# Supplementary material for: Exploration of the structure and inter­actions of 4-(di­methyl­amino)-3-methyl­phenyl N-methyl­car­bam­ate (Aminocarb)
Source: Acta Crystallogr C Struct Chem. 2025 May 13;81(Pt 6):310–8. doi: 10.1107/S205322962500378X (PMC12138253; doi:10.1107/S205322962500378X)
Supplement: Supplementary file 1 [file c-81-00310-sup1.cif]

##############################################################################
#                                                                            #
# This CIF contains the data in a paper accepted for publication in          #
# Acta Crystallographica Section C. It conforms to the requirements of       #
# Notes for Authors for Acta Crystallographica Section C, and has been       #
# peer reviewed under the auspices of the IUCr Commission on Journals.       #
#                                                                            #
# Full details of the Crystallographic Information File format               #
# are given in the paper "The Crystallographic Information File (CIF):       #
# a New Standard Archive File for Crystallography" by S. R. Hall, F. H.      #
# Allen and I. D. Brown [Acta Cryst. (1991), A47, 655-685].                  #
#                                                                            #
# The current version of the core CIF dictionary is obtainable from          #
# ftp://ftp.iucr.org/pub/cif_core.dic.                                       #
#                                                                            #
# Software is freely available for graphical display of the structure(s)     #
# in this CIF. For information consult the CIF software page                 #
# http://www.iucr.org/resources/cif/software.                                #
#                                                                            #
# This file may be used for bona fide research purposes within the           #
# scientific community so long as proper attribution is given to the journal # 
# article from which it was obtained.                                        #
#                                                                            #
##############################################################################
data_I
_audit_creation_method
;
Olex2 1.5
(compiled 2024.02.16 svn.r378c4104 for OlexSys, GUI svn.r6928)
;
_chemical_name_systematic
;
4-(Dimethylamino)-3-methylphenyl methylcarbamate
;
_chemical_name_common     Aminocarb
_chemical_formula_moiety     'C11 H16 N2 O2'
_chemical_formula_sum     'C11 H16 N2 O2'
_chemical_formula_iupac     'C11 H16 N2 O2'
_chemical_formula_weight     208.26
_chemical_melting_point     ?
_space_group_crystal_system     monoclinic
_space_group_name_H-M_alt     'P 1 21/c 1'
_space_group_name_Hall     '-P 2ybc'
loop_
    _space_group_symop_operation_xyz
    'x, y, z'
    '-x, y+1/2, -z+1/2'
    '-x, -y, -z'
    'x, -y-1/2, z-1/2'
_cell_length_a     9.2445(3)
_cell_length_b     12.4193(4)
_cell_length_c     9.9910(4)
_cell_angle_alpha     90
_cell_angle_beta     98.9290(10)
_cell_angle_gamma     90
_cell_volume     1133.17(7)
_cell_formula_units_Z     4
_cell_measurement_reflns_used     9968
_cell_measurement_theta_min     2.64
_cell_measurement_theta_max     28.29
_cell_measurement_temperature     173.00
_exptl_crystal_description     prism
_exptl_crystal_colour     colourless
_exptl_crystal_size_max     0.292
_exptl_crystal_size_mid     0.281
_exptl_crystal_size_min     0.151
_exptl_crystal_density_diffrn     1.221
_exptl_crystal_density_meas     ?
_exptl_crystal_density_method     ?
_exptl_crystal_F_000     448
loop_
    _exptl_crystal_face_index_h
    _exptl_crystal_face_index_k
    _exptl_crystal_face_index_l
    _exptl_crystal_face_perp_dist
    -2.00 1.00 1.00 0.0920
    -2.00 1.00 2.00 0.0980
    -2.00 1.00 -2.00 0.0960
    -1.00 1.00 0.00 0.0500
    -1.00 2.00 2.00 0.1340
    -1.00 1.00 2.00 0.1160
    -1.00 -2.00 0.00 0.1140
    -1.00 -1.00 -1.00 0.1130
    -1.00 0.00 -1.00 0.0890
    0.00 -1.00 -2.00 0.0930
    0.00 -1.00 2.00 0.1220
    0.00 1.00 -2.00 0.1270
    1.00 -1.00 0.00 0.0830
    1.00 -2.00 0.00 0.0620
    1.00 -1.00 2.00 0.0710
    1.00 -2.00 -1.00 0.0660
    1.00 0.00 0.00 0.1280
    2.00 1.00 0.00 0.1430
    2.00 2.00 1.00 0.1440
    2.00 -1.00 -1.00 0.1270
    2.00 -1.00 -2.00 0.1340
    2.00 -1.00 2.00 0.0850
_exptl_absorpt_coefficient_mu     0.085
_exptl_absorpt_correction_type     multi-scan
_exptl_absorpt_process_details
;
(SADABS; Bruker, 2016; Krause <i>et al.</i>, 2015)
;
_exptl_absorpt_correction_T_min     0.5952
_exptl_absorpt_correction_T_max     0.7457
_diffrn_ambient_temperature     173.00
_diffrn_source     ?
_diffrn_source_power     0.07
_diffrn_source_voltage     50.0
_diffrn_source_current     1.4
_diffrn_radiation_type     MoK\a
_diffrn_radiation_wavelength     0.71073
_diffrn_measurement_device_type     'Bruker APEXII CCD'
_diffrn_measurement_method     '\f and \w scans'
_diffrn_detector_area_resol_mean     ?
_diffrn_reflns_number     20029
_diffrn_reflns_av_R_equivalents     0.0556
_diffrn_reflns_av_unetI/netI     0.0389
_diffrn_reflns_theta_min     2.230
_diffrn_reflns_theta_max     27.994
_diffrn_reflns_theta_full     25.242
_diffrn_measured_fraction_theta_max     0.995
_diffrn_measured_fraction_theta_full     0.995
_diffrn_reflns_limit_h_min     -12
_diffrn_reflns_limit_h_max     12
_diffrn_reflns_limit_k_min     -16
_diffrn_reflns_limit_k_max     16
_diffrn_reflns_limit_l_min     -13
_diffrn_reflns_limit_l_max     13
_diffrn_standards_number     0
_refine_special_details
;
Single-crystal X-ray diffraction data were obtained at 173(2) K
on a Bruker D8 Venture Bio PHOTON III 28-pixel array area detector (208
\\times 128 mm2) diffractometer with a Mo K\a (\l= 0.71073 \%A) I\mS DIAMOND
source (50 kV, 1.4 mA).The APEX4 software package integrated in the instrument
was used to control the experiment and analyze the diffraction data. The
Bruker SAINT V8.40B (Bruker AXS Inc. Madison, WI, USA)software package in
APEX4 was used to refine, reduce, and integrate the crystal data. The
multi-scan method implemented in SADABS-2016 (Krause <i>et al.</i>, 2015) was
used for empirical absorption corrections and correction of other systematic
errors. The crystal structure was solved using intrinsic phasing
(SHELXT-2018/2) (Sheldrick, 2015) and refined using SHELXL-2018/3 (Sheldrick,
2015) within the Olex2 (Dolomanov <i>et al.</i>, 2009) graphical user
interface.
;
_reflns_number_total     2719
_reflns_number_gt     2468
_reflns_threshold_expression     'I > 2\s(I)'
_refine_ls_structure_factor_coef     Fsqd
_refine_ls_matrix_type     full
_refine_ls_R_factor_all     0.0466
_refine_ls_R_factor_gt     0.0410
_refine_ls_wR_factor_gt     0.1145
_refine_ls_wR_factor_ref     0.1176
_refine_ls_goodness_of_fit_ref     1.058
_refine_ls_restrained_S_all     1.058
_refine_ls_number_reflns     2719
_refine_ls_number_parameters     145
_refine_ls_number_restraints     0
_refine_ls_hydrogen_treatment     mixed
_refine_ls_weighting_scheme     calc
_refine_ls_weighting_details
              'w=1/[\s^2^(Fo^2^)+(0.0534P)^2^+0.3083P] where P=(Fo^2^+2Fc^2^)/3'
_atom_sites_solution_hydrogens     mixed
_atom_sites_solution_primary     dual
_atom_sites_solution_secondary     ?
_refine_ls_shift/su_max     0.000
_refine_ls_shift/su_mean     0.000
_refine_diff_density_max     0.337
_refine_diff_density_min     -0.267
_refine_ls_extinction_method
;
SHELXL2018 (Sheldrick, 2015<i>b</i>)
;
_refine_ls_extinction_coef     0.017(4)
_refine_ls_extinction_expression
                                  'Fc^*^=kFc[1+0.001xFc^2^\l^3^/sin(2\q)]^-1/4^'
loop_
    _atom_type_symbol
    _atom_type_description
    _atom_type_scat_dispersion_real
    _atom_type_scat_dispersion_imag
    _atom_type_scat_source
    'C' 'C' 0.0033 0.0016
                         'International Tables Vol C Tables 4.2.6.8 and 6.1.1.4'
    'H' 'H' 0.0000 0.0000
                         'International Tables Vol C Tables 4.2.6.8 and 6.1.1.4'
    'N' 'N' 0.0061 0.0033
                         'International Tables Vol C Tables 4.2.6.8 and 6.1.1.4'
    'O' 'O' 0.0106 0.0060
                         'International Tables Vol C Tables 4.2.6.8 and 6.1.1.4'
_computing_data_collection
;
APEX4 (Bruker, 2016)
;
_computing_cell_refinement
;
SAINT (Bruker, 2016)
;
_computing_data_reduction
;
SAINT (Bruker, 2016)
;
_computing_structure_solution
;
SHELXT2018 (Sheldrick, 2015<i>a</i>)
;
_computing_structure_refinement
;
SHELXL2018 (Sheldrick, 2015<i>b</i>)
;
_computing_molecular_graphics
;
OLEX2 (Dolomanov <i>et al.</i>,  2009)
;
_computing_publication_material
;
OLEX2(Dolomanov <i>et al.</i>,  2009) and
Mercury (Macrae <i>et al.</i>,  2020)
;
loop_
    _atom_site_type_symbol
    _atom_site_label
    _atom_site_fract_x
    _atom_site_fract_y
    _atom_site_fract_z
    _atom_site_U_iso_or_equiv
    _atom_site_adp_type
    _atom_site_calc_flag
    _atom_site_occupancy
    _atom_site_disorder_assembly
    _atom_site_disorder_group
    C C1 0.94691(15) 0.87750(9) 0.54104(12) 0.0383(3) Uani d 1 . .
    H H1A 0.925393 0.903606 0.447504 0.057 Uiso calc 1 . .
    H H1B 1.053129 0.871112 0.567792 0.057 Uiso calc 1 . .
    H H1C 0.907894 0.928398 0.601360 0.057 Uiso calc 1 . .
    C C2 0.85428(11) 0.70693(8) 0.44563(10) 0.0242(2) Uani d 1 . .
    C C3 0.75368(12) 0.53609(8) 0.38075(10) 0.0276(2) Uani d 1 . .
    C C4 0.85833(11) 0.46956(9) 0.34131(10) 0.0288(2) Uani d 1 . .
    H H4 0.959144 0.480141 0.375204 0.035 Uiso calc 1 . .
    C C5 0.81382(11) 0.38662(8) 0.25100(11) 0.0283(2) Uani d 1 . .
    H H5 0.885518 0.340819 0.222498 0.034 Uiso calc 1 . .
    C C6 0.66600(11) 0.36902(8) 0.20112(10) 0.0274(2) Uani d 1 . .
    C C7 0.56008(12) 0.43636(9) 0.24538(11) 0.0307(2) Uani d 1 . .
    C C8 0.60681(12) 0.52047(9) 0.33361(11) 0.0310(2) Uani d 1 . .
    H H8 0.536614 0.567796 0.361778 0.037 Uiso calc 1 . .
    C C9 0.39819(13) 0.41537(12) 0.20829(15) 0.0462(3) Uani d 1 . .
    H H9A 0.361023 0.452308 0.123207 0.069 Uiso calc 1 . .
    H H9B 0.347108 0.442386 0.280403 0.069 Uiso calc 1 . .
    H H9C 0.381220 0.337770 0.197136 0.069 Uiso calc 1 . .
    C C10 0.72656(15) 0.19696(10) 0.10624(15) 0.0433(3) Uani d 1 . .
    H H10A 0.806421 0.224555 0.061890 0.065 Uiso calc 1 . .
    H H10B 0.679616 0.136030 0.054304 0.065 Uiso calc 1 . .
    H H10C 0.765914 0.173188 0.198231 0.065 Uiso calc 1 . .
    C C11 0.55224(18) 0.31373(13) -0.02376(14) 0.0530(4) Uani d 1 . .
    H H11A 0.484083 0.373363 -0.017912 0.080 Uiso calc 1 . .
    H H11B 0.498969 0.252460 -0.069487 0.080 Uiso calc 1 . .
    H H11C 0.628724 0.336801 -0.075314 0.080 Uiso calc 1 . .
    N N1 0.87965(11) 0.77349(8) 0.55057(9) 0.0310(2) Uani d 1 . .
    N N2 0.61929(11) 0.28174(8) 0.11263(10) 0.0340(2) Uani d 1 . .
    O O1 0.88204(9) 0.72368(6) 0.33288(7) 0.0330(2) Uani d 1 . .
    O O2 0.79138(9) 0.61438(6) 0.48184(7) 0.0331(2) Uani d 1 . .
    H H1 0.8600(16) 0.7530(13) 0.6242(17) 0.045(4) Uiso d 1 . .
loop_
    _atom_site_aniso_label
    _atom_site_aniso_U_11
    _atom_site_aniso_U_22
    _atom_site_aniso_U_33
    _atom_site_aniso_U_12
    _atom_site_aniso_U_13
    _atom_site_aniso_U_23
    C1 0.0516(7) 0.0303(6) 0.0332(6) -0.0074(5) 0.0077(5) -0.0074(4)
    C2 0.0263(5) 0.0260(5) 0.0200(4) 0.0017(3) 0.0027(3) 0.0002(3)
    C3 0.0369(5) 0.0254(5) 0.0208(5) -0.0052(4) 0.0054(4) -0.0007(4)
    C4 0.0282(5) 0.0334(5) 0.0247(5) -0.0047(4) 0.0036(4) 0.0006(4)
    C5 0.0299(5) 0.0287(5) 0.0274(5) -0.0008(4) 0.0078(4) 0.0000(4)
    C6 0.0328(5) 0.0252(5) 0.0245(5) -0.0045(4) 0.0054(4) -0.0008(4)
    C7 0.0289(5) 0.0309(5) 0.0315(5) -0.0013(4) 0.0026(4) -0.0009(4)
    C8 0.0327(5) 0.0289(5) 0.0318(5) 0.0021(4) 0.0065(4) -0.0018(4)
    C9 0.0293(6) 0.0519(8) 0.0559(8) -0.0024(5) 0.0016(5) -0.0111(6)
    C10 0.0481(7) 0.0323(6) 0.0521(8) -0.0059(5) 0.0165(6) -0.0140(5)
    C11 0.0635(9) 0.0574(9) 0.0348(7) -0.0054(7) -0.0029(6) -0.0123(6)
    N1 0.0444(5) 0.0300(5) 0.0195(4) -0.0050(4) 0.0077(4) -0.0029(3)
    N2 0.0386(5) 0.0309(5) 0.0327(5) -0.0067(4) 0.0063(4) -0.0078(4)
    O1 0.0489(5) 0.0319(4) 0.0196(4) -0.0049(3) 0.0094(3) -0.0014(3)
    O2 0.0477(5) 0.0318(4) 0.0210(4) -0.0106(3) 0.0092(3) -0.0039(3)
_geom_special_details
;
 All esds (except the esd in the dihedral angle between two l.s. planes)
 are estimated using the full covariance matrix.  The cell esds are taken
 into account individually in the estimation of esds in distances, angles
 and torsion angles; correlations between esds in cell parameters are only
 used when they are defined by crystal symmetry.  An approximate (isotropic)
 treatment of cell esds is used for estimating esds involving l.s. planes.
;
loop_
    _geom_bond_atom_site_label_1
    _geom_bond_atom_site_label_2
    _geom_bond_site_symmetry_2
    _geom_bond_distance
    _geom_bond_publ_flag
    C1 H1A . 0.9800 ?
    C1 H1B . 0.9800 ?
    C1 H1C . 0.9800 ?
    C1 N1 . 1.4431(15) ?
    C2 N1 . 1.3271(13) ?
    C2 O1 . 1.2116(12) ?
    C2 O2 . 1.3621(12) ?
    C3 C4 . 1.3755(15) ?
    C3 C8 . 1.3801(16) ?
    C3 O2 . 1.4063(12) ?
    C4 H4 . 0.9500 ?
    C4 C5 . 1.3890(15) ?
    C5 H5 . 0.9500 ?
    C5 C6 . 1.3972(15) ?
    C6 C7 . 1.4101(15) ?
    C6 N2 . 1.4228(13) ?
    C7 C8 . 1.3915(15) ?
    C7 C9 . 1.5076(15) ?
    C8 H8 . 0.9500 ?
    C9 H9A . 0.9800 ?
    C9 H9B . 0.9800 ?
    C9 H9C . 0.9800 ?
    C10 H10A . 0.9800 ?
    C10 H10B . 0.9800 ?
    C10 H10C . 0.9800 ?
    C10 N2 . 1.4546(16) ?
    C11 H11A . 0.9800 ?
    C11 H11B . 0.9800 ?
    C11 H11C . 0.9800 ?
    C11 N2 . 1.4617(17) ?
    N1 H1 . 0.825(17) ?
loop_
    _geom_angle_atom_site_label_1
    _geom_angle_atom_site_label_2
    _geom_angle_atom_site_label_3
    _geom_angle_site_symmetry_1
    _geom_angle_site_symmetry_3
    _geom_angle
    _geom_angle_publ_flag
    H1A C1 H1B . . 109.5 ?
    H1A C1 H1C . . 109.5 ?
    H1B C1 H1C . . 109.5 ?
    N1 C1 H1A . . 109.5 ?
    N1 C1 H1B . . 109.5 ?
    N1 C1 H1C . . 109.5 ?
    N1 C2 O2 . . 110.25(9) ?
    O1 C2 N1 . . 126.20(10) ?
    O1 C2 O2 . . 123.55(9) ?
    C4 C3 C8 . . 121.08(10) ?
    C4 C3 O2 . . 120.94(9) ?
    C8 C3 O2 . . 117.60(9) ?
    C3 C4 H4 . . 120.6 ?
    C3 C4 C5 . . 118.75(10) ?
    C5 C4 H4 . . 120.6 ?
    C4 C5 H5 . . 119.3 ?
    C4 C5 C6 . . 121.50(10) ?
    C6 C5 H5 . . 119.3 ?
    C5 C6 C7 . . 118.93(9) ?
    C5 C6 N2 . . 121.77(10) ?
    C7 C6 N2 . . 119.22(9) ?
    C6 C7 C9 . . 122.11(10) ?
    C8 C7 C6 . . 118.78(10) ?
    C8 C7 C9 . . 118.96(10) ?
    C3 C8 C7 . . 120.93(10) ?
    C3 C8 H8 . . 119.5 ?
    C7 C8 H8 . . 119.5 ?
    C7 C9 H9A . . 109.5 ?
    C7 C9 H9B . . 109.5 ?
    C7 C9 H9C . . 109.5 ?
    H9A C9 H9B . . 109.5 ?
    H9A C9 H9C . . 109.5 ?
    H9B C9 H9C . . 109.5 ?
    H10A C10 H10B . . 109.5 ?
    H10A C10 H10C . . 109.5 ?
    H10B C10 H10C . . 109.5 ?
    N2 C10 H10A . . 109.5 ?
    N2 C10 H10B . . 109.5 ?
    N2 C10 H10C . . 109.5 ?
    H11A C11 H11B . . 109.5 ?
    H11A C11 H11C . . 109.5 ?
    H11B C11 H11C . . 109.5 ?
    N2 C11 H11A . . 109.5 ?
    N2 C11 H11B . . 109.5 ?
    N2 C11 H11C . . 109.5 ?
    C1 N1 H1 . . 119.5(11) ?
    C2 N1 C1 . . 122.04(9) ?
    C2 N1 H1 . . 118.4(11) ?
    C6 N2 C10 . . 115.82(9) ?
    C6 N2 C11 . . 114.59(10) ?
    C10 N2 C11 . . 110.43(11) ?
    C2 O2 C3 . . 117.46(8) ?
loop_
    _geom_torsion_atom_site_label_1
    _geom_torsion_atom_site_label_2
    _geom_torsion_atom_site_label_3
    _geom_torsion_atom_site_label_4
    _geom_torsion_site_symmetry_1
    _geom_torsion_site_symmetry_2
    _geom_torsion_site_symmetry_3
    _geom_torsion_site_symmetry_4
    _geom_torsion
    _geom_torsion_publ_flag
    C3 C4 C5 C6 . . . . -0.69(16) ?
    C4 C3 C8 C7 . . . . 0.46(17) ?
    C4 C3 O2 C2 . . . . 78.28(12) ?
    C4 C5 C6 C7 . . . . -0.90(16) ?
    C4 C5 C6 N2 . . . . -177.57(10) ?
    C5 C6 C7 C8 . . . . 2.24(16) ?
    C5 C6 C7 C9 . . . . -173.27(11) ?
    C5 C6 N2 C10 . . . . 15.87(15) ?
    C5 C6 N2 C11 . . . . -114.51(13) ?
    C6 C7 C8 C3 . . . . -2.05(16) ?
    C7 C6 N2 C10 . . . . -160.78(11) ?
    C7 C6 N2 C11 . . . . 68.84(14) ?
    C8 C3 C4 C5 . . . . 0.93(16) ?
    C8 C3 O2 C2 . . . . -108.71(11) ?
    C9 C7 C8 C3 . . . . 173.61(11) ?
    N1 C2 O2 C3 . . . . 178.34(9) ?
    N2 C6 C7 C8 . . . . 178.99(10) ?
    N2 C6 C7 C9 . . . . 3.48(17) ?
    O1 C2 N1 C1 . . . . -0.36(18) ?
    O1 C2 O2 C3 . . . . -1.78(15) ?
    O2 C2 N1 C1 . . . . 179.51(10) ?
    O2 C3 C4 C5 . . . . 173.69(9) ?
    O2 C3 C8 C7 . . . . -172.54(9) ?
loop_
    _geom_hbond_atom_site_label_D
    _geom_hbond_atom_site_label_H
    _geom_hbond_atom_site_label_A
    _geom_hbond_site_symmetry_A
    _geom_hbond_distance_DH
    _geom_hbond_distance_HA
    _geom_hbond_distance_DA
    _geom_hbond_angle_DHA
    _geom_hbond_publ_flag
    N1 H1 O1 4_576 0.825(17) 2.083(17) 2.8174(12) 148.1(15) yes
_shelx_space_group_comment
;
The symmetry employed for this shelxl refinement is uniquely defined
by the following loop, which should always be used as a source of
symmetry information in preference to the above space-group names.
They are only intended as comments.
;
_shelx_estimated_absorpt_T_min     0.976
_shelx_estimated_absorpt_T_max     0.987
_shelx_hkl_file
;
   1   0   0   30.10    2.10
   1   0   0   29.40    2.10
   5   0   0  282.07   19.10
   5   0   0  276.07   19.20
  -6   0   0  116.09    8.30
  -6   0   0  121.89    8.50
   6   0   0  113.69    8.30
   6   0   0  120.79    8.50
  -7   0   0   98.19    6.70
  -7   0   0   89.09    6.50
   7   0   0   84.49    6.60
   7   0   0   83.39    6.40
  -8   0   0  109.29    7.70
  -8   0   0  115.79    8.00
   8   0   0   96.19    7.70
  -9   0   0    2.20    0.80
  -9   0   0    4.30    1.00
 -10   0   0   13.80    1.80
 -10   0   0   12.30    1.90
 -11   0  -1   -0.40    0.70
 -10   0  -1    0.20    0.60
   9   0   1    0.50    0.50
  -9   0  -1   -0.20    0.50
   8   0   1    0.00    0.70
  -8   0  -1    0.40    0.60
  -8   0  -1   -0.20    0.40
   7   0   1    0.10    0.30
   7   0   1    0.10    0.50
  -7   0  -1    0.20    0.50
  -7   0  -1   -0.10    0.40
   6   0   1    0.40    0.40
   6   0   1    0.20    0.30
  -6   0  -1   -0.20    0.30
  -6   0  -1   -0.20    0.30
   5   0   1    0.20    0.50
   5   0   1   -0.20    0.20
  -5   0  -1    0.00    0.30
  -5   0  -1   -0.10    0.30
   4   0   1    0.00    0.20
   4   0   1    0.00    0.20
  -4   0  -1   -0.10    0.20
  -4   0  -1   -0.10    0.30
   3   0   1    0.00    0.20
   3   0   1    0.00    0.20
  -3   0  -1   -0.10    0.20
  -3   0  -1   -0.10    0.20
   2   0   1   -0.10    0.20
   2   0   1    0.30    0.20
   2   0   1   -0.10    0.10
  -2   0  -1   -0.10    0.20
   1   0   1    0.10    0.10
   1   0   1    0.00    0.10
  -1   0  -1    0.10    0.10
  -1   0  -1    0.00    0.10
   0   0  -1    0.10    0.10
  -1   0   1    0.00    0.10
   1   0  -1    0.00    0.10
   1   0  -1    0.10    0.10
  -2   0   1    0.10    0.10
  -2   0   1   -0.10    0.10
  -2   0   1    0.20    0.10
   2   0  -1    0.30    0.20
  -3   0   1   -0.10    0.20
  -3   0   1   -0.20    0.10
   3   0  -1    0.10    0.10
   3   0  -1   -0.10    0.20
   3   0  -1    0.20    0.10
  -4   0   1    0.00    0.20
  -4   0   1    0.00    0.20
   4   0  -1    0.00    0.10
   4   0  -1    0.10    0.10
   4   0  -1   -0.10    0.20
   4   0  -1   -0.20    0.20
  -5   0   1    0.20    0.30
  -5   0   1    0.20    0.30
   5   0  -1    0.00    0.20
   5   0  -1    0.00    0.10
   5   0  -1    0.10    0.30
   5   0  -1    0.10    0.20
  -6   0   1   -0.20    0.30
  -6   0   1    0.10    0.30
   6   0  -1   -0.20    0.20
   6   0  -1    0.00    0.20
   6   0  -1    0.00    0.10
   6   0  -1    0.10    0.30
  -7   0   1    0.00    0.40
  -7   0   1    0.00    0.40
   7   0  -1    0.10    0.20
   7   0  -1    0.00    0.50
   7   0  -1    0.00    0.20
   7   0  -1    0.00    0.30
  -8   0   1   -0.10    0.40
   8   0  -1   -0.40    0.20
   8   0  -1    0.20    0.40
  -9   0   1   -0.20    0.50
   9   0  -1   -0.50    0.50
   9   0  -1    0.20    0.20
 -10   0   1    0.10    0.80
  10   0  -1   -0.20    0.20
 -11   0   1    0.40    0.70
 -12   0   1    0.60    1.00
 -11   0  -2    1.40    0.80
 -10   0  -2   78.19    6.10
  -9   0  -2   14.40    1.90
   8   0   2    7.90    1.30
  -8   0  -2    3.80    0.90
   7   0   2   13.00    1.90
   7   0   2   11.00    1.50
  -7   0  -2   10.30    1.40
   6   0   2   19.90    2.00
   6   0   2   19.60    1.50
   6   0   2   21.40    1.90
  -6   0  -2   18.50    1.80
   5   0   2   34.00    2.70
   5   0   2   29.10    2.40
   5   0   2   33.60    2.70
  -5   0  -2   33.30    2.60
   4   0   2 2641.34  183.88
   4   0   2 2683.73  202.38
  -4   0  -2 2693.73  182.98
  -4   0  -2 2806.22  200.58
   3   0   2 1008.30   73.89
   3   0   2 1035.70   98.89
  -3   0  -2 1137.89   95.29
  -3   0  -2 1097.59   73.89
   2   0   2  780.52   74.39
  -2   0  -2  788.52   55.79
  -2   0  -2  818.02   76.49
   1   0   2  417.86   31.00
   1   0   2  418.06   49.00
  -1   0  -2  437.76   50.49
   0   0   2   58.19    4.10
   0   0  -2   58.39    4.00
  -1   0   2 4548.84  333.87
   1   0  -2 4547.75  334.37
  -2   0   2 1201.88   80.69
   2   0  -2 1063.49  103.39
   2   0  -2 1129.39   80.59
  -3   0   2    8.40    0.70
  -3   0   2    8.10    0.70
   3   0  -2    7.30    0.70
   3   0  -2    8.00    0.80
  -4   0   2   17.80    1.40
  -4   0   2   17.40    1.30
   4   0  -2   17.70    1.50
   4   0  -2   17.40    1.30
   4   0  -2   15.00    1.40
  -5   0   2  168.88   12.00
  -5   0   2  175.78   11.80
   5   0  -2  174.08   12.10
   5   0  -2  169.78   11.80
   5   0  -2  177.68   11.90
  -6   0   2   70.69    5.30
   6   0  -2   68.39    5.30
   6   0  -2   76.09    5.10
   6   0  -2   69.59    5.00
  -7   0   2  253.47   16.80
   7   0  -2  213.58   16.70
   7   0  -2  262.17   16.50
   7   0  -2  229.48   16.30
  -8   0   2   53.89    4.40
   8   0  -2   55.49    4.00
   8   0  -2   52.39    3.80
  -9   0   2   24.80    2.50
   9   0  -2   24.70    2.00
   9   0  -2   26.60    2.10
 -10   0   2    2.90    1.10
  10   0  -2    3.40    0.60
  10   0  -2    3.30    0.60
 -11   0   2   10.60    1.90
  11   0  -2   10.30    1.10
 -12   0   2  134.39   10.30
 -11   0  -3    1.30    0.80
 -10   0  -3    0.00    0.70
  -9   0  -3    1.00    0.70
   8   0   3   -0.10    0.30
  -8   0  -3   -0.80    0.50
   7   0   3    0.00    0.30
   7   0   3    0.10    0.50
  -7   0  -3   -0.10    0.40
   6   0   3    0.00    0.20
   6   0   3    0.00    0.20
   6   0   3   -0.10    0.30
  -6   0  -3    0.30    0.50
   5   0   3    0.00    0.20
   5   0   3    0.00    0.20
   5   0   3    0.40    0.30
  -5   0  -3   -0.50    0.30
   4   0   3   -0.10    0.20
   4   0   3   -0.10    0.20
   4   0   3    0.30    0.30
  -4   0  -3    0.00    0.30
  -4   0  -3    0.20    0.20
   3   0   3    0.10    0.20
   3   0   3    0.40    0.20
  -3   0  -3    0.10    0.10
  -3   0  -3   -0.10    0.30
  -3   0  -3    0.00    0.20
   2   0   3    0.10    0.20
   2   0   3    0.30    0.20
  -2   0  -3    0.80    0.30
  -2   0  -3    0.20    0.20
   1   0   3   -0.10    0.10
   1   0   3    0.00    0.20
  -1   0  -3    0.10    0.10
  -1   0  -3    0.00    0.20
   0   0   3    0.30    0.20
   0   0   3    0.00    0.20
   0   0  -3    0.00    0.10
   0   0  -3   -0.20    0.20
  -1   0   3    0.10    0.20
  -1   0   3    0.20    0.30
   1   0  -3   -0.10    0.10
   1   0  -3    0.00    0.30
  -2   0   3    0.00    0.20
   2   0  -3    0.30    0.30
   2   0  -3    0.10    0.20
  -3   0   3    0.40    0.30
   3   0  -3    0.10    0.20
   3   0  -3    0.00    0.20
  -4   0   3    0.50    0.20
  -4   0   3    0.10    0.20
   4   0  -3    0.10    0.20
   4   0  -3    0.10    0.20
  -5   0   3    0.10    0.20
  -5   0   3    0.00    0.10
  -5   0   3    0.20    0.20
   5   0  -3    0.00    0.20
   5   0  -3   -0.20    0.20
   5   0  -3   -0.10    0.20
  -6   0   3    0.10    0.20
  -6   0   3    0.20    0.30
   6   0  -3    0.00    0.30
   6   0  -3    0.20    0.30
   6   0  -3   -0.10    0.20
  -7   0   3    0.00    0.40
   7   0  -3    0.00    0.30
   7   0  -3   -0.20    0.30
   7   0  -3    1.10    1.20
  -8   0   3    0.20    0.60
   8   0  -3    0.30    0.30
   8   0  -3    0.00    0.40
  -9   0   3   -0.60    0.50
   9   0  -3    0.10    0.40
   9   0  -3    0.10    0.30
 -10   0   3   -0.80    0.70
  10   0  -3    0.20    0.40
  10   0  -3   -0.30    0.30
 -11   0   3    0.10    0.70
  11   0  -3   -0.10    0.50
  11   0  -3    0.00    0.40
 -12   0   3   -0.50    0.80
  12   0  -3    0.00    0.40
 -11   0  -4  107.39    8.20
  10   0   4   -0.10    0.40
 -10   0  -4    0.10    0.80
   9   0   4   53.39    3.80
   9   0   4   50.29    3.80
  -9   0  -4   55.49    4.50
   8   0   4  117.79    9.20
   8   0   4  139.79    9.20
  -8   0  -4  145.19    9.80
   7   0   4  437.46   30.60
   7   0   4  475.05   30.50
   7   0   4  396.76   31.00
  -7   0  -4  490.25   31.10
   6   0   4   17.70    1.60
   6   0   4   20.00    2.10
   6   0   4   19.30    1.70
  -6   0  -4   21.30    2.00
   5   0   4   59.49    4.40
   5   0   4   63.59    5.00
   5   0   4   59.59    4.30
  -5   0  -4   59.59    4.70
   4   0   4  211.68   14.90
   4   0   4  216.38   14.50
   4   0   4  213.68   14.70
  -4   0  -4  205.98   14.80
   3   0   4  136.79    9.70
   3   0   4  140.89    9.60
  -3   0  -4  144.59    9.80
  -3   0  -4  132.89    9.70
  -3   0  -4  138.79    9.50
   2   0   4  723.83  106.59
   2   0   4  851.81   60.09
  -2   0  -4  791.72   59.39
  -2   0  -4  650.83  101.49
  -1   0  -4  233.38   16.10
   0   0   4  119.19    8.20
   0   0   4  110.79    8.10
   0   0  -4  126.79    8.10
   0   0  -4  108.49    8.20
  -1   0   4  643.44   48.70
  -1   0   4  504.55   90.29
   1   0  -4  719.93  104.99
   1   0  -4  632.44   48.40
  -2   0   4   47.30    3.50
  -2   0   4   49.60    3.60
   2   0  -4   48.10    3.50
   2   0  -4   46.10    3.60
  -3   0   4 5546.64  413.96
  -3   0   4 5120.39  361.16
   3   0  -4 5261.37  361.16
   3   0  -4 5359.36  412.36
  -4   0   4   20.60    1.80
   4   0  -4   20.70    1.70
   4   0  -4   21.10    1.90
  -5   0   4  480.05   40.70
  -5   0   4  601.24  100.09
   5   0  -4  519.25   41.50
   5   0  -4  702.23  105.69
  -6   0   4  191.98   12.90
  -6   0   4  190.08   13.10
   6   0  -4  201.48   13.30
   6   0  -4  185.88   13.10
   6   0  -4  181.28   13.30
  -7   0   4  306.17   20.10
  -7   0   4  295.57   20.30
   7   0  -4  277.47   20.20
  -9   0   4   95.19    6.70
   9   0  -4   83.39    6.20
   9   0  -4   84.19    6.40
 -10   0   4   21.60    2.60
  10   0  -4   15.50    1.60
  10   0  -4   19.60    1.90
 -11   0   4   64.19    5.00
  11   0  -4   61.39    4.50
  11   0  -4   49.30    4.20
 -12   0   4    1.90    1.00
  12   0  -4    1.80    0.60
  12   0  -4    2.30    0.80
  10   0   5    0.60    0.40
  10   0   5    0.20    0.40
 -10   0  -5    2.70    1.10
   9   0   5   -0.30    0.40
   9   0   5    0.40    0.40
  -9   0  -5   -0.40    0.70
   8   0   5    0.20    0.30
   8   0   5    0.50    0.40
  -8   0  -5   -0.90    0.50
   7   0   5   -0.40    0.40
   7   0   5   -0.10    0.30
  -7   0  -5   -0.50    0.60
   6   0   5    0.40    0.30
   6   0   5    0.10    0.60
   6   0   5   -0.20    0.30
  -6   0  -5   -0.10    0.60
   5   0   5    0.20    0.30
   5   0   5   -0.20    0.40
   5   0   5    0.50    0.40
  -5   0  -5    0.10    0.30
  -5   0  -5    0.20    0.50
   4   0   5   -0.40    0.20
   4   0   5    0.00    0.30
  -4   0  -5    0.10    0.50
  -4   0  -5   -0.10    0.30
  -4   0  -5   -0.10    0.20
   3   0   5    0.00    0.30
   3   0   5    0.00    0.30
  -3   0  -5    0.20    0.30
  -3   0  -5    0.10    0.20
   2   0   5    0.10    0.30
   2   0   5    0.30    0.30
  -2   0  -5    0.00    0.30
  -2   0  -5   -0.10    0.20
   1   0   5    0.10    0.30
   1   0   5   -0.30    0.20
  -1   0  -5    0.00    0.20
  -1   0  -5   -0.20    0.20
   0   0   5    0.10    0.30
   0   0   5    0.00    0.20
   0   0  -5   -0.30    0.30
  -1   0   5    0.10    0.20
  -1   0   5   -0.10    0.20
   1   0  -5   -0.20    0.20
   1   0  -5   -0.30    0.20
  -2   0   5    0.00    0.20
  -2   0   5    0.00    0.20
   2   0  -5   -0.20    0.30
   2   0  -5    0.00    0.20
  -3   0   5   -0.10    0.20
  -3   0   5    0.00    0.20
   3   0  -5    0.20    0.30
   3   0  -5    0.30    0.30
  -4   0   5    0.30    0.30
  -4   0   5    0.10    0.30
   4   0  -5    0.00    0.30
   4   0  -5   -0.10    0.20
  -5   0   5    0.70    0.40
  -5   0   5    0.50    0.30
   5   0  -5    0.40    0.50
   5   0  -5    0.30    0.30
  -6   0   5   -0.20    0.30
  -6   0   5   -0.20    0.20
  -6   0   5   -0.50    0.30
   6   0  -5    0.00    0.30
   6   0  -5   -0.10    0.40
  -7   0   5   -0.10    0.20
  -7   0   5    0.20    0.30
  -7   0   5   -0.10    0.40
   7   0  -5    0.60    0.50
   7   0  -5    0.00    0.30
  -8   0   5    1.20    0.80
  -8   0   5   -0.20    0.30
   8   0  -5   -0.10    0.40
   8   0  -5    0.10    0.50
  -9   0   5    0.10    0.60
   9   0  -5    0.30    0.40
   9   0  -5   -0.30    0.50
 -10   0   5    0.00    0.70
  10   0  -5    0.40    0.40
  10   0  -5   -0.10    0.50
 -11   0   5    0.50    0.80
  11   0  -5    0.00    0.40
  11   0  -5    0.00    0.60
 -12   0   5   -0.90    0.70
  10   0   6   62.59    4.60
 -10   0  -6   60.39    5.30
   9   0   6   25.60    2.10
   9   0   6   20.80    2.10
  -9   0  -6   24.40    2.70
   8   0   6    1.20    0.60
   8   0   6    1.10    0.50
  -8   0  -6    1.40    1.00
   7   0   6    1.70    0.50
   7   0   6    1.00    0.50
  -7   0  -6    1.90    1.00
   6   0   6   22.30    2.10
   6   0   6   21.60    3.10
   6   0   6   22.30    1.90
  -6   0  -6   19.80    2.30
   5   0   6    2.00    0.90
   5   0   6    0.90    0.50
   5   0   6    0.40    0.40
  -5   0  -6    0.10    0.60
  -5   0  -6    1.00    0.50
   4   0   6  102.39    7.60
   4   0   6  106.69    7.40
  -4   0  -6  100.59    7.20
  -4   0  -6  100.39    7.70
  -4   0  -6  107.29    7.50
   3   0   6   62.09    4.80
   3   0   6   62.99    4.60
  -3   0  -6   60.19    4.50
  -3   0  -6   63.49    4.80
   2   0   6  233.68   16.10
   2   0   6  223.38   15.70
  -2   0  -6  227.88   15.90
  -2   0  -6  225.08   15.60
   1   0   6   35.50    2.70
   1   0   6   31.70    2.80
  -1   0  -6   37.60    3.00
  -1   0  -6   32.00    2.70
   0   0   6  115.29    8.50
   0   0   6  122.09    8.30
   0   0  -6  113.39    8.30
   0   0  -6  118.39    8.50
  -1   0   6  116.19    8.40
  -1   0   6  115.39    8.20
   1   0  -6  114.49    8.40
   1   0  -6  116.79    8.20
  -2   0   6  216.18   15.30
   2   0  -6  222.98   15.40
  -3   0   6   47.00    3.50
  -3   0   6   44.30    3.70
   3   0  -6   46.00    3.50
  -5   0   6   25.90    2.50
  -5   0   6   32.00    2.40
   5   0  -6   29.60    2.50
   5   0  -6   32.00    2.80
  -6   0   6   38.30    2.90
  -6   0   6   40.00    3.20
   6   0  -6   38.70    3.30
   6   0  -6   36.00    3.00
  -7   0   6   45.70    3.70
  -7   0   6   48.70    3.70
  -7   0   6   44.90    3.40
   7   0  -6   46.30    3.60
   7   0  -6   46.90    3.90
  -8   0   6  297.07   20.40
  -8   0   6  290.47   20.20
   8   0  -6  278.37   20.20
   8   0  -6  305.07   20.60
  -9   0   6    0.30    0.60
  -9   0   6    0.10    0.40
   9   0  -6   -0.50    0.60
   9   0  -6    0.00    0.50
 -10   0   6   20.70    2.60
  10   0  -6   17.20    1.90
  10   0  -6   19.70    2.30
 -11   0   6    1.80    1.00
  11   0  -6    1.90    0.70
  11   0  -6    2.50    0.90
   9   0   7    0.20    0.50
   9   0   7   -0.50    0.50
  -9   0  -7    0.50    0.90
   8   0   7   -0.40    0.40
   8   0   7    0.30    0.50
  -8   0  -7   -0.80    0.80
   7   0   7   -0.10    0.40
   7   0   7    1.00    0.50
  -7   0  -7    0.80    0.80
   6   0   7   -0.20    0.40
   6   0   7    0.10    0.40
  -6   0  -7   -0.60    0.70
  -6   0  -7   -0.10    0.30
   5   0   7    0.40    0.50
  -5   0  -7   -0.40    0.40
  -5   0  -7    0.90    0.80
   4   0   7   -0.50    0.30
   4   0   7    0.10    0.40
  -4   0  -7   -0.30    0.40
  -4   0  -7   -0.20    0.50
   3   0   7   -0.20    0.30
   3   0   7    0.00    0.30
  -3   0  -7   -0.30    0.40
   2   0   7    0.00    0.30
   2   0   7    0.00    0.40
  -2   0  -7    0.30    0.50
   1   0   7    0.50    0.40
   1   0   7   -0.10    0.30
  -1   0  -7   -0.30    0.30
  -1   0  -7    0.00    0.30
   0   0   7   -0.10    0.40
   0   0   7   -0.20    0.30
   0   0  -7   -0.20    0.50
   0   0  -7    0.10    0.30
  -1   0   7   -0.30    0.30
  -1   0   7    0.40    0.50
   1   0  -7    0.30    0.40
   1   0  -7    0.00    0.30
  -2   0   7    0.20    0.30
  -2   0   7    0.20    0.30
   2   0  -7    0.60    0.40
   2   0  -7    0.00    0.40
  -3   0   7    0.00    0.30
   3   0  -7    0.20    0.40
   3   0  -7    0.20    0.30
  -4   0   7   -0.30    0.30
  -4   0   7   -0.10    0.30
   4   0  -7    0.10    0.40
  -5   0   7    0.10    0.40
   5   0  -7    0.10    0.40
   5   0  -7    0.20    0.40
  -6   0   7    0.10    0.40
   6   0  -7    0.00    0.50
   6   0  -7    0.30    0.40
  -7   0   7    1.00    0.40
   7   0  -7    1.20    0.80
   7   0  -7    0.30    0.40
  -8   0   7    0.10    0.30
  -8   0   7    0.50    0.60
  -8   0   7    0.10    0.30
   8   0  -7   -0.20    0.40
   8   0  -7    0.00    0.60
  -9   0   7    0.00    0.20
  -9   0   7   -0.10    0.60
   9   0  -7    0.10    0.70
   9   0  -7    0.00    0.50
 -10   0   7   -0.20    0.70
  10   0  -7   -0.20    0.60
  10   0  -7   -0.30    0.50
 -11   0   7   -0.50    0.70
  11   0  -7   -0.10    0.50
  11   0  -7   -0.60    0.60
   8   0   8   26.50    2.40
  -8   0  -8   22.80    3.00
   7   0   8   16.00    1.70
   7   0   8   13.80    1.80
  -7   0  -8   22.60    3.60
   6   0   8    0.10    0.50
   6   0   8   -0.10    0.50
  -6   0  -8   -0.60    0.70
   5   0   8  357.86   26.20
   5   0   8  398.56   26.00
  -5   0  -8  381.46   26.10
  -5   0  -8  371.16   26.40
   4   0   8  687.93   49.99
  -4   0  -8  792.82   50.09
  -4   0  -8  715.83   49.60
   3   0   8   50.99    4.30
   3   0   8   58.69    4.20
  -3   0  -8   46.00    4.00
  -3   0  -8   56.19    4.50
   2   0   8   69.19    5.10
   2   0   8   63.99    5.30
  -2   0  -8   69.19    5.40
   0   0   8    5.70    1.00
   0   0   8    4.80    1.00
  -1   0   8   94.89    7.50
  -1   0   8  107.49    7.30
   1   0  -8   96.09    7.20
  -2   0   8   81.09    6.80
  -2   0   8   91.99    6.30
   2   0  -8   88.39    6.70
   2   0  -8   80.89    6.30
  -3   0   8    0.80    0.50
   3   0  -8    0.80    0.70
   3   0  -8    1.20    0.50
  -4   0   8  185.38   12.60
   4   0  -8  184.18   13.00
   4   0  -8  167.38   12.60
  -5   0   8   52.09    4.10
   5   0  -8   51.49    4.20
   5   0  -8   56.39    4.60
  -6   0   8  173.88   12.90
  -6   0   8  183.28   12.60
   6   0  -8  188.38   13.20
   6   0  -8  174.78   12.70
  -7   0   8   66.29    4.80
  -7   0   8   62.69    5.20
   7   0  -8   66.09    5.40
   7   0  -8   61.39    5.00
  -8   0   8   63.39    5.30
  -8   0   8   64.39    5.20
  -8   0   8   68.79    4.90
   8   0  -8   66.79    5.20
   8   0  -8   74.49    5.80
  -9   0   8    1.00    0.70
  -9   0   8    1.70    0.80
  -9   0   8    1.30    0.40
   9   0  -8    1.60    0.70
   9   0  -8    1.40    1.00
 -10   0   8    6.20    1.30
 -10   0   8    6.10    1.20
  10   0  -8    6.60    1.20
  10   0  -8    5.50    1.40
   7   0   9    0.30    0.70
   7   0   9    0.50    0.70
  -7   0  -9   -0.90    0.80
   6   0   9    0.50    0.60
   6   0   9    0.10    0.60
  -6   0  -9    0.00    0.40
   5   0   9    0.30    0.60
   5   0   9   -0.20    0.60
  -5   0  -9    0.10    0.90
  -5   0  -9    0.10    0.60
  -5   0  -9    0.40    0.30
   4   0   9   -0.20    0.60
   4   0   9    0.10    0.60
  -4   0  -9   -0.50    0.60
  -4   0  -9    0.00    0.60
  -4   0  -9   -0.70    0.40
   3   0   9    0.00    0.40
   3   0   9    0.00    0.50
  -3   0  -9   -0.10    0.30
  -3   0  -9    0.00    0.60
   2   0   9   -0.40    0.90
   2   0   9   -0.40    0.50
  -2   0  -9   -0.30    0.60
   1   0   9   -0.30    0.40
   1   0   9    0.10    0.50
  -1   0  -9   -0.20    0.40
  -1   0  -9    0.00    0.50
   0   0   9    0.00    0.50
   0   0   9    0.00    0.50
   0   0  -9   -0.20    0.40
   0   0  -9    0.50    0.70
  -1   0   9    0.00    0.50
  -1   0   9   -0.20    0.40
   1   0  -9   -0.10    0.40
   1   0  -9   -0.10    0.40
  -2   0   9   -0.20    0.40
  -2   0   9    0.00    0.30
   2   0  -9    0.20    0.70
   2   0  -9    0.40    0.40
  -3   0   9   -0.10    0.30
  -3   0   9    0.00    0.50
   3   0  -9   -0.30    0.60
   3   0  -9    0.00    0.40
  -4   0   9    0.10    0.30
  -4   0   9    0.20    0.40
   4   0  -9   -0.30    0.30
   4   0  -9    0.10    0.50
  -5   0   9    0.40    0.50
  -5   0   9   -0.60    0.40
   5   0  -9   -0.20    0.60
   5   0  -9    0.00    0.40
  -6   0   9    0.00    0.40
  -6   0   9   -0.40    0.40
   6   0  -9    0.10    0.60
   6   0  -9   -0.20    0.40
  -7   0   9   -0.60    0.50
   7   0  -9    0.30    0.80
   7   0  -9   -0.30    0.40
  -8   0   9   -0.60    0.40
  -8   0   9   -0.10    0.60
   8   0  -9   -0.60    0.40
   8   0  -9   -0.30    0.70
  -9   0   9   -0.10    0.60
  -9   0   9   -0.40    0.30
  -9   0   9    0.50    0.60
   9   0  -9    0.20    0.80
   9   0  -9    0.40    0.70
 -10   0   9   -0.40    0.70
 -10   0   9    0.30    0.70
  10   0  -9    0.50    0.90
   6   0  10   19.50    2.10
   6   0  10   17.50    2.60
  -6   0 -10   15.70    1.90
  -6   0 -10   18.10    2.70
   5   0  10   37.40    3.20
   5   0  10   32.90    3.50
  -5   0 -10   34.70    3.60
  -5   0 -10   36.40    3.40
   4   0  10  237.98   15.40
   4   0  10  203.08   15.70
  -4   0 -10  224.28   15.70
  -4   0 -10  194.38   15.10
  -4   0 -10  229.18   15.70
   3   0  10  780.42   55.19
  -3   0 -10  754.92   54.69
  -3   0 -10  880.61   55.29
   2   0  10   21.50    2.20
   2   0  10   21.60    2.80
  -2   0 -10   21.40    3.90
  -2   0 -10   16.40    2.00
   1   0  10  182.78   14.10
   1   0  10  212.48   13.70
  -1   0 -10  193.48   14.20
  -1   0 -10  183.08   13.70
   0   0  10  182.88   12.20
   0   0 -10  179.48   12.70
   0   0 -10  151.68   12.10
  -1   0  10  294.27   19.10
  -1   0  10  255.27   19.50
   1   0 -10  257.97   19.20
   1   0 -10  286.37   19.70
  -2   0  10  119.79    8.30
  -2   0  10  109.49    8.60
   2   0 -10  107.29    8.30
  -3   0  10    9.50    1.40
   3   0 -10   11.00    1.60
   3   0 -10    7.00    1.40
  -4   0  10   41.40    3.20
  -4   0  10   31.30    3.40
   4   0 -10   34.80    3.20
   4   0 -10   33.80    3.60
  -5   0  10  207.68   16.60
  -5   0  10  254.77   16.40
   5   0 -10  215.28   16.40
   5   0 -10  254.77   17.10
  -6   0  10    9.20    1.80
  -6   0  10   10.40    1.40
   6   0 -10    8.50    1.90
   6   0 -10    5.60    1.30
  -7   0  10   26.30    3.20
  -7   0  10   38.00    3.00
   7   0 -10   42.10    3.90
   7   0 -10   30.60    3.10
  -8   0  10   48.10    3.70
   8   0 -10   39.50    3.90
   8   0 -10   47.40    4.50
  -9   0  10    7.60    1.40
  -9   0  10   10.50    1.40
   9   0 -10    9.90    2.20
   9   0 -10   11.60    1.80
   5   0  11    0.20    0.70
  -5   0 -11    0.20    0.60
  -5   0 -11   -0.40    0.80
   4   0  11   -0.50    0.70
   4   0  11    0.00    0.60
  -4   0 -11    0.50    0.80
  -4   0 -11    0.20    0.80
   3   0  11   -0.30    0.70
   3   0  11    0.60    0.70
  -3   0 -11    0.00    0.80
   2   0  11    0.40    0.70
   2   0  11    0.40    0.80
  -2   0 -11   -0.20    0.70
   1   0  11   -0.20    0.70
   1   0  11    0.00    0.60
  -1   0 -11   -0.10    0.70
  -1   0 -11    0.40    0.50
   0   0  11   -0.30    0.50
   0   0  11   -0.60    0.50
   0   0 -11    0.70    0.60
   0   0 -11    1.20    1.00
  -1   0  11    0.00    0.50
  -1   0  11   -0.20    0.70
   1   0 -11    1.00    0.70
   1   0 -11   -0.50    0.60
  -2   0  11   -0.40    0.70
  -2   0  11    0.40    0.60
   2   0 -11   -0.10    0.70
   2   0 -11   -0.30    0.50
  -3   0  11   -0.50    0.70
  -3   0  11   -0.10    0.70
   3   0 -11   -0.30    0.60
   3   0 -11   -0.80    0.70
  -4   0  11   -0.50    0.50
  -4   0  11    0.00    0.60
   4   0 -11    0.00    0.80
  -5   0  11    0.20    1.20
  -5   0  11   -0.30    0.50
   5   0 -11   -0.70    0.80
   5   0 -11   -0.30    0.50
  -6   0  11    0.10    0.60
   6   0 -11    0.50    0.70
   6   0 -11    0.00    0.90
  -7   0  11    0.20    0.50
   7   0 -11    0.10    1.00
   7   0 -11    0.50    0.70
  -8   0  11    0.10    0.30
   8   0 -11   -0.10    1.00
   8   0 -11    0.00    0.70
   3   0  12   29.90    3.00
  -3   0 -12   31.50    3.50
   2   0  12    1.00    0.70
   2   0  12   -0.30    0.70
  -2   0 -12    0.50    1.00
   1   0  12   -0.20    0.70
   1   0  12   -0.30    0.90
  -1   0 -12    0.30    0.90
   0   0  12    0.80    1.00
   0   0  12    1.50    0.70
   0   0 -12    2.40    1.30
  -1   0  12    0.20    0.70
  -1   0  12    1.40    0.80
   1   0 -12   -0.30    0.80
   1   0 -12    0.40    0.70
  -2   0  12   21.50    3.20
  -2   0  12   15.00    2.00
   2   0 -12   10.90    1.80
   2   0 -12   21.00    3.10
  -3   0  12  140.19    9.70
   3   0 -12  142.99   10.50
   3   0 -12  110.89    9.70
  -4   0  12   73.49    5.90
   4   0 -12   86.19    6.80
   4   0 -12   66.29    6.60
  -5   0  12  126.39    9.20
   5   0 -12  140.09   10.20
   5   0 -12  108.39    9.30
  -6   0  12    6.30    1.20
   6   0 -12    4.80    1.30
   6   0 -12    6.90    1.90
   0   0  13    0.90    0.80
   0   0 -13    0.10    1.00
  -1   0  13   -0.40    0.60
   1   0 -13    1.30    1.20
  -2   0  13    0.40    0.70
   2   0 -13    0.40    1.00
  -3   0  13   -0.20    0.60
   3   0 -13    0.30    0.90
  -4   0  13   -0.10    0.70
   4   0 -13   -0.50    0.80
   4  -1 -13  216.98   16.60
  -4   1  13  222.18   15.70
   3  -1 -13    3.40    1.20
  -3   1  13    3.70    1.00
   2  -1 -13    9.10    1.90
  -2   1  13    7.70    1.40
   1  -1 -13   35.30    4.00
  -1   1  13   36.40    3.40
   0  -1 -13   13.70    2.60
   0   1  13   12.90    2.00
   6  -1 -12    2.20    1.10
   6  -1 -12    3.00    1.40
  -6   1  12    3.00    1.00
   5  -1 -12    7.60    1.90
   5  -1 -12   10.50    2.20
  -5   1  12    7.00    1.30
   4  -1 -12   23.20    3.20
   4  -1 -12   13.80    2.30
  -4   1  12   19.20    2.10
   3  -1 -12    4.20    1.10
   3  -1 -12    4.00    1.30
  -3   1  12    6.50    1.40
   2  -1 -12   -0.10    0.70
   2  -1 -12   -0.20    0.60
  -2   1  12   -0.50    0.70
  -2   1  12    0.30    0.60
   1  -1 -12    3.00    1.20
   1  -1 -12    5.30    1.30
  -1   1  12    7.10    1.40
  -1   1  12    5.80    1.80
   0  -1 -12   28.90    3.40
   0   1  12   31.10    3.00
  -1  -1 -12   -0.50    0.70
   1   1  12   -0.60    0.90
   1   1  12    0.90    0.70
  -2  -1 -12  103.09    8.50
   2   1  12  106.59    8.00
  -3  -1 -12    5.90    1.50
   3   1  12    8.80    1.60
   8  -1 -11   63.99    5.90
   8  -1 -11   86.69    6.80
   7  -1 -11   -0.10    0.80
   7  -1 -11    0.80    0.70
  -7   1  11    0.00    0.50
   6  -1 -11   14.10    2.40
   6  -1 -11   14.80    2.10
  -6   1  11   13.50    1.80
   5  -1 -11   33.10    3.30
   5  -1 -11   35.70    3.80
  -5   1  11   38.40    3.20
   4  -1 -11   40.20    4.00
   4  -1 -11   33.50    3.90
  -4   1  11   39.80    3.30
  -4   1  11   34.40    3.70
   3  -1 -11  146.59   10.20
   3  -1 -11  121.59    9.40
  -3   1  11  135.09    9.40
  -3   1  11  109.69    9.60
   2  -1 -11    6.40    1.40
   2  -1 -11    5.90    1.20
  -2   1  11    6.60    1.60
  -2   1  11    7.80    1.30
   1  -1 -11    0.60    0.70
   1  -1 -11    0.10    0.60
  -1   1  11   -0.70    0.50
  -1   1  11   -0.30    0.60
   0  -1 -11   10.00    1.60
   0   1  11   12.60    2.10
   0   1  11   17.30    1.80
  -1  -1 -11    0.20    0.80
  -1  -1 -11    0.90    0.70
   1   1  11    0.90    0.90
   1   1  11    1.70    0.90
  -2  -1 -11    8.80    1.90
  -2  -1 -11   15.00    2.40
   2   1  11   13.70    2.40
   2   1  11   12.40    1.70
  -3  -1 -11  119.99    9.20
   3   1  11   98.19    8.90
   3   1  11  127.69    8.60
  -4  -1 -11   60.39    5.30
  -4  -1 -11   60.99    5.30
   4   1  11   63.49    5.00
   4   1  11   59.99    5.80
  -5  -1 -11    1.80    0.90
  -5  -1 -11    2.30    1.20
   5   1  11    1.20    0.80
   9  -1 -10   19.50    2.60
   9  -1 -10   19.10    2.70
  -9   1  10   21.00    2.20
  -9   1  10   19.90    1.90
   8  -1 -10    2.90    1.30
   8  -1 -10    2.30    0.90
  -8   1  10    2.50    1.40
  -8   1  10    3.70    0.80
   7  -1 -10  108.09    8.10
   7  -1 -10   93.99    7.50
  -7   1  10   91.39    7.70
  -7   1  10  103.29    7.30
   6  -1 -10   81.69    6.40
  -6   1  10   74.59    5.70
  -6   1  10   67.79    6.00
   5  -1 -10    0.60    0.80
   5  -1 -10    0.20    0.60
  -5   1  10    0.80    0.70
  -5   1  10    0.30    0.50
   4  -1 -10  183.68   14.20
   4  -1 -10  218.48   14.80
  -4   1  10  182.48   14.40
  -4   1  10  214.18   14.10
   3  -1 -10  200.98   14.10
   3  -1 -10  183.38   13.50
  -3   1  10  209.48   13.50
  -3   1  10  167.38   13.70
   2  -1 -10    3.70    1.00
   2  -1 -10    3.00    0.80
  -2   1  10    4.40    1.00
  -2   1  10    2.70    0.90
   1  -1 -10   33.70    3.30
   1  -1 -10   31.20    3.30
  -1   1  10   35.40    2.90
  -1   1  10   28.60    3.10
   0  -1 -10    1.00    0.90
   0  -1 -10    1.80    0.80
   0   1  10    2.50    1.00
   0   1  10    1.30    0.70
  -1  -1 -10  182.48   13.20
  -1  -1 -10  170.98   12.70
   1   1  10  198.08   12.80
   1   1  10  163.68   13.00
  -2  -1 -10  117.39    8.90
   2   1  10  111.69    9.30
   2   1  10  139.39    9.00
  -3  -1 -10   13.10    1.70
  -3  -1 -10   15.30    2.30
   3   1  10    9.80    1.90
   3   1  10   16.90    2.00
  -4  -1 -10   17.90    2.10
  -4  -1 -10   13.70    2.10
  -4  -1 -10   15.00    2.30
   4   1  10   19.90    2.70
   4   1  10   15.80    2.00
  -5  -1 -10  127.99    9.50
  -5  -1 -10  132.29   10.60
   5   1  10  111.19    9.60
   5   1  10  141.59    9.40
  -6  -1 -10   22.40    2.80
  -6  -1 -10   20.40    2.10
   6   1  10   21.30    2.20
   6   1  10   17.30    2.40
  10  -1  -9    4.90    1.60
  10  -1  -9    2.30    1.20
 -10   1   9    4.00    1.10
 -10   1   9    3.70    1.00
   9  -1  -9    0.30    0.60
   9  -1  -9    0.30    0.90
  -9   1   9    0.20    0.40
  -9   1   9    0.80    0.70
  -9   1   9    0.50    0.60
   8  -1  -9    0.20    0.60
   8  -1  -9    0.50    0.80
  -8   1   9    0.60    1.20
  -8   1   9    0.80    0.50
   7  -1  -9   31.10    2.90
   7  -1  -9   38.40    3.50
  -7   1   9   28.00    3.00
   6  -1  -9    0.60    0.60
   6  -1  -9   -0.70    0.50
  -6   1   9    0.30    0.40
  -6   1   9    0.10    0.60
   5  -1  -9   13.20    2.10
   5  -1  -9   17.00    1.70
  -5   1   9   13.20    2.00
   4  -1  -9   36.20    3.40
   4  -1  -9   30.10    2.90
  -4   1   9   34.90    2.90
   3  -1  -9    0.60    0.50
   3  -1  -9    0.30    0.50
  -3   1   9    0.70    0.50
  -3   1   9    0.70    0.50
   2  -1  -9    1.80    0.70
   2  -1  -9    0.40    0.60
  -2   1   9    0.50    0.50
  -2   1   9    0.30    0.50
   1  -1  -9  334.87   23.20
   1  -1  -9  319.07   22.80
  -1   1   9  333.87   23.10
   0  -1  -9   19.60    2.00
   0  -1  -9   21.70    2.40
   0   1   9   19.50    2.20
   0   1   9   22.30    2.10
  -1  -1  -9   24.70    2.50
  -1  -1  -9   28.30    2.90
   1   1   9   32.90    2.60
   1   1   9   29.20    2.80
  -2  -1  -9  154.68   11.70
   2   1   9  162.58   11.30
  -3  -1  -9   -0.30    0.60
  -3  -1  -9    0.00    0.40
   3   1   9    0.60    0.60
   3   1   9   -0.10    0.40
  -4  -1  -9  502.65   33.80
  -4  -1  -9  442.16   33.20
  -4  -1  -9  525.65   33.80
   4   1   9  462.95   33.70
   4   1   9  510.25   33.50
  -5  -1  -9   32.10    2.50
  -5  -1  -9   32.20    3.00
  -5  -1  -9   32.30    3.20
   5   1   9   36.30    2.90
   5   1   9   29.30    3.10
  -6  -1  -9   27.70    2.50
  -6  -1  -9   24.50    2.90
   6   1   9   31.20    2.60
   6   1   9   23.20    2.70
  -7  -1  -9   21.20    2.80
   7   1   9   25.40    2.30
   7   1   9   18.00    2.30
  10  -1  -8    0.10    0.80
  10  -1  -8   -0.10    0.50
 -10   1   8    1.20    0.70
 -10   1   8    0.50    0.80
   9  -1  -8   55.39    4.30
   9  -1  -8   58.59    4.80
  -9   1   8   49.20    4.30
  -9   1   8   55.29    4.40
  -9   1   8   49.40    3.70
   8  -1  -8   56.49    4.80
   8  -1  -8   67.49    5.40
  -8   1   8   69.59    5.40
  -8   1   8   57.19    4.90
  -8   1   8   62.19    4.60
   7  -1  -8   55.39    5.10
   7  -1  -8   52.19    4.60
  -7   1   8   56.69    4.10
  -7   1   8   47.40    4.60
   6  -1  -8   25.00    2.40
   6  -1  -8   27.00    2.80
  -6   1   8   28.70    2.30
  -6   1   8   24.90    2.60
   5  -1  -8   22.80    2.20
   5  -1  -8   26.50    2.60
  -5   1   8   22.60    2.10
   4  -1  -8   35.10    3.20
   4  -1  -8   40.50    3.60
  -4   1   8   42.30    3.20
   3  -1  -8   53.09    4.40
   3  -1  -8   59.29    4.80
  -3   1   8   58.39    4.40
   2  -1  -8   21.40    2.10
   2  -1  -8   24.00    2.50
  -2   1   8   24.40    2.10
  -2   1   8   21.70    2.30
   1  -1  -8  613.54   41.20
  -1   1   8  593.94   41.40
   0  -1  -8   64.39    5.40
   0  -1  -8   72.99    5.60
   0   1   8   68.19    5.40
  -1  -1  -8    5.20    1.20
  -1  -1  -8    6.30    1.10
   1   1   8    4.90    1.00
   1   1   8    6.20    1.20
  -2  -1  -8  226.78   15.50
   2   1   8  220.38   15.10
   2   1   8  202.28   15.30
  -3  -1  -8  527.45   38.80
  -3  -1  -8  589.24   39.20
   3   1   8  560.34   39.20
   3   1   8  605.84   38.90
  -4  -1  -8   21.30    1.80
  -4  -1  -8   21.40    2.30
  -4  -1  -8   20.80    2.20
   4   1   8   20.70    2.00
   4   1   8   17.40    2.10
  -5  -1  -8   17.80    2.50
  -5  -1  -8   26.40    2.40
   5   1   8   24.60    2.40
   5   1   8   24.20    2.30
  -6  -1  -8   60.19    4.90
   6   1   8   59.99    4.50
   6   1   8   53.49    4.60
  -7  -1  -8    4.00    1.40
   7   1   8    5.00    1.00
   7   1   8    6.40    1.20
  -8  -1  -8   10.70    2.00
   8   1   8   12.80    1.60
   8   1   8   15.10    2.30
  11  -1  -7    0.10    0.50
  11  -1  -7    0.10    0.70
 -11   1   7    0.20    0.70
  10  -1  -7    5.80    1.10
  10  -1  -7    5.10    1.30
 -10   1   7    5.60    1.30
 -10   1   7    5.30    1.30
   9  -1  -7    5.10    1.30
   9  -1  -7    6.20    1.10
  -9   1   7    6.10    1.50
   8  -1  -7   34.80    2.90
   8  -1  -7   37.30    3.30
  -8   1   7   32.30    2.50
  -8   1   7   29.90    2.90
   7  -1  -7    7.60    1.60
   7  -1  -7    6.80    1.10
  -7   1   7    7.70    1.00
   6  -1  -7    0.10    0.40
   6  -1  -7   -0.10    0.30
  -6   1   7    0.70    0.50
   5  -1  -7   24.80    2.20
   5  -1  -7   22.80    2.40
  -5   1   7   23.90    2.10
   4  -1  -7    6.20    1.10
   4  -1  -7    7.80    1.10
  -4   1   7   10.00    1.10
   3  -1  -7    7.00    1.00
   3  -1  -7   10.80    1.70
  -3   1   7   10.40    1.10
   2  -1  -7    2.40    0.80
   2  -1  -7    3.00    0.70
  -2   1   7    1.80    0.50
  -2   1   7    1.40    0.40
   1  -1  -7   17.30    1.70
   1  -1  -7   17.40    1.90
  -1   1   7   17.20    1.80
  -1  -1  -7   26.80    2.50
  -1  -1  -7   25.60    2.30
   1   1   7   28.00    2.50
   1   1   7   27.90    2.30
  -2  -1  -7  178.78   12.10
   2   1   7  152.18   11.70
   2   1   7  172.38   12.00
  -3  -1  -7   28.70    2.50
   3   1   7   25.90    2.30
   3   1   7   24.00    2.40
  -4  -1  -7  177.88   12.30
  -4  -1  -7  171.98   12.20
   4   1   7  178.58   12.00
   4   1   7  158.48   12.20
  -5  -1  -7  212.78   14.30
  -5  -1  -7  188.28   13.90
   5   1   7  199.28   13.90
  -6  -1  -7   17.30    2.50
  -6  -1  -7   19.10    1.70
   6   1   7   20.90    2.00
   6   1   7   19.60    1.90
  -7  -1  -7    1.30    0.90
   7   1   7    1.40    0.70
   7   1   7    2.00    0.70
  -8  -1  -7   -0.70    0.70
   8   1   7   -0.20    0.40
   8   1   7    0.10    0.50
  -9  -1  -7    1.60    1.00
   9   1   7    1.10    0.60
   9   1   7    1.10    0.70
  11  -1  -6   82.79    6.50
  11  -1  -6   90.69    6.90
 -11   1   6   85.59    6.90
  10  -1  -6    2.60    0.80
  10  -1  -6    3.20    1.00
 -10   1   6    3.70    1.10
   9  -1  -6   66.79    5.10
   9  -1  -6   70.59    5.40
  -9   1   6   62.19    4.90
  -9   1   6   68.89    5.30
   8  -1  -6   10.20    1.60
   8  -1  -6    8.70    1.20
  -8   1   6   11.00    1.40
   7  -1  -6   14.60    1.70
   7  -1  -6   13.50    1.50
  -7   1   6   14.40    1.70
  -7   1   6   14.20    1.30
  -7   1   6   14.30    1.50
   6  -1  -6   52.79    4.30
   6  -1  -6   58.99    4.60
  -6   1   6   58.89    4.20
  -6   1   6   56.39    4.40
   5  -1  -6   49.30    4.20
   5  -1  -6   44.50    3.50
  -5   1   6   44.80    3.70
  -5   1   6   45.90    3.40
   4  -1  -6   19.50    2.00
   4  -1  -6   20.60    1.80
  -4   1   6   17.70    1.70
  -4   1   6   19.50    1.90
   3  -1  -6   31.40    2.70
   3  -1  -6   31.20    2.50
  -3   1   6   30.00    2.40
  -3   1   6   29.20    2.60
  -2   1   6  405.36   27.90
  -1   1   6  376.16   25.90
   0  -1  -6  105.49    7.70
   0  -1  -6  111.69    8.00
   0   1   6  110.19    7.90
   0   1   6  108.09    7.70
  -1  -1  -6  362.76   35.80
  -1  -1  -6  509.35  104.49
   1   1   6  501.85  107.49
   1   1   6  442.56   36.70
  -2  -1  -6   35.00    2.70
  -2  -1  -6   35.10    2.90
   2   1   6   31.40    3.50
   2   1   6   34.60    2.70
  -3  -1  -6   15.10    1.40
  -3  -1  -6   18.00    1.70
   3   1   6   16.90    1.50
   3   1   6   14.70    1.60
  -4  -1  -6   24.30    2.30
  -4  -1  -6   22.90    1.80
  -4  -1  -6   24.10    2.10
   4   1   6   22.00    2.10
   4   1   6   23.80    2.00
  -5  -1  -6   18.90    1.80
  -5  -1  -6   17.90    2.40
   5   1   6   23.30    2.00
   5   1   6   21.70    1.80
   5   1   6   19.20    2.30
  -6  -1  -6  174.18   12.10
   6   1   6  157.98   11.80
   6   1   6  170.48   11.70
  -7  -1  -6    8.00    1.50
   7   1   6    7.20    1.00
   7   1   6    5.40    1.00
  -8  -1  -6   11.60    1.80
   8   1   6   13.80    1.40
   8   1   6   12.20    1.40
  -9  -1  -6    5.00    1.30
   9   1   6    4.30    0.80
   9   1   6    4.90    0.90
  11  -1  -5    1.00    0.50
  11  -1  -5    1.60    0.90
 -11   1   5    0.90    0.90
  10  -1  -5   20.20    2.10
  10  -1  -5   18.20    1.80
 -10   1   5   22.90    3.10
   9  -1  -5   60.69    4.80
  -9   1   5   58.49    4.80
   8  -1  -5   32.00    2.80
   8  -1  -5   34.90    3.00
  -8   1   5   33.30    2.70
  -8   1   5   36.80    3.00
   7  -1  -5  127.89    9.10
   7  -1  -5  120.69    8.80
  -7   1   5  121.89    8.50
  -7   1   5  122.49    8.80
  -7   1   5  133.49    9.00
   6  -1  -5   65.39    5.00
   6  -1  -5   64.79    5.20
  -6   1   5   71.59    4.90
  -6   1   5   73.19    5.10
  -6   1   5   66.29    5.10
   5  -1  -5  286.97   19.60
   5  -1  -5  279.57   19.30
  -5   1   5  279.37   19.40
   4  -1  -5  188.98   12.40
   4  -1  -5  171.78   12.20
  -4   1   5  173.48   12.30
  -4   1   5  169.98   12.10
  -3   1   5  309.37   21.30
   2  -1  -5   69.39    4.90
  -2   1   5   66.99    5.00
  -2   1   5   66.39    4.90
   1  -1  -5  106.19    7.80
   1  -1  -5  120.49    8.00
  -1   1   5  106.99    8.00
   0  -1  -5   93.89    6.60
   0  -1  -5   91.09    6.80
   0   1   5   94.89    6.60
   0   1   5   93.99    6.80
  -1  -1  -5  120.99    8.60
  -1  -1  -5  123.19    8.80
   1   1   5  120.99    8.70
   1   1   5  127.19    8.60
  -2  -1  -5  138.09    9.70
  -2  -1  -5  138.09    9.90
   2   1   5  144.39    9.70
   2   1   5  137.19    9.80
  -3  -1  -5   32.50    2.70
  -3  -1  -5   32.90    2.50
   3   1   5   32.20    2.50
   3   1   5   32.70    2.70
  -4  -1  -5    0.90    0.50
  -4  -1  -5    0.50    0.20
  -4  -1  -5    1.70    0.50
   4   1   5    0.70    0.40
   4   1   5    0.20    0.50
   4   1   5    0.50    0.30
  -5  -1  -5    0.80    0.60
  -5  -1  -5    0.90    0.40
   5   1   5    1.10    0.50
   5   1   5    1.10    0.40
   5   1   5    1.50    0.70
  -6  -1  -5    1.40    0.70
   6   1   5    1.80    0.80
   6   1   5    2.40    0.60
   6   1   5    2.50    0.60
  -7  -1  -5  162.98   11.50
   7   1   5  145.79   11.10
   7   1   5  168.38   11.00
  -8  -1  -5   10.20    1.70
   8   1   5   14.80    1.30
   8   1   5   12.90    1.30
  -9  -1  -5   22.80    2.40
   9   1   5   18.40    1.90
   9   1   5   21.20    1.80
 -10  -1  -5   10.80    2.00
  10   1   5   15.20    1.40
  12  -1  -4   18.10    1.80
  12  -1  -4   21.20    2.00
 -12   1   4   13.80    2.30
  11  -1  -4    5.20    0.90
  11  -1  -4    6.30    1.10
 -11   1   4    4.60    1.20
  10  -1  -4    1.20    0.60
  10  -1  -4    0.70    0.50
 -10   1   4   -0.30    0.60
   9  -1  -4  136.49    9.60
   9  -1  -4  125.39    9.40
  -9   1   4  141.09    9.80
   8  -1  -4   62.29    4.80
  -8   1   4   69.59    5.10
   7  -1  -4  115.79    7.90
   7  -1  -4  102.59    7.70
  -7   1   4  106.09    7.60
  -7   1   4  112.09    7.90
   6  -1  -4   46.00    3.40
   6  -1  -4   39.60    3.10
  -6   1   4   42.80    3.00
  -6   1   4   39.00    3.20
  -6   1   4   42.50    3.30
   5  -1  -4  343.77   23.80
  -5   1   4  352.76   23.80
   4  -1  -4  180.58   12.30
   4  -1  -4  173.98   12.10
  -4   1   4  173.68   12.20
   3  -1  -4   45.80    3.40
   3  -1  -4   42.90    3.20
  -3   1   4   42.80    3.20
   2  -1  -4  239.28   22.30
   2  -1  -4  291.37   67.39
  -2   1   4  251.97   22.30
  -2   1   4  172.68   52.99
   1  -1  -4  508.75   84.99
   1  -1  -4  386.36   33.10
  -1   1   4  351.06   71.69
  -1   1   4  416.06   33.20
   0  -1  -4 1460.35  144.19
   0   1   4 1459.85  102.39
   0   1   4 1299.57  141.09
  -1  -1  -4   41.80    3.10
  -1  -1  -4   39.00    3.20
   1   1   4   42.50    3.20
   1   1   4   45.30    3.10
  -2  -1  -4  903.91   67.39
  -2  -1  -4  871.71  103.19
   2   1   4  963.20   67.79
   2   1   4  806.92  103.19
  -3  -1  -4   55.29    3.90
  -3  -1  -4   53.99    4.20
  -3  -1  -4   54.49    4.10
   3   1   4   54.59    4.10
   3   1   4   58.49    4.00
  -4  -1  -4  492.95   32.90
   4   1   4  469.45   33.00
  -5  -1  -4   79.99    6.20
   5   1   4   82.19    6.10
   5   1   4   90.99    6.00
   5   1   4   84.69    6.40
  -6  -1  -4  264.87   18.70
   6   1   4  250.37   18.80
   6   1   4  289.47   18.30
   6   1   4  265.47   18.40
  -7  -1  -4   33.30    2.90
   7   1   4   34.70    2.50
   7   1   4   30.60    2.50
   7   1   4   30.00    3.00
  -8  -1  -4   13.50    1.90
   8   1   4   17.50    1.40
   8   1   4   13.90    1.50
  -9  -1  -4   19.40    2.20
   9   1   4   19.70    1.60
   9   1   4   18.30    1.60
 -10  -1  -4   27.30    3.20
  10   1   4   25.30    2.00
 -11  -1  -4   16.40    2.50
  12  -1  -3   44.90    3.60
  12  -1  -3   46.60    3.60
 -12   1   3   47.20    4.30
  11  -1  -3   19.20    1.80
  11  -1  -3   17.00    1.60
 -11   1   3   15.00    2.20
  10  -1  -3   32.70    2.60
  10  -1  -3   29.30    2.40
 -10   1   3   29.60    3.00
   9  -1  -3  149.19   10.10
   9  -1  -3  132.19    9.80
  -9   1   3  145.29   10.40
   8  -1  -3   18.30    1.70
   8  -1  -3   17.30    1.50
  -8   1   3   15.70    1.80
   7  -1  -3  527.65   35.70
   6  -1  -3  301.47   19.80
   6  -1  -3  282.57   19.70
  -6   1   3  292.97   19.70
  -6   1   3  278.07   19.80
   5  -1  -3  149.19   10.30
   5  -1  -3  153.48   10.30
   5  -1  -3  149.99   10.10
  -5   1   3  135.39   10.20
  -5   1   3  150.18   10.00
  -5   1   3  146.09   10.20
   4  -1  -3  162.78   11.20
   4  -1  -3  164.88   11.20
   4  -1  -3  159.68   11.10
  -4   1   3  162.28   11.00
  -4   1   3  159.58   11.20
   3  -1  -3   39.90    2.80
   3  -1  -3   36.70    2.90
  -3   1   3   37.90    2.90
   2  -1  -3   19.70    1.50
  -2   1   3   19.20    1.50
   1  -1  -3   41.10    3.30
  -1   1   3   46.60    3.30
  -1   1   3   48.90    3.40
   0  -1  -3  584.44   82.69
   0  -1  -3  501.45   43.00
   0   1   3  569.64   82.09
   0   1   3  658.43   43.80
  -1  -1  -3  275.17   53.39
   1   1   3  267.07   53.99
   1   1   3  315.37   25.00
  -2  -1  -3  737.93   52.59
  -2  -1  -3  690.33   79.99
   2   1   3  756.42  103.59
   2   1   3  701.93   52.59
  -3  -1  -3   89.89    6.20
  -3  -1  -3   92.09    6.40
  -3  -1  -3   86.89    6.10
   3   1   3   90.59    6.40
   3   1   3   89.49    6.20
   3   1   3   85.39    6.20
  -4  -1  -3    5.40    0.90
  -4  -1  -3    7.20    0.70
   4   1   3    7.50    0.80
   4   1   3    7.80    0.70
   4   1   3    9.30    1.20
  -5  -1  -3   32.70    2.70
   5   1   3   33.10    2.40
   5   1   3   32.40    2.50
   5   1   3   32.90    2.80
  -6  -1  -3    2.20    0.70
   6   1   3    3.10    0.50
   6   1   3    3.50    0.90
   6   1   3    3.50    0.50
  -7  -1  -3    6.70    1.30
   7   1   3   13.00    1.80
   7   1   3   10.50    1.00
  -8  -1  -3   92.19    7.00
   8   1   3   95.69    6.50
   8   1   3   86.89    8.00
  -9  -1  -3    0.60    0.70
   9   1   3    1.20    0.30
 -10  -1  -3   16.60    2.20
 -11  -1  -3   -0.20    0.70
  12  -1  -2    0.50    0.60
 -12   1   2    0.60    0.90
  11  -1  -2   13.40    1.30
 -11   1   2   10.10    1.80
  10  -1  -2   10.70    1.10
  10  -1  -2    9.80    1.00
 -10   1   2    9.10    1.60
   9  -1  -2   14.00    1.30
   9  -1  -2   12.20    1.20
  -9   1   2    9.00    1.60
   8  -1  -2  155.98   11.70
   8  -1  -2  181.48   11.90
  -8   1   2  177.78   12.20
   7  -1  -2   61.19    4.30
   7  -1  -2   60.09    4.80
   6  -1  -2   68.09    4.90
   6  -1  -2   63.09    5.20
   6  -1  -2   77.89    5.10
  -6   1   2   70.89    5.20
   5  -1  -2  150.58   10.30
   5  -1  -2  155.28   10.60
   5  -1  -2  147.49   10.20
  -5   1   2  152.98   10.20
  -5   1   2  140.59   10.40
   4  -1  -2  190.38   13.70
   4  -1  -2  199.28   13.60
   4  -1  -2  203.58   13.70
  -4   1   2  204.28   13.60
   3  -1  -2  426.56   33.00
   3  -1  -2  433.16   63.79
  -3   1   2  435.56   32.80
  -3   1   2  496.55   58.59
   2  -1  -2 6629.44  477.35
   1  -1  -2 3080.59  231.08
   1  -1  -2 2797.72  204.08
  -1   1   2 3092.79  204.58
  -1   1   2 3057.89  230.78
   0  -1  -2 4160.58  303.27
   0   1   2 4005.00  302.77
  -1  -1  -2  338.27   50.79
   1   1   2  444.16   51.49
  -2  -1  -2  252.07   41.20
  -2  -1  -2  229.48   18.00
   2   1   2  188.18   36.60
  -3  -1  -2    0.30    0.30
  -3  -1  -2    0.70    0.20
   3   1   2    0.40    0.30
   3   1   2    0.60    0.20
   3   1   2    0.60    0.20
   4   1   2  394.36   27.60
   4   1   2  416.76   27.70
  -5  -1  -2   30.20    2.50
   5   1   2   34.80    2.30
   5   1   2   30.50    2.30
   5   1   2   31.60    2.60
   5   1   2   30.50    2.60
  -6  -1  -2    1.20    0.50
   6   1   2    0.90    0.20
   6   1   2    1.30    0.60
   6   1   2    1.20    0.50
  -7  -1  -2  103.89    7.00
   7   1   2   92.89    7.00
   7   1   2   86.89    7.00
  -8  -1  -2   39.80    3.20
   8   1   2   35.90    3.30
  -9  -1  -2    4.00    0.90
 -10  -1  -2   18.80    2.10
 -11  -1  -2    5.50    1.20
  11  -1  -1   39.90    3.00
 -11   1   1   41.60    3.80
  10  -1  -1   13.60    1.20
 -10   1   1    9.40    1.60
   9  -1  -1   13.30    1.10
  -9   1   1   13.10    1.90
   8  -1  -1   27.60    2.60
   8  -1  -1   30.80    2.30
   8  -1  -1   34.20    2.40
  -8   1   1   29.90    2.80
  -8   1   1   34.20    2.80
   7  -1  -1   50.69    3.50
   7  -1  -1   52.59    3.60
   7  -1  -1   46.70    3.70
   7  -1  -1   46.10    4.00
  -7   1   1   42.10    3.80
  -7   1   1   54.79    3.90
   6  -1  -1   24.10    1.70
   6  -1  -1   22.00    1.60
   6  -1  -1   21.30    1.80
   6  -1  -1   21.70    2.00
  -6   1   1   23.20    2.00
  -6   1   1   20.70    1.90
   5  -1  -1   58.99    4.10
   5  -1  -1   57.99    4.20
   5  -1  -1   55.79    4.00
   5  -1  -1   61.69    4.30
  -5   1   1   57.59    4.20
  -5   1   1   57.09    4.30
   4  -1  -1   73.79    5.40
   4  -1  -1   77.19    5.50
   4  -1  -1   76.09    5.30
   4  -1  -1   80.59    5.60
  -4   1   1   79.89    5.50
  -4   1   1   83.09    5.60
   3  -1  -1  122.79    7.80
   3  -1  -1  102.49    7.70
   3  -1  -1  111.39    7.70
   3  -1  -1  115.49    7.70
  -3   1   1  114.89    7.70
  -3   1   1  110.39    7.80
   2  -1  -1 1034.80   73.79
   2  -1  -1 1094.39   91.09
  -2   1   1 1075.89   73.79
  -2   1   1 1076.69   90.99
   1  -1  -1 4337.77  310.37
   0  -1  -1  603.04   57.39
   0  -1  -1  652.73   44.60
   0   1   1  615.34   44.50
   0   1   1  658.73   58.59
  -1  -1  -1 2386.56  182.48
  -1  -1  -1 2499.25  164.78
   1   1   1 2466.55  164.68
   1   1   1 2259.97  177.58
  -2  -1  -1 3978.50  285.37
  -2  -1  -1 4177.28  273.87
   2   1   1 4044.30  286.97
   2   1   1 3981.60  273.87
  -3  -1  -1 1361.96   99.99
  -3  -1  -1 1380.26  101.39
   3   1   1 1324.87   92.09
   3   1   1 1340.77  103.99
   4   1   1  714.73   48.40
   4   1   1  694.53   48.50
  -5  -1  -1  116.09    9.20
  -5  -1  -1  132.39    9.10
   5   1   1  132.69    9.20
   5   1   1  138.09    9.20
  -6  -1  -1    7.60    1.30
  -6  -1  -1    7.60    1.10
   6   1   1    9.40    1.10
   6   1   1    9.70    1.30
  -7  -1  -1    7.40    1.40
  -7  -1  -1    7.60    1.20
   7   1   1   11.80    1.50
   7   1   1   10.00    1.50
  -8  -1  -1   42.70    3.20
  -8  -1  -1   39.20    3.40
   8   1   1   30.70    3.10
  -9  -1  -1    2.50    0.70
  -9  -1  -1    3.20    1.00
 -10  -1  -1    6.80    1.20
 -11  -1  -1    5.00    1.20
 -10   1   0   80.49    6.40
 -10   1   0   78.49    6.10
   9  -1   0   14.90    1.60
  -9   1   0   15.40    1.90
  -9   1   0   12.20    1.80
   8  -1   0    0.50    0.40
  -8   1   0   -0.40    0.40
  -8   1   0    0.90    0.60
   7  -1   0  172.68   13.20
   7  -1   0  182.98   13.10
  -7   1   0  187.18   13.10
  -7   1   0  205.78   13.30
   6  -1   0   68.69    5.20
   6  -1   0   67.59    5.00
  -6   1   0   73.39    5.20
  -6   1   0   66.99    5.10
   5  -1   0  149.88   10.60
   5  -1   0  152.58   10.50
   5  -1   0  147.99   10.30
  -5   1   0  148.99   10.50
  -5   1   0  153.78   10.50
   4  -1   0    7.90    0.80
   4  -1   0    6.00    0.60
   4  -1   0    6.60    0.70
  -4   1   0    4.50    0.70
  -4   1   0    6.20    0.80
   3  -1   0  781.92   66.49
   3  -1   0  706.33   64.19
  -3   1   0  748.83   50.69
  -3   1   0  714.63   50.79
   2  -1   0 9372.86  653.03
   2  -1   0 9638.04  654.43
   1  -1   0   80.89    5.50
   0   1   0    0.00    0.10
   0   1   0    0.20    0.10
   1   1   0   76.79    5.30
  -2  -1   0 9999.00  671.43
   2   1   0 9667.73  672.33
  -3  -1   0  738.93   53.69
  -3  -1   0  716.33   53.39
   3   1   0  727.13   58.99
   3   1   0  689.13   49.00
  -4  -1   0    7.80    0.70
   4   1   0    6.70    0.80
   4   1   0    6.20    0.80
  -5  -1   0  160.08   11.00
  -5  -1   0  159.88   10.80
   5   1   0  150.48   11.00
   5   1   0  150.18   10.80
  -6  -1   0   71.99    5.30
  -6  -1   0   70.99    5.20
   6   1   0   70.49    5.30
   6   1   0   69.09    5.20
  -7  -1   0  188.28   13.30
  -7  -1   0  209.98   13.60
   7   1   0  180.28   13.50
   7   1   0  186.58   13.40
  -8  -1   0    0.20    0.40
  -8  -1   0    0.00    0.50
  -9  -1   0   18.80    2.10
  -9  -1   0   17.70    1.80
   9   1   0   13.30    1.90
 -10  -1   0   74.79    6.10
 -11  -1   0   15.20    2.40
 -11   1  -1    6.70    1.40
 -10   1  -1    8.40    1.50
   9  -1   1    2.10    0.80
  -9   1  -1    3.10    0.90
   8  -1   1   36.60    3.20
  -8   1  -1   42.20    3.30
   7  -1   1    6.30    1.60
   7  -1   1    8.30    1.10
  -7   1  -1    5.80    1.00
   6  -1   1    7.90    1.20
   6  -1   1    9.00    1.00
  -6   1  -1    5.30    0.90
  -6   1  -1    9.30    1.20
   5  -1   1  134.39    9.20
   5  -1   1  136.19    9.50
  -5   1  -1  130.19    9.50
  -5   1  -1  138.69    9.60
   4  -1   1  637.94   64.09
   4  -1   1  691.43   48.80
  -4   1  -1  704.93   47.90
  -4   1  -1  708.73   47.90
   3  -1   1 1359.76  108.59
   3  -1   1 1276.87   90.79
  -3   1  -1 1389.56  105.49
  -3   1  -1 1315.27   90.39
   2  -1   1 4237.88  287.07
   2  -1   1 4218.78  304.67
  -2   1  -1 4288.67  303.87
  -2   1  -1 4215.28  286.77
   1  -1   1 2539.45  168.78
   1  -1   1 2379.36  185.58
  -1   1  -1 2434.66  192.28
  -1   1  -1 2497.25  168.68
   0  -1   1  686.33   46.50
   0  -1   1  612.54   61.29
   0   1  -1  639.14   46.30
   0   1  -1  683.23   62.99
   1   1  -1 4575.24  328.07
  -2  -1   1 1082.49   91.09
  -2  -1   1 1073.39   74.89
   2   1  -1 1059.59   92.39
   2   1  -1 1095.49   74.99
  -3  -1   1  118.09    7.60
   3   1  -1  112.69    7.70
   3   1  -1  109.29    7.60
   3   1  -1  114.09    7.70
   3   1  -1  104.19    7.60
  -4  -1   1   72.79    5.50
   4   1  -1   76.79    5.30
   4   1  -1   74.89    5.20
   4   1  -1   85.99    5.50
   4   1  -1   74.89    5.40
  -5  -1   1   57.99    4.30
   5   1  -1   57.29    4.00
   5   1  -1   63.99    4.30
   5   1  -1   55.99    3.90
   5   1  -1   52.49    4.30
  -6  -1   1   23.00    2.10
   6   1  -1   21.80    1.60
   6   1  -1   23.10    1.70
   6   1  -1   24.10    2.00
   6   1  -1   22.40    1.90
  -7  -1   1   54.39    4.00
   7   1  -1   47.20    3.90
   7   1  -1   46.70    4.00
  -8  -1   1   29.70    2.80
   8   1  -1   26.40    2.60
   8   1  -1   30.60    2.20
   8   1  -1   31.50    2.30
  -9  -1   1    9.20    1.50
   9   1  -1   14.00    2.10
 -10  -1   1   11.60    1.90
 -11  -1   1   32.00    3.30
 -12  -1   1    2.70    1.30
 -11   1  -2    7.30    1.60
 -10   1  -2   18.90    2.50
  -9   1  -2    6.40    1.20
   8  -1   2   37.60    3.40
  -8   1  -2   42.20    3.40
   7  -1   2   97.89    7.10
   7  -1   2   95.59    7.50
   7  -1   2  111.99    7.00
  -7   1  -2   98.49    7.50
   6  -1   2    0.80    0.20
   6  -1   2    0.90    0.40
   6  -1   2    1.90    0.70
  -6   1  -2    0.20    0.40
   5  -1   2   29.20    2.60
   5  -1   2   32.00    2.40
   5  -1   2   31.00    2.60
   5  -1   2   34.40    2.30
  -5   1  -2   29.40    2.60
   4  -1   2  413.16   27.20
   4  -1   2  383.36   27.20
   3  -1   2    0.50    0.20
   3  -1   2    0.60    0.20
   3  -1   2    1.00    0.30
  -3   1  -2    0.60    0.30
   2  -1   2  181.28   38.60
   2  -1   2  247.38   19.80
  -2   1  -2  331.77   52.59
  -2   1  -2  247.28   19.50
   1  -1   2  455.85   33.40
   1  -1   2  334.27   54.29
  -1   1  -2  514.95   57.69
   0  -1   2 4368.46  287.87
   0  -1   2 4196.88  314.37
   0   1  -2 4157.28  315.47
   0   1  -2 4147.58  287.47
  -1  -1   2 2827.12  206.18
  -1  -1   2 3024.40  228.28
   1   1  -2 3142.79  230.28
   1   1  -2 2909.71  201.38
   2   1  -2 6650.43  479.65
  -3  -1   2  484.15   58.99
  -3  -1   2  445.06   33.80
   3   1  -2  443.96   33.60
  -4  -1   2  191.98   13.50
  -4  -1   2  201.78   13.30
   4   1  -2  195.48   13.40
   4   1  -2  186.68   13.30
   4   1  -2  202.58   13.40
  -5  -1   2  147.69   10.30
   5   1  -2  144.69   10.00
   5   1  -2  155.68   10.20
   5   1  -2  139.89   10.20
  -6  -1   2   71.99    5.40
   6   1  -2   76.99    5.30
   6   1  -2   72.09    5.10
   6   1  -2   71.19    5.40
  -7  -1   2   73.09    5.10
   7   1  -2   60.69    5.00
   7   1  -2   59.39    4.50
   7   1  -2   69.99    4.80
  -8  -1   2  175.98   12.40
   8   1  -2  184.28   12.00
   8   1  -2  158.18   11.80
  -9  -1   2   14.10    1.90
   9   1  -2   14.60    1.40
   9   1  -2   14.00    1.20
 -10  -1   2    6.80    1.50
  10   1  -2   11.00    1.10
  10   1  -2    8.50    0.90
 -11  -1   2   12.50    2.10
  11   1  -2   13.80    1.30
 -12  -1   2    0.40    0.90
  12   1  -2    0.40    0.40
 -11   1  -3   -0.40    0.70
 -10   1  -3   13.30    2.30
   9  -1   3    0.90    0.30
  -9   1  -3    0.40    0.70
   8  -1   3   97.49    6.20
   8  -1   3   84.09    6.20
   8  -1   3   74.89    6.70
  -8   1  -3   95.69    6.80
   7  -1   3    9.60    0.90
   7  -1   3    9.30    1.00
   7  -1   3   11.30    1.60
  -7   1  -3    9.40    1.50
   6  -1   3    3.40    0.80
   6  -1   3    3.10    0.40
   6  -1   3    3.30    0.60
  -6   1  -3    1.50    0.60
   5  -1   3   31.60    2.70
   5  -1   3   31.40    2.50
   5  -1   3   34.60    2.40
  -5   1  -3   28.70    2.70
   4  -1   3   10.00    1.40
   4  -1   3    7.40    0.80
   4  -1   3    7.40    0.70
  -4   1  -3    6.80    0.70
  -4   1  -3    9.40    1.20
   3  -1   3   86.79    6.30
   3  -1   3   90.29    6.10
  -3   1  -3   92.39    6.40
  -3   1  -3   88.99    6.10
  -3   1  -3   84.99    6.20
   2  -1   3  742.23  105.29
   2  -1   3  736.23   53.89
  -2   1  -3  735.13   53.39
  -2   1  -3  630.64   94.69
   1  -1   3  308.27   26.10
   1  -1   3  264.77   53.69
  -1   1  -3  303.47   61.39
  -1   1  -3  358.86   28.40
   0  -1   3  656.83   47.70
   0  -1   3  617.04   76.09
   0   1  -3  613.34   47.30
   0   1  -3  688.73   79.39
  -1  -1   3   51.89    3.70
  -1  -1   3   49.80    3.60
   1   1  -3   48.10    3.70
   1   1  -3   50.29    3.60
  -2  -1   3   19.90    1.60
   2   1  -3   19.20    1.50
   2   1  -3   17.70    1.60
  -3  -1   3   37.00    2.80
   3   1  -3   36.60    2.90
   3   1  -3   38.90    2.70
  -4  -1   3  164.88   11.10
  -4  -1   3  163.48   11.20
   4   1  -3  163.28   11.30
   4   1  -3  157.78   11.10
  -5  -1   3  153.58   10.00
  -5  -1   3  149.09    9.80
  -5  -1   3  142.39   10.10
   5   1  -3  136.29   10.00
   5   1  -3  130.69   10.20
   5   1  -3  153.38   10.20
  -6  -1   3  292.77   19.60
   6   1  -3  276.17   19.60
   6   1  -3  309.67   19.80
   6   1  -3  272.77   19.80
   7   1  -3  515.55   34.70
   7   1  -3  509.75   35.10
  -8  -1   3   19.50    2.00
   8   1  -3   18.80    1.80
   8   1  -3   17.20    1.50
  -9  -1   3  151.28   10.70
   9   1  -3  135.59   10.00
   9   1  -3  150.78   10.30
 -10  -1   3   27.70    3.00
  10   1  -3   31.20    2.40
  10   1  -3   32.70    2.70
 -11  -1   3   14.80    2.20
  11   1  -3   16.50    1.50
  11   1  -3   17.30    1.70
 -12  -1   3   50.79    4.60
  12   1  -3   47.30    3.70
  11  -1   4   19.10    1.60
 -11   1  -4   16.70    2.50
  10  -1   4   24.80    2.00
 -10   1  -4   24.70    2.70
   9  -1   4   17.60    1.60
   9  -1   4   20.20    1.60
  -9   1  -4   19.40    2.50
   8  -1   4   16.00    1.50
   8  -1   4   17.50    1.50
  -8   1  -4   14.40    2.10
   7  -1   4   32.40    2.70
   7  -1   4   38.50    2.60
   7  -1   4   28.80    3.00
  -7   1  -4   34.80    3.10
   6  -1   4  258.17   18.90
   6  -1   4  270.47   18.60
   6  -1   4  280.27   18.40
   5  -1   4   81.59    6.40
   5  -1   4   88.89    6.10
   5  -1   4   84.99    6.20
  -5   1  -4   88.89    6.50
   4  -1   4  462.75   79.09
   4  -1   4  472.35   38.30
  -4   1  -4  490.85   37.50
  -4   1  -4  425.56   86.09
   3  -1   4   58.29    4.20
   3  -1   4   58.69    4.00
  -3   1  -4   53.79    4.20
  -3   1  -4   56.59    4.30
  -3   1  -4   54.69    4.00
   2  -1   4  992.00  111.79
   2  -1   4  896.81   67.59
  -2   1  -4  905.71   67.29
  -2   1  -4  973.30  111.09
   1  -1   4   45.40    3.10
   1  -1   4   43.30    3.30
  -1   1  -4   42.90    3.10
  -1   1  -4   39.60    3.30
   0  -1   4 1389.56  100.29
   0  -1   4 1394.16  143.29
   0   1  -4 1433.26  146.19
  -1  -1   4  332.97   73.09
  -1  -1   4  401.36   33.00
   1   1  -4  428.76   33.30
   1   1  -4  274.87   65.79
  -2  -1   4  288.67   65.89
  -2  -1   4  222.08   21.50
   2   1  -4  247.48   21.80
   2   1  -4  191.58   58.19
  -3  -1   4   40.70    3.10
   3   1  -4   45.40    3.40
   3   1  -4   43.40    3.20
  -4  -1   4  171.88   12.30
   4   1  -4  179.38   12.40
   4   1  -4  178.78   12.10
  -5  -1   4  366.76   25.00
  -6  -1   4   43.40    3.30
  -6  -1   4   41.40    3.10
  -6  -1   4   41.70    2.90
   6   1  -4   41.20    3.10
   6   1  -4   37.80    3.20
   6   1  -4   39.90    3.30
  -7  -1   4  116.29    8.20
  -7  -1   4  110.39    7.90
   7   1  -4  109.49    8.50
   7   1  -4  112.49    8.20
   7   1  -4  116.19    8.40
  -8  -1   4   68.99    5.30
   8   1  -4   69.29    6.00
   8   1  -4   64.29    4.80
  -9  -1   4  126.29    9.40
   9   1  -4  128.89    9.20
   9   1  -4  127.09    9.00
 -10  -1   4    0.80    0.80
  10   1  -4    0.20    0.40
  10   1  -4    0.50    0.60
 -11  -1   4    4.60    1.30
  11   1  -4    5.30    1.10
  11   1  -4    4.80    0.90
 -12  -1   4   12.90    2.20
  12   1  -4   21.20    1.90
  12   1  -4   20.50    2.00
  10  -1   5   10.90    1.20
  10  -1   5   14.20    1.30
 -10   1  -5   13.80    2.40
   9  -1   5   20.90    1.80
   9  -1   5   19.30    1.80
   8  -1   5   11.00    1.20
   8  -1   5   11.60    1.20
  -8   1  -5   15.40    2.20
   7  -1   5  134.49   11.50
   7  -1   5  154.28   11.10
   7  -1   5  166.68   11.00
  -7   1  -5  174.88   11.60
   6  -1   5    1.60    0.60
   6  -1   5    1.00    0.40
   6  -1   5    1.40    0.70
  -6   1  -5    0.70    0.60
   5  -1   5    0.90    0.40
   5  -1   5    1.40    0.50
   5  -1   5    2.00    0.70
  -5   1  -5    1.60    0.70
   4  -1   5    0.70    0.40
   4  -1   5    0.90    0.40
  -4   1  -5    0.40    0.20
  -4   1  -5    0.60    0.50
  -4   1  -5    0.20    0.40
   3  -1   5   35.40    2.60
   3  -1   5   33.20    2.80
  -3   1  -5   34.00    2.80
  -3   1  -5   33.70    2.60
   2  -1   5  145.09   10.00
   2  -1   5  143.89    9.70
  -2   1  -5  136.49    9.70
  -2   1  -5  134.59    9.90
   1  -1   5  129.39    8.60
   1  -1   5  124.99    8.80
  -1   1  -5  120.39    8.90
  -1   1  -5  119.89    8.60
   0  -1   5   90.39    6.80
   0  -1   5   92.29    6.60
   0   1  -5   89.79    6.80
   0   1  -5  101.49    6.80
  -1  -1   5   94.39    7.40
  -1  -1   5  106.09    7.60
   1   1  -5  106.79    7.40
   1   1  -5  115.19    7.70
  -2  -1   5   70.39    5.30
  -2  -1   5   75.09    5.50
   2   1  -5   75.59    5.30
   2   1  -5   77.39    5.60
  -3  -1   5  313.77   21.40
  -4  -1   5  177.88   12.20
  -4  -1   5  178.98   12.50
   4   1  -5  177.28   12.60
   4   1  -5  176.38   12.30
  -5  -1   5  287.67   19.60
  -5  -1   5  287.37   19.40
   5   1  -5  281.37   19.70
   5   1  -5  278.87   19.40
  -6  -1   5   67.69    4.90
  -6  -1   5   71.79    5.20
  -6  -1   5   69.59    5.10
   6   1  -5   68.69    5.30
   6   1  -5   67.29    5.00
  -7  -1   5  126.39    9.20
  -7  -1   5  124.79    9.00
  -7  -1   5  131.49    8.80
   7   1  -5  119.89    9.00
   7   1  -5  137.49    9.40
  -8  -1   5   33.00    3.00
  -8  -1   5   33.20    2.60
   8   1  -5   34.50    2.70
   8   1  -5   34.20    3.00
  -9  -1   5   63.69    4.90
   9   1  -5   58.99    4.70
   9   1  -5   55.49    4.40
 -10  -1   5   21.60    2.40
  10   1  -5   16.30    1.80
  10   1  -5   22.40    2.20
 -11  -1   5    0.60    0.80
  11   1  -5    1.70    0.60
  11   1  -5    1.30    0.70
   9  -1   6    3.90    0.80
   9  -1   6    4.50    0.90
  -9   1  -6    5.40    1.40
   8  -1   6   11.90    1.40
   8  -1   6   12.90    1.40
  -8   1  -6   10.20    1.80
   7  -1   6    6.80    1.20
   7  -1   6    6.80    1.00
  -7   1  -6    6.20    1.40
   6  -1   6  160.58   11.40
   6  -1   6  170.58   11.20
   6  -1   6  136.49   11.80
  -6   1  -6  169.38   11.70
   5  -1   6   20.00    2.20
   5  -1   6   18.90    1.90
   5  -1   6   18.40    1.70
  -5   1  -6   20.10    1.80
  -5   1  -6   21.60    2.20
   4  -1   6   23.10    2.20
   4  -1   6   22.40    2.00
  -4   1  -6   21.60    2.10
  -4   1  -6   22.80    1.80
  -4   1  -6   24.60    2.30
   3  -1   6   15.70    1.50
   3  -1   6   18.10    1.70
  -3   1  -6   15.10    1.70
  -3   1  -6   14.60    1.40
   2  -1   6   33.90    2.70
  -2   1  -6   33.80    2.70
  -2   1  -6   35.70    3.00
   1  -1   6  441.06   39.60
   1  -1   6  453.05  102.79
  -1   1  -6  524.55  106.79
  -1   1  -6  469.95   39.70
   0  -1   6  106.79    8.00
   0  -1   6  114.39    7.80
   0   1  -6  118.39    8.20
   0   1  -6  104.29    7.80
  -1  -1   6  353.66   24.40
  -2  -1   6  390.46   35.50
  -2  -1   6  548.95  110.19
   2   1  -6  391.66   35.10
   2   1  -6  323.37   90.59
  -3  -1   6   27.70    2.30
  -3  -1   6   27.60    2.50
   3   1  -6   28.30    2.30
  -4  -1   6   19.30    1.70
  -4  -1   6   18.80    1.90
   4   1  -6   20.00    2.00
   4   1  -6   18.80    1.70
  -5  -1   6   39.70    3.60
  -5  -1   6   48.70    3.40
   5   1  -6   47.00    3.50
  -6  -1   6   52.19    4.20
  -6  -1   6   57.49    4.10
   6   1  -6   56.59    4.50
   6   1  -6   53.79    4.10
  -7  -1   6   14.10    1.50
  -7  -1   6   13.50    1.60
  -7  -1   6   14.70    1.30
   7   1  -6   12.80    1.40
   7   1  -6   14.90    1.80
  -8  -1   6   11.40    1.50
  -8  -1   6   10.70    1.30
   8   1  -6    9.90    1.70
   8   1  -6    9.90    1.30
  -9  -1   6   59.79    4.50
  -9  -1   6   62.49    5.00
   9   1  -6   60.89    4.60
 -10  -1   6    2.80    1.00
  10   1  -6    2.30    0.70
  10   1  -6    2.80    1.00
 -11  -1   6   89.49    7.00
  11   1  -6   83.19    6.40
  11   1  -6   86.99    6.80
   9  -1   7    2.10    0.80
   9  -1   7    1.20    0.70
  -9   1  -7    1.70    1.10
   8  -1   7   -0.20    0.50
   8  -1   7   -0.30    0.50
  -8   1  -7   -0.20    0.70
   7  -1   7    1.60    0.60
   7  -1   7    0.80    0.50
  -7   1  -7    1.50    1.00
   6  -1   7   23.50    2.00
   6  -1   7   19.50    2.10
  -6   1  -7   21.10    1.80
  -6   1  -7   14.10    2.20
   5  -1   7  181.78   13.60
   5  -1   7  194.38   13.40
  -5   1  -7  185.68   13.50
  -5   1  -7  207.28   13.90
   4  -1   7  175.18   11.70
   4  -1   7  160.58   11.90
  -4   1  -7  168.78   12.00
  -4   1  -7  159.58   11.50
  -4   1  -7  168.58   11.90
   3  -1   7   24.70    2.10
   3  -1   7   23.10    2.30
  -3   1  -7   23.60    2.30
   2  -1   7  160.98   11.90
   2  -1   7  166.78   12.10
  -2   1  -7  181.48   12.20
   1  -1   7   26.70    2.20
   1  -1   7   24.20    2.40
  -1   1  -7   26.70    2.20
  -1   1  -7   27.50    2.60
  -1  -1   7   17.50    1.90
   1   1  -7   18.10    1.70
  -2  -1   7    2.40    0.60
  -2  -1   7    3.00    0.80
   2   1  -7    2.40    0.60
  -3  -1   7    8.80    1.10
   3   1  -7    7.20    1.00
   3   1  -7    7.80    1.30
  -4  -1   7   14.20    2.00
  -4  -1   7   10.00    1.10
   4   1  -7    7.90    1.40
  -5  -1   7   26.20    2.20
   5   1  -7   26.90    2.60
   5   1  -7   23.70    2.20
  -6  -1   7    0.20    0.40
   6   1  -7    0.00    0.30
   6   1  -7    0.40    0.60
  -7  -1   7    9.10    1.10
   7   1  -7    7.70    1.50
   7   1  -7    9.30    1.30
  -8  -1   7   31.20    2.50
  -8  -1   7   33.60    3.00
   8   1  -7   32.10    2.80
   8   1  -7   39.40    3.40
  -9  -1   7    3.80    1.10
   9   1  -7    4.90    1.00
   9   1  -7    5.70    1.40
 -10  -1   7    4.60    1.20
  10   1  -7    4.10    0.90
  10   1  -7    5.30    1.30
 -11  -1   7    0.00    0.80
  11   1  -7    0.60    0.60
  11   1  -7    0.50    0.80
   8  -1   8   15.20    1.70
   8  -1   8   13.30    2.10
  -8   1  -8   13.80    2.40
   7  -1   8    6.20    1.20
   7  -1   8    7.30    1.20
  -7   1  -8    6.10    1.60
   6  -1   8   51.29    4.60
   6  -1   8   60.29    4.40
  -6   1  -8   58.69    5.00
   5  -1   8   25.20    2.30
   5  -1   8   23.10    2.40
  -5   1  -8   23.70    2.40
  -5   1  -8   24.40    2.70
   4  -1   8   21.70    2.10
   4  -1   8   19.70    2.20
  -4   1  -8   20.30    1.80
  -4   1  -8   23.10    2.30
  -4   1  -8   22.30    2.40
   3  -1   8  549.65   39.20
   3  -1   8  590.24   38.90
  -3   1  -8  544.05   38.80
  -3   1  -8  597.14   39.30
   2  -1   8  220.98   16.00
   2  -1   8  219.88   15.70
  -2   1  -8  236.08   16.10
   1  -1   8    5.20    0.90
   1  -1   8    7.50    1.40
  -1   1  -8    7.40    1.10
  -1   1  -8    5.30    1.30
   0  -1   8   71.49    5.40
   0  -1   8   70.99    5.70
   0   1  -8   72.99    5.80
  -1  -1   8  588.94   41.40
   1   1  -8  618.24   41.10
  -2  -1   8   22.90    2.40
  -2  -1   8   24.10    2.10
   2   1  -8   24.50    2.20
  -3  -1   8   55.59    4.20
   3   1  -8   57.69    4.70
   3   1  -8   51.89    4.20
  -4  -1   8   35.30    3.00
   4   1  -8   38.20    3.50
   4   1  -8   36.90    3.10
  -5  -1   8   22.10    2.00
   5   1  -8   20.40    2.00
   5   1  -8   21.90    2.50
  -6  -1   8   29.20    2.40
  -6  -1   8   24.80    2.60
   6   1  -8   25.10    2.40
   6   1  -8   30.10    3.00
  -7  -1   8   51.59    4.50
  -7  -1   8   56.39    4.20
   7   1  -8   55.39    4.40
   7   1  -8   58.39    4.90
  -8  -1   8   61.69    4.30
  -8  -1   8   57.29    4.70
  -8  -1   8   54.69    4.70
   8   1  -8   62.39    5.20
   8   1  -8   56.89    4.60
  -9  -1   8   56.49    4.50
  -9  -1   8   49.80    4.30
   9   1  -8   60.39    4.90
   9   1  -8   48.60    4.20
 -10  -1   8    0.40    0.70
  10   1  -8    1.30    0.90
  10   1  -8    0.10    0.50
   7  -1   9   19.90    2.40
   7  -1   9   22.90    2.30
  -7   1  -9   23.30    3.20
   6  -1   9   21.60    2.40
  -6   1  -9   23.80    2.20
  -6   1  -9   17.40    2.60
   5  -1   9   31.70    3.10
   5  -1   9   36.40    2.90
  -5   1  -9   30.80    2.50
  -5   1  -9   31.40    3.30
  -5   1  -9   32.80    3.00
   4  -1   9  535.55   33.70
   4  -1   9  446.86   33.90
  -4   1  -9  495.05   34.10
  -4   1  -9  451.55   33.40
  -4   1  -9  529.65   34.10
   3  -1   9   -0.10    0.50
   3  -1   9    0.10    0.60
  -3   1  -9    0.30    0.40
  -3   1  -9    0.50    0.60
   2  -1   9  161.28   11.80
  -2   1  -9  171.48   12.30
   1  -1   9   30.30    2.60
   1  -1   9   27.10    2.80
  -1   1  -9   28.00    2.50
  -1   1  -9   31.30    3.00
   0  -1   9   21.80    2.30
   0  -1   9   20.20    2.00
   0   1  -9   22.50    2.50
   0   1  -9   19.60    2.00
  -1  -1   9  318.17   24.20
  -1  -1   9  371.16   24.10
   1   1  -9  371.16   24.50
   1   1  -9  327.07   23.90
  -2  -1   9    1.20    0.60
  -2  -1   9    1.10    0.60
   2   1  -9    0.30    0.50
   2   1  -9    0.20    0.60
  -3  -1   9    1.40    0.60
  -3  -1   9   -0.10    0.50
   3   1  -9    0.70    0.50
   3   1  -9   -0.30    0.40
  -4  -1   9   34.90    2.80
   4   1  -9   29.60    2.80
  -5  -1   9   13.10    1.50
   5   1  -9   14.90    1.60
   5   1  -9   13.50    2.20
  -6  -1   9   -0.40    0.40
  -6  -1   9    0.60    0.60
   6   1  -9   -0.10    0.50
   6   1  -9    0.40    0.80
  -7  -1   9   31.50    3.20
   7   1  -9   41.70    3.70
   7   1  -9   33.60    3.10
  -8  -1   9    1.00    0.70
  -8  -1   9    0.20    0.70
  -8  -1   9    0.10    0.40
   8   1  -9    0.50    0.60
   8   1  -9    0.20    0.80
  -9  -1   9   -0.10    0.60
  -9  -1   9    1.20    0.90
  -9  -1   9    0.30    0.40
   9   1  -9    0.90    0.60
   9   1  -9    0.40    0.90
 -10  -1   9    3.00    1.00
 -10  -1   9    4.40    1.20
  10   1  -9    3.90    1.30
  10   1  -9    2.50    1.40
   6  -1  10   22.30    3.00
   6  -1  10   23.00    2.30
  -6   1 -10   17.80    2.60
  -6   1 -10   21.10    2.20
   5  -1  10  130.29    9.20
   5  -1  10  117.59    9.50
  -5   1 -10  141.99    9.80
  -5   1 -10  127.19    9.40
  -5   1 -10  115.99    8.80
   4  -1  10   16.70    2.00
   4  -1  10   11.20    1.90
  -4   1 -10   13.40    1.70
  -4   1 -10   15.50    2.20
  -4   1 -10   13.40    2.20
   3  -1  10    9.80    1.70
   3  -1  10   10.40    1.50
  -3   1 -10   13.50    1.70
  -3   1 -10   13.20    2.00
   2  -1  10  122.09    9.80
   2  -1  10  147.49    9.60
  -2   1 -10  121.69    9.40
   1  -1  10  193.68   12.80
   1  -1  10  178.08   13.20
  -1   1 -10  161.18   12.70
  -1   1 -10  184.18   13.30
   0  -1  10    1.00    0.60
   0  -1  10    2.10    0.80
   0   1 -10    1.40    0.60
   0   1 -10    2.40    1.00
  -1  -1  10   28.10    3.30
  -1  -1  10   34.90    2.90
   1   1 -10   34.20    3.40
   1   1 -10   29.20    2.80
  -2  -1  10    4.30    1.20
  -2  -1  10    3.40    0.90
   2   1 -10    3.10    1.00
   2   1 -10    4.30    1.00
  -3  -1  10  189.48   14.30
  -3  -1  10  203.38   13.90
   3   1 -10  209.28   14.60
   3   1 -10  184.18   13.90
  -4  -1  10  211.38   14.00
  -4  -1  10  178.48   14.40
   4   1 -10  193.78   14.10
   4   1 -10  211.18   14.70
  -5  -1  10    0.20    0.60
  -5  -1  10    0.20    0.60
   5   1 -10   -0.80    0.70
   5   1 -10    0.60    0.70
  -6  -1  10   82.19    5.70
  -6  -1  10   67.89    6.00
   6   1 -10   80.09    6.40
   6   1 -10   63.39    5.90
  -7  -1  10  101.69    7.30
  -7  -1  10   91.49    7.70
   7   1 -10  109.19    8.20
   7   1 -10   95.59    7.50
  -8  -1  10    4.50    0.90
   8   1 -10    3.00    1.10
   8   1 -10    4.20    1.20
  -9  -1  10   18.40    2.10
   9   1 -10   15.50    2.20
   9   1 -10   17.20    2.70
   5  -1  11    2.40    0.90
  -5   1 -11    3.50    1.30
  -5   1 -11    2.00    1.00
   4  -1  11   65.09    4.90
   4  -1  11   48.00    5.10
  -4   1 -11   55.19    5.10
  -4   1 -11   65.39    5.30
   3  -1  11  100.89    9.10
   3  -1  11  129.29    8.80
  -3   1 -11  123.39    9.30
   2  -1  11    8.30    1.80
   2  -1  11   13.50    1.90
  -2   1 -11   13.00    2.30
  -2   1 -11   10.80    1.90
   1  -1  11    0.40    0.80
   1  -1  11    1.40    0.70
  -1   1 -11    2.20    1.10
  -1   1 -11    1.60    0.80
   0  -1  11   13.30    2.20
   0  -1  11   11.50    1.60
   0   1 -11   14.40    1.90
   0   1 -11   10.90    1.90
  -1  -1  11   -0.20    0.60
  -1  -1  11   -0.20    0.70
   1   1 -11    0.20    0.90
   1   1 -11    0.10    0.50
  -2  -1  11    9.70    1.60
   2   1 -11   12.00    2.30
  -3  -1  11  121.09   10.30
  -3  -1  11  155.98   10.00
   3   1 -11  120.09   10.00
   3   1 -11  151.08   10.70
  -4  -1  11   29.40    3.30
  -4  -1  11   32.10    3.00
   4   1 -11   37.20    3.70
  -5  -1  11   38.80    3.30
   5   1 -11   35.60    3.50
   5   1 -11   40.60    4.10
  -6  -1  11   10.50    1.50
   6   1 -11   14.00    2.00
   6   1 -11   12.80    2.40
  -7  -1  11    0.20    0.60
   7   1 -11    1.80    0.90
   7   1 -11    0.60    1.00
  -8  -1  11   61.19    5.40
   8   1 -11   72.49    5.80
   8   1 -11   82.59    6.60
   3  -1  12    3.40    1.40
   3  -1  12    9.10    1.60
  -3   1 -12    6.70    1.70
   2  -1  12   85.19    7.90
   2  -1  12  101.69    7.50
  -2   1 -12  101.99    8.00
   1  -1  12    0.00    0.70
   1  -1  12   -0.10    0.60
  -1   1 -12   -0.70    0.80
   0  -1  12   24.00    3.20
   0  -1  12   27.10    2.70
   0   1 -12   31.30    3.40
  -1  -1  12    6.90    1.40
   1   1 -12    4.50    1.30
   1   1 -12    4.80    1.30
  -2  -1  12   -0.60    0.50
  -2  -1  12   -0.70    0.60
   2   1 -12    0.30    0.70
   2   1 -12   -0.70    0.60
  -3  -1  12    4.80    1.10
   3   1 -12    3.60    1.30
   3   1 -12    6.40    1.50
  -4  -1  12   18.40    2.10
   4   1 -12   18.60    2.80
  -5  -1  12    8.70    1.40
   5   1 -12    5.10    1.50
   5   1 -12    5.30    1.30
  -6  -1  12    1.60    0.70
   6   1 -12    2.80    1.20
   6   1 -12    1.20    0.90
   0  -1  13   15.10    2.20
   0   1 -13   15.60    2.70
  -1  -1  13   38.60    3.50
   1   1 -13   35.80    4.10
  -2  -1  13   13.20    2.00
   2   1 -13    9.90    2.20
  -3  -1  13    5.30    1.40
   3   1 -13    4.20    1.40
  -4  -1  13  211.38   15.50
   4   1 -13  225.58   16.50
   4  -2 -13    0.50    1.20
  -4   2  13    0.10    0.70
   3  -2 -13    0.40    1.10
  -3   2  13    1.20    0.70
   2  -2 -13   21.10    3.30
  -2   2  13   25.10    2.60
   1  -2 -13    1.10    0.90
  -1   2  13    1.00    0.80
   0  -2 -13    1.10    0.90
   0   2  13    2.80    1.00
   6  -2 -12   45.50    4.50
   6  -2 -12   33.10    3.80
  -6   2  12   42.90    3.60
   5  -2 -12   25.60    3.20
  -5   2  12   22.60    2.40
   4  -2 -12   57.19    5.30
   4  -2 -12   47.30    4.70
  -4   2  12   57.69    4.50
   3  -2 -12   29.40    3.30
   3  -2 -12   33.90    3.80
  -3   2  12   35.90    3.20
   2  -2 -12    1.10    0.90
   2  -2 -12    0.70    0.80
  -2   2  12    0.80    0.70
  -2   2  12    0.00    0.90
   1  -2 -12    0.70    1.00
   1  -2 -12    0.30    0.80
  -1   2  12    0.60    0.70
   0  -2 -12   31.00    3.40
   0   2  12   35.10    3.00
   0   2  12   23.00    3.20
  -1  -2 -12   22.70    2.90
   1   2  12   25.20    2.50
   1   2  12   18.90    3.00
  -2  -2 -12   25.50    3.00
   2   2  12   16.80    2.80
   2   2  12   23.90    2.50
  -3  -2 -12    2.00    1.20
   3   2  12    0.20    1.30
   3   2  12    0.80    0.80
   8  -2 -11   22.50    3.20
   8  -2 -11   16.30    2.60
   7  -2 -11    0.90    1.00
   7  -2 -11    2.40    1.10
  -7   2  11    2.20    0.80
   6  -2 -11   38.00    3.60
   6  -2 -11   39.80    4.10
  -6   2  11   39.70    3.40
   5  -2 -11   36.10    3.80
   5  -2 -11   27.20    3.40
  -5   2  11   36.90    3.10
   4  -2 -11   70.09    5.70
   4  -2 -11   61.39    5.20
  -4   2  11   65.79    5.00
  -4   2  11   55.09    5.40
   3  -2 -11  190.18   14.70
   3  -2 -11  230.08   15.40
  -3   2  11  224.88   14.70
  -3   2  11  182.38   15.00
   2  -2 -11   41.00    4.00
   2  -2 -11   37.40    3.60
  -2   2  11   43.20    3.60
   1  -2 -11    0.20    0.60
   1  -2 -11    0.20    0.80
  -1   2  11    0.10    0.60
  -1   2  11    0.50    0.60
   0  -2 -11   37.90    3.70
   0  -2 -11   43.60    4.20
   0   2  11   49.60    3.70
   0   2  11   38.00    3.90
  -1  -2 -11   16.30    2.50
  -1  -2 -11   17.50    2.20
   1   2  11   14.90    2.40
   1   2  11   17.90    2.00
  -2  -2 -11    3.50    1.30
  -2  -2 -11    1.80    0.80
   2   2  11    2.40    0.90
   2   2  11    2.20    1.10
  -3  -2 -11   40.20    3.90
   3   2  11   33.40    3.80
   3   2  11   44.90    3.60
  -4  -2 -11  111.69    8.40
  -4  -2 -11  105.39    8.30
   4   2  11   91.59    8.40
   4   2  11  117.39    8.10
  -5  -2 -11   17.90    2.60
  -5  -2 -11   18.00    2.30
   5   2  11   19.70    2.40
   9  -2 -10   41.90    4.20
   9  -2 -10   51.99    4.80
  -9   2  10   48.40    3.80
  -9   2  10   52.39    4.20
   8  -2 -10    4.50    1.10
   8  -2 -10    7.90    1.90
  -8   2  10    5.80    1.50
  -8   2  10    4.90    1.00
   7  -2 -10   15.90    2.40
  -7   2  10   22.10    2.00
  -7   2  10   18.60    2.40
   6  -2 -10    0.10    0.70
   6  -2 -10    0.00    0.60
  -6   2  10   -0.60    0.40
  -6   2  10    0.20    0.60
   5  -2 -10   46.10    4.40
   5  -2 -10   59.09    5.00
  -5   2  10   57.49    4.30
   4  -2 -10    0.50    0.70
   4  -2 -10    0.80    0.60
  -4   2  10    0.20    0.60
  -4   2  10    0.90    0.80
   3  -2 -10   92.39    7.20
   3  -2 -10   99.29    7.70
  -3   2  10   87.09    7.50
  -3   2  10  104.59    7.20
   2  -2 -10   20.50    2.20
   2  -2 -10   21.70    2.60
  -2   2  10   19.70    2.40
  -2   2  10   20.90    2.10
   1  -2 -10  339.17   24.30
  -1   2  10  348.57   23.80
   0  -2 -10    1.60    0.90
   0  -2 -10    1.00    0.60
   0   2  10    0.90    0.60
   0   2  10    1.50    0.60
  -1  -2 -10   16.10    2.40
  -1  -2 -10    9.90    1.50
   1   2  10   11.80    1.70
   2   2  10   36.80    3.70
   2   2  10   46.10    3.60
  -3  -2 -10    1.80    0.70
  -3  -2 -10    2.60    1.20
   3   2  10    4.60    1.10
   3   2  10    3.30    1.10
  -4  -2 -10   28.30    3.00
  -4  -2 -10   27.70    3.00
  -4  -2 -10   33.40    3.10
   4   2  10   25.10    2.90
   4   2  10   27.90    2.70
  -5  -2 -10   10.50    1.90
  -5  -2 -10   13.20    1.90
   5   2  10    8.10    1.60
   5   2  10    9.00    1.50
  -6  -2 -10    0.00    0.40
  -6  -2 -10   -1.00    0.70
   6   2  10   -0.10    0.70
   6   2  10   -0.40    0.60
  10  -2  -9   11.30    2.10
  10  -2  -9    9.90    1.70
 -10   2   9   10.30    1.70
 -10   2   9    6.70    1.50
   9  -2  -9    7.40    1.70
   9  -2  -9    3.20    1.00
  -9   2   9    3.30    1.10
  -9   2   9    4.70    0.90
  -9   2   9    5.80    1.20
   8  -2  -9   37.30    3.60
   8  -2  -9   30.70    3.10
  -8   2   9   36.40    3.70
  -8   2   9   35.90    2.90
   7  -2  -9   84.89    7.10
   7  -2  -9  103.09    7.60
  -7   2   9   86.49    7.20
  -7   2   9  101.39    6.90
   6  -2  -9   39.00    3.30
   6  -2  -9   39.90    3.70
  -6   2   9   32.10    3.40
  -6   2   9   38.00    3.10
   5  -2  -9   19.00    2.50
   5  -2  -9   12.20    1.70
  -5   2   9   10.40    1.60
  -5   2   9   14.70    1.50
   4  -2  -9   -0.10    0.40
   4  -2  -9    0.50    0.60
  -4   2   9    0.20    0.40
   3  -2  -9   43.90    4.00
  -3   2   9   42.30    3.80
  -3   2   9   43.60    3.50
   2  -2  -9    6.90    1.10
   2  -2  -9   10.80    1.80
  -2   2   9    6.40    1.10
  -2   2   9    9.10    1.60
   1  -2  -9   29.10    2.60
   1  -2  -9   31.30    3.00
  -1   2   9   29.20    2.80
  -1   2   9   24.80    2.80
   0  -2  -9  122.89    8.70
   0  -2  -9  108.59    8.20
   0   2   9  118.99    8.20
   0   2   9  100.79    8.40
  -1  -2  -9    8.00    1.40
  -1  -2  -9    8.80    1.30
   1   2   9    9.30    1.40
   1   2   9    8.90    1.60
  -2  -2  -9    0.00    0.60
  -2  -2  -9    0.10    0.20
   2   2   9   -0.20    0.50
   2   2   9   -0.20    0.40
  -3  -2  -9   12.90    1.40
  -3  -2  -9   10.10    1.70
   3   2   9    9.20    1.60
   3   2   9   13.20    1.70
  -4  -2  -9    2.90    0.80
  -4  -2  -9    3.70    1.20
  -4  -2  -9    1.90    1.00
   4   2   9    3.70    1.20
   4   2   9    2.80    1.00
  -5  -2  -9    4.80    1.20
  -5  -2  -9    3.90    1.00
   5   2   9    3.60    0.90
   5   2   9    4.60    1.10
  -6  -2  -9    3.60    0.80
  -6  -2  -9    3.50    1.20
   6   2   9    3.20    1.00
   6   2   9    3.60    0.90
  -7  -2  -9    2.70    1.10
   7   2   9    2.20    1.00
   7   2   9    3.60    1.00
  10  -2  -8    9.90    1.60
  10  -2  -8   11.80    2.00
 -10   2   8   11.00    1.60
 -10   2   8    9.90    1.60
   9  -2  -8   53.39    4.30
   9  -2  -8   59.59    4.80
  -9   2   8   46.80    4.20
  -9   2   8   53.49    4.30
  -9   2   8   51.69    3.80
   8  -2  -8   14.50    1.90
   8  -2  -8   15.10    2.20
  -8   2   8   13.00    1.40
  -8   2   8   15.10    2.00
  -8   2   8   12.80    1.70
   7  -2  -8   61.89    5.00
   7  -2  -8   55.59    4.60
  -7   2   8   56.19    4.30
  -7   2   8   57.19    5.00
   6  -2  -8    7.10    1.40
   6  -2  -8    9.40    1.40
  -6   2   8    8.10    1.40
  -6   2   8    7.30    1.10
   5  -2  -8  173.58   12.40
   5  -2  -8  157.58   12.00
  -5   2   8  176.48   11.90
   4  -2  -8   14.20    2.10
   4  -2  -8   16.70    1.70
  -4   2   8   16.70    1.60
   3  -2  -8  190.38   14.00
  -3   2   8  208.38   14.00
   2  -2  -8    1.80    0.60
   2  -2  -8    3.20    0.70
  -2   2   8    4.50    1.00
  -2   2   8    6.40    1.10
   1  -2  -8   89.69    6.80
   1  -2  -8   92.29    7.10
  -1   2   8   92.09    7.10
  -1   2   8   94.39    6.80
   0  -2  -8  207.58   14.40
   0  -2  -8  198.08   14.00
   0   2   8  195.08   14.30
  -1  -2  -8  291.87   19.40
  -1  -2  -8  253.07   19.00
   1   2   8  269.37   19.30
   1   2   8  284.97   19.00
  -2  -2  -8   32.10    3.00
   2   2   8   31.10    2.90
   2   2   8   32.70    2.80
  -3  -2  -8  188.88   12.80
  -3  -2  -8  168.48   12.40
   3   2   8  191.48   12.50
   3   2   8  161.48   12.70
  -4  -2  -8    1.30    0.80
  -4  -2  -8    1.40    0.50
  -4  -2  -8    1.20    0.70
   4   2   8    1.10    0.60
   4   2   8    2.10    0.80
  -5  -2  -8    6.40    1.40
  -5  -2  -8    6.20    1.20
   5   2   8    5.90    1.10
   5   2   8    6.80    1.30
  -6  -2  -8    2.10    0.90
   6   2   8    2.20    0.80
   6   2   8    1.90    0.80
  -7  -2  -8   13.90    2.20
   7   2   8   11.40    1.60
   7   2   8   14.70    2.00
  -8  -2  -8    1.00    1.00
   8   2   8    0.70    0.60
  11  -2  -7   16.70    2.10
  11  -2  -7   15.30    2.20
 -11   2   7   17.50    2.40
  10  -2  -7   14.10    2.10
  10  -2  -7   17.10    2.00
 -10   2   7   14.40    2.10
   9  -2  -7   14.70    2.20
   9  -2  -7   16.20    1.90
  -9   2   7   14.50    1.70
  -9   2   7   15.70    1.80
   8  -2  -7   64.19    4.90
   8  -2  -7   56.19    4.50
  -8   2   7   54.89    4.50
  -8   2   7   55.19    4.20
  -8   2   7   59.59    4.50
   7  -2  -7    5.40    1.00
   7  -2  -7    5.20    1.30
  -7   2   7    5.10    0.80
   6  -2  -7   60.99    5.00
   6  -2  -7   56.89    4.70
  -6   2   7   66.39    4.70
   5  -2  -7    6.50    1.00
   5  -2  -7    7.30    1.30
  -5   2   7    4.00    0.80
   4  -2  -7   19.10    2.00
   4  -2  -7   25.80    2.40
  -4   2   7   21.00    1.90
   3  -2  -7  318.77   22.00
   3  -2  -7  320.27   22.60
   2  -2  -7    6.90    1.00
   2  -2  -7    8.20    1.40
  -2   2   7   10.10    1.20
  -2   2   7    6.30    1.00
   1  -2  -7    0.50    0.40
   1  -2  -7    0.30    0.40
  -1   2   7    0.30    0.40
  -1   2   7    0.40    0.30
  -1  -2  -7  114.29    8.40
  -1  -2  -7  127.19    8.70
   1   2   7  112.99    8.60
   1   2   7  116.29    8.40
  -2  -2  -7   57.69    4.50
   2   2   7   54.09    4.50
   2   2   7   57.59    4.30
  -3  -2  -7  204.48   14.00
   3   2   7  203.78   13.80
   3   2   7  183.98   13.90
  -4  -2  -7  108.19    7.80
  -4  -2  -7  113.29    8.10
  -4  -2  -7  104.99    8.20
   4   2   7  107.39    8.10
   4   2   7  117.79    8.00
  -5  -2  -7  283.07   19.10
  -5  -2  -7  264.87   18.80
   5   2   7  268.97   18.80
  -6  -2  -7   19.40    2.20
  -6  -2  -7   19.70    1.70
   6   2   7   21.20    1.90
   6   2   7   19.30    2.00
  -7  -2  -7   32.90    3.00
   7   2   7   26.70    2.70
   7   2   7   31.50    2.60
  -8  -2  -7   30.60    3.00
   8   2   7   25.80    2.60
   8   2   7   31.20    2.60
  -9  -2  -7    5.00    1.40
   9   2   7    6.90    1.10
   9   2   7    5.30    1.10
  11  -2  -6   -0.10    0.70
 -11   2   6    0.00    0.70
  10  -2  -6   21.90    2.20
  10  -2  -6   24.40    2.60
 -10   2   6   23.20    2.50
   9  -2  -6  341.17   24.60
   9  -2  -6  362.76   24.90
  -9   2   6  369.26   24.80
   8  -2  -6    3.00    0.80
   8  -2  -6    3.00    1.00
  -8   2   6    3.60    0.50
  -8   2   6    4.00    1.00
   7  -2  -6    6.20    1.20
   7  -2  -6    6.60    1.00
  -7   2   6    7.90    0.90
  -7   2   6   11.10    1.30
   6  -2  -6   12.70    1.50
   6  -2  -6   10.70    1.60
  -6   2   6    8.60    1.30
  -6   2   6   11.40    1.10
   5  -2  -6   16.30    1.80
   5  -2  -6   15.10    1.50
  -5   2   6   14.80    1.60
  -5   2   6   15.90    1.40
   4  -2  -6    8.00    1.30
   4  -2  -6    8.60    1.10
  -4   2   6    9.80    1.20
  -4   2   6    9.40    1.00
   3  -2  -6  122.39    8.70
   3  -2  -6  114.79    8.50
  -3   2   6  121.09    8.40
  -3   2   6  119.89    8.70
   2  -2  -6    2.70    0.60
   2  -2  -6    3.90    0.80
  -2   2   6    5.10    0.80
  -2   2   6    5.60    1.00
   1  -2  -6  328.97   22.30
  -1   2   6  321.77   22.50
   0  -2  -6   46.20    3.60
   0  -2  -6   45.50    3.80
   0   2   6   47.70    3.80
   0   2   6   49.99    3.60
  -1  -2  -6  179.08   11.90
  -1  -2  -6  160.28   11.60
   1   2   6  159.48   11.80
   1   2   6  167.88   11.60
  -2  -2  -6  266.87   17.80
  -2  -2  -6  250.07   17.50
   2   2   6  262.87   17.60
   2   2   6  240.38   17.90
  -3  -2  -6    1.30    0.40
  -3  -2  -6    0.90    0.50
   3   2   6    0.80    0.50
  -4  -2  -6  137.59    9.70
  -4  -2  -6  132.69    9.80
  -4  -2  -6  135.39    9.40
   4   2   6  139.69    9.60
   4   2   6  133.69    9.70
  -5  -2  -6   69.69    5.40
  -5  -2  -6   72.39    5.10
   5   2   6   68.69    5.10
   5   2   6   65.49    5.20
  -6  -2  -6   12.00    1.70
   6   2   6   12.10    1.40
   6   2   6   12.80    1.40
  -7  -2  -6    0.70    0.70
   7   2   6    0.20    0.40
   7   2   6    0.30    0.40
  -8  -2  -6   82.09    6.20
   8   2   6   81.19    5.70
   8   2   6   71.79    5.80
  -9  -2  -6    4.50    1.40
   9   2   6    4.50    0.90
   9   2   6    4.10    0.90
  11  -2  -5   35.30    3.00
  11  -2  -5   28.50    2.70
 -11   2   5   28.80    3.10
  10  -2  -5   56.69    4.70
  10  -2  -5   65.29    5.00
 -10   2   5   66.19    5.10
   9  -2  -5    3.40    0.80
   9  -2  -5    3.90    1.00
  -9   2   5    2.10    0.80
   8  -2  -5  146.89   11.10
   8  -2  -5  160.28   11.40
  -8   2   5  158.18   11.10
  -8   2   5  169.08   11.30
   7  -2  -5  145.19   10.60
   7  -2  -5  150.28   10.80
  -7   2   5  152.18   10.70
  -7   2   5  154.28   10.60
  -7   2   5  151.48   10.30
   6  -2  -5   49.60    3.90
   6  -2  -5   44.70    3.60
  -6   2   5   49.40    3.50
  -6   2   5   47.60    3.60
  -6   2   5   45.60    3.70
   5  -2  -5    8.90    1.10
   5  -2  -5    8.60    1.20
  -5   2   5    8.80    1.10
   4  -2  -5    4.10    0.70
   4  -2  -5    4.50    0.90
  -4   2   5    5.30    0.90
  -4   2   5    5.20    0.70
   3  -2  -5  187.88   12.80
   3  -2  -5  189.38   13.00
  -3   2   5  185.38   12.90
  -3   2   5  175.58   12.70
   2  -2  -5    0.90    0.40
   2  -2  -5    0.60    0.30
  -2   2   5    0.20    0.30
  -2   2   5    0.40    0.30
   1  -2  -5   12.20    1.20
  -1   2   5   12.10    1.30
  -1   2   5   12.20    1.20
   0  -2  -5   65.69    5.00
   0  -2  -5   63.69    4.80
   0   2   5   69.59    4.80
  -1  -2  -5  806.72   63.79
  -1  -2  -5  893.01  128.69
   1   2   5  857.41   64.29
   1   2   5  888.01  132.99
  -2  -2  -5   41.80    3.30
  -2  -2  -5   39.80    3.10
   2   2   5   41.70    3.30
   2   2   5   42.40    3.20
  -3  -2  -5  100.69    7.30
  -3  -2  -5  104.69    7.20
   3   2   5  105.29    7.30
   3   2   5   98.59    7.30
  -4  -2  -5    0.70    0.20
  -4  -2  -5    0.80    0.40
  -4  -2  -5    0.50    0.30
   4   2   5    0.50    0.40
   4   2   5    0.40    0.40
  -5  -2  -5   18.30    1.90
   5   2   5   16.40    1.70
   5   2   5   20.40    1.70
  -6  -2  -5    1.10    0.70
   6   2   5    0.60    0.40
   6   2   5    1.00    0.50
   6   2   5    0.90    0.70
  -7  -2  -5   40.60    3.60
   7   2   5   40.30    3.30
   7   2   5   46.00    3.30
  -8  -2  -5   26.50    2.60
   8   2   5   27.10    2.20
   8   2   5   25.70    2.20
  -9  -2  -5    3.90    1.20
   9   2   5    4.10    0.80
   9   2   5    4.60    0.80
 -10  -2  -5    0.40    0.80
  10   2   5    0.30    0.40
  12  -2  -4   17.80    1.90
  12  -2  -4   19.60    2.10
 -12   2   4   23.50    2.60
  11  -2  -4   81.39    6.00
  11  -2  -4   82.29    6.20
 -11   2   4   78.19    6.40
  10  -2  -4   45.20    3.60
  10  -2  -4   46.10    3.70
 -10   2   4   45.30    4.00
   9  -2  -4    5.10    1.00
   9  -2  -4    5.50    0.90
  -9   2   4    5.30    1.10
   8  -2  -4  176.08   13.20
   8  -2  -4  190.58   13.40
  -8   2   4  205.48   13.50
   7  -2  -4   55.89    4.40
   7  -2  -4   59.69    4.60
  -7   2   4   65.39    4.60
  -7   2   4   59.59    4.40
   6  -2  -4  103.09    7.40
   6  -2  -4   95.89    7.40
   6  -2  -4   96.99    7.20
  -6   2   4  101.59    7.30
  -6   2   4  102.99    7.30
  -6   2   4  107.99    7.00
   5  -2  -4   24.70    2.20
   5  -2  -4   26.00    2.10
   5  -2  -4   29.30    2.30
  -5   2   4   25.70    2.00
  -5   2   4   26.50    2.20
   4  -2  -4   45.80    3.50
   4  -2  -4   49.90    3.70
  -4   2   4   46.40    3.60
   3  -2  -4   44.90    3.40
   3  -2  -4   43.40    3.20
  -3   2   4   43.40    3.20
  -3   2   4   40.40    3.30
   2  -2  -4  836.82  122.19
   2  -2  -4  546.45   44.00
  -2   2   4  572.44   94.59
  -2   2   4  545.35   43.70
   1  -2  -4   22.90    1.90
   1  -2  -4   24.60    2.10
  -1   2   4   24.30    2.00
  -1   2   4   24.90    1.90
   0  -2  -4   20.10    1.60
   0  -2  -4   17.20    1.70
   0   2   4   21.70    1.70
  -1  -2  -4  230.68   15.80
  -2  -2  -4  259.47   18.30
  -2  -2  -4  273.77   18.20
  -3  -2  -4   99.19    7.20
  -3  -2  -4  100.49    7.00
   3   2   4   99.29    7.20
   3   2   4  105.59    7.40
   3   2   4  103.59    7.10
  -4  -2  -4  454.45   29.30
   4   2   4  428.86   29.20
   4   2   4  405.96   29.60
  -5  -2  -4    0.20    0.40
   5   2   4    0.10    0.30
   5   2   4    0.30    0.30
  -6  -2  -4   20.80    2.00
   6   2   4   20.80    1.70
   6   2   4   18.20    1.70
  -7  -2  -4    9.10    1.40
   7   2   4    8.20    0.90
   7   2   4    6.80    1.50
   7   2   4    7.20    0.90
  -8  -2  -4   29.50    2.70
   8   2   4   28.70    2.30
   8   2   4   28.20    2.30
  -9  -2  -4    0.50    0.70
   9   2   4   -0.10    0.40
   9   2   4    0.10    0.30
 -10  -2  -4    5.70    1.20
  10   2   4    6.20    0.80
  12  -2  -3    7.20    1.10
  12  -2  -3    5.70    1.00
 -12   2   3    4.70    1.40
  11  -2  -3    7.80    1.20
  11  -2  -3    7.40    1.10
 -11   2   3    4.90    1.30
  10  -2  -3    2.70    0.70
  10  -2  -3    1.60    0.60
 -10   2   3    3.40    1.00
   9  -2  -3   10.50    1.20
   9  -2  -3   11.30    1.30
  -9   2   3    9.40    1.60
   8  -2  -3  114.59    8.50
   8  -2  -3  124.39    8.70
  -8   2   3  127.49    8.90
   7  -2  -3    6.20    0.80
   7  -2  -3    7.60    1.10
  -7   2   3    6.50    1.00
   6  -2  -3   15.10    1.60
   6  -2  -3   19.10    1.60
  -6   2   3   15.50    1.80
  -6   2   3   16.00    1.50
   5  -2  -3    0.20    0.30
   5  -2  -3    0.70    0.30
   5  -2  -3    0.20    0.20
  -5   2   3    0.10    0.20
  -5   2   3    0.00    0.20
   4  -2  -3 1147.59   80.19
   4  -2  -3 1044.90  117.69
  -4   2   3 1035.90   78.89
  -4   2   3 1229.58  125.09
   3  -2  -3   16.30    1.40
   3  -2  -3   14.40    1.30
  -3   2   3   15.20    1.20
  -3   2   3   14.20    1.30
   2  -2  -3  250.97   21.80
   2  -2  -3  164.78   48.30
  -2   2   3  292.27   59.89
  -2   2   3  250.47   21.90
   1  -2  -3   97.59    7.10
   1  -2  -3  103.69    7.00
  -1   2   3  104.39    7.10
  -1   2   3   95.69    7.00
   0  -2  -3 6926.91  502.95
   0  -2  -3 6971.30  462.55
   0   2   3 6403.76  500.85
  -1  -2  -3   65.39    4.90
  -1  -2  -3   69.39    4.80
   1   2   3   70.69    4.90
   1   2   3   67.29    4.80
  -2  -2  -3   25.00    2.00
  -2  -2  -3   24.40    1.90
   2   2   3   24.20    1.90
   2   2   3   25.10    1.90
  -3  -2  -3  585.24   46.10
  -3  -2  -3  690.43   76.69
   3   2   3  554.74   43.70
   3   2   3  669.83   90.39
  -4  -2  -3  787.32   57.19
  -4  -2  -3  777.02   88.59
   4   2   3  792.92   57.39
   4   2   3  764.82   90.89
  -5  -2  -3   98.39    7.40
   5   2   3  100.59    7.20
   5   2   3  112.29    7.20
   5   2   3  100.59    7.60
  -6  -2  -3    2.40    0.60
   6   2   3    2.20    0.50
   6   2   3    2.30    0.40
   6   2   3    2.60    0.80
  -7  -2  -3    5.20    1.00
   7   2   3    4.90    1.10
   7   2   3    4.60    0.60
   7   2   3    4.30    0.60
  -8  -2  -3   17.00    1.80
   8   2   3   17.60    1.40
   8   2   3   16.20    1.40
  -9  -2  -3    1.50    0.70
   9   2   3    1.40    0.40
 -10  -2  -3    7.40    1.30
 -11  -2  -3    8.00    1.50
  12  -2  -2    2.60    0.70
 -12   2   2    1.90    1.10
  11  -2  -2   11.60    1.20
  11  -2  -2   11.40    1.20
 -11   2   2    7.90    1.60
  10  -2  -2    1.30    0.50
 -10   2   2    1.40    0.80
   9  -2  -2   39.10    3.10
   9  -2  -2   42.20    3.20
  -9   2   2   39.50    3.50
   8  -2  -2   45.30    3.60
   8  -2  -2   52.19    3.70
  -8   2   2   49.90    4.00
   6  -2  -2  238.98   14.70
   6  -2  -2  210.58   14.90
   6  -2  -2  202.98   14.50
  -6   2   2  197.98   14.70
   5  -2  -2   20.70    1.80
   5  -2  -2   19.60    1.50
  -5   2   2   18.40    1.60
  -5   2   2   19.00    1.50
   4  -2  -2  192.78   13.50
   4  -2  -2  201.68   13.40
   4  -2  -2  184.08   13.30
  -4   2   2  201.68   13.20
  -4   2   2  195.38   13.40
   3  -2  -2  255.37   17.50
   2  -2  -2 2421.26  187.38
   2  -2  -2 2129.29  153.18
  -2   2   2 2150.28  152.88
  -2   2   2 2439.36  198.58
   1  -2  -2 6116.79  433.56
   1  -2  -2 6214.08  401.06
  -1   2   2 5208.98  429.36
   0  -2  -2 3857.81  258.77
   0  -2  -2 3621.34  288.67
   0   2   2 3858.91  258.67
   0   2   2 3689.83  288.17
  -1  -2  -2  759.32   78.29
   1   2   2  728.03   80.19
   1   2   2  740.43   53.69
  -2  -2  -2  320.47   25.30
  -2  -2  -2  261.67   49.10
   2   2   2  326.37   25.30
   2   2   2  432.16   61.69
  -3  -2  -2  221.88   15.20
   3   2   2  223.58   15.30
   3   2   2  220.48   15.10
   4   2   2  410.96   28.80
   4   2   2  436.86   29.00
  -5  -2  -2   72.49    5.30
   5   2   2   69.39    5.30
   5   2   2   77.49    5.10
   5   2   2   72.99    5.10
   5   2   2   70.19    5.40
  -6  -2  -2   75.39    5.60
   6   2   2   82.49    5.30
   6   2   2   68.49    5.60
   6   2   2   72.79    5.70
  -7  -2  -2    0.30    0.40
   7   2   2    1.30    0.60
   7   2   2    0.00    0.20
   7   2   2    0.50    0.50
  -8  -2  -2   65.09    5.00
  -9  -2  -2    8.50    1.30
 -10  -2  -2   37.10    3.20
 -11  -2  -2   -0.70    0.60
  12  -2  -1    2.30    0.60
  11  -2  -1    2.50    0.60
 -11   2   1    2.10    0.90
  10  -2  -1   17.40    1.50
 -10   2   1   14.20    2.00
   9  -2  -1    1.60    0.40
   9  -2  -1    1.10    0.40
  -9   2   1    1.30    0.60
  -9   2   1    0.60    0.60
   8  -2  -1  269.87   19.00
   8  -2  -1  259.97   19.30
   8  -2  -1  291.27   19.10
  -8   2   1  287.77   19.50
  -8   2   1  288.87   19.40
   7  -2  -1    1.00    0.40
   7  -2  -1    0.40    0.30
   7  -2  -1    0.70    0.30
  -7   2   1    0.20    0.50
  -7   2   1    0.60    0.50
   6  -2  -1  212.58   14.70
   6  -2  -1  201.68   14.50
   6  -2  -1  199.98   14.90
   6  -2  -1  241.78   14.70
  -6   2   1  209.18   14.80
   5  -2  -1  168.48   11.40
   5  -2  -1  179.28   11.40
   5  -2  -1  158.98   11.30
  -5   2   1  158.18   11.50
  -5   2   1  160.88   11.50
   4  -2  -1 3046.20  201.48
   4  -2  -1 2847.92  227.78
  -4   2   1 2871.91  200.58
   3  -2  -1   49.60    3.70
   3  -2  -1   51.69    3.80
   3  -2  -1   49.60    3.80
  -3   2   1   55.49    3.80
  -3   2   1   52.59    3.70
  -3   2   1   54.19    3.70
  -3   2   1   56.59    3.70
  -3   2   1   55.69    3.80
   2  -2  -1   80.89    5.40
   2  -2  -1   67.39    5.40
   2  -2  -1   76.69    5.40
  -2   2   1   80.99    5.40
  -2   2   1   80.49    5.30
  -2   2   1   78.59    5.40
   1  -2  -1   60.99    4.40
   1  -2  -1   66.59    4.40
  -1   2   1   62.29    4.40
   0  -2  -1 1428.26  123.09
   0  -2  -1 1493.15  101.49
   0   2   1 1475.55  101.49
   0   2   1 1390.96  122.39
  -1  -2  -1 3356.06  254.57
   1   2   1 3625.24  233.68
   1   2   1 3177.58  254.37
  -2  -2  -1  102.19    6.90
  -2  -2  -1  101.49    7.00
  -2  -2  -1  102.69    6.90
   2   2   1  102.09    7.00
   2   2   1  101.19    6.90
   2   2   1   95.09    6.90
   2   2   1   98.99    6.90
   3   2   1  278.67   19.00
  -4  -2  -1   65.29    4.40
  -4  -2  -1   63.19    4.70
   4   2   1   62.29    4.30
   4   2   1   61.29    4.50
   4   2   1   57.09    4.50
   5   2   1  364.86   24.60
   5   2   1  352.96   24.50
  -6  -2  -1   19.60    2.00
  -6  -2  -1   19.50    1.70
   6   2   1   18.10    1.80
   6   2   1   17.90    1.80
  -7  -2  -1    3.40    0.80
  -7  -2  -1    3.70    0.90
   7   2   1    4.40    1.00
   7   2   1    3.40    0.80
  -8  -2  -1    0.00    0.40
  -8  -2  -1   -0.10    0.50
   8   2   1    0.10    0.40
  -9  -2  -1    0.80    0.80
  -9  -2  -1    0.50    0.50
 -10  -2  -1    0.30    0.60
  11  -2   0    8.90    1.00
 -11   2   0    6.80    1.40
  10  -2   0    0.80    0.40
 -10   2   0    0.70    0.80
   9  -2   0   10.70    1.40
   9  -2   0   12.60    1.10
  -9   2   0    7.50    1.30
   8  -2   0   86.69    5.70
   8  -2   0   82.39    5.70
   8  -2   0   70.09    5.90
  -8   2   0   79.29    6.20
  -8   2   0   85.49    6.20
   7  -2   0   32.80    2.40
   7  -2   0   30.60    2.70
   7  -2   0   36.00    2.50
  -7   2   0   31.30    2.80
  -7   2   0   36.40    2.90
   6  -2   0   35.50    2.40
   6  -2   0   29.10    2.30
   6  -2   0   33.30    2.30
   6  -2   0   27.00    2.60
   6  -2   0   31.90    2.50
  -6   2   0   28.30    2.60
  -6   2   0   31.10    2.60
   5  -2   0  826.72   56.29
   4  -2   0  856.31   80.29
   4  -2   0  739.83   79.39
  -4   2   0  770.42   54.29
  -4   2   0  748.23   54.29
   3  -2   0  302.87   20.60
   2  -2   0    0.10    0.10
   2  -2   0    0.40    0.20
   2  -2   0    0.10    0.20
   2  -2   0    0.00    0.10
   2  -2   0    0.20    0.20
  -2   2   0    0.10    0.10
  -2   2   0    0.10    0.10
  -2   2   0   -0.10    0.20
  -2   2   0   -0.10    0.10
   1  -2   0 1076.79   75.59
   1  -2   0 1099.59   97.49
   0  -2   0 1162.98  102.89
   0  -2   0 1215.98   81.89
   0   2   0 1203.28   81.99
   0   2   0 1022.20   99.89
   1   2   0 1034.70   72.69
   1   2   0 1059.59   93.09
  -2  -2   0    0.10    0.10
  -2  -2   0    0.60    0.20
  -2  -2   0    0.10    0.20
   2   2   0    0.10    0.20
   2   2   0    0.00    0.10
   2   2   0   -0.10    0.20
   2   2   0   -0.10    0.20
  -3  -2   0  293.97   44.20
  -3  -2   0  329.27   42.80
   3   2   0  255.27   41.90
   3   2   0  289.27   22.00
  -4  -2   0  794.72   67.69
  -4  -2   0  722.93   67.49
   4   2   0  751.72   73.59
   4   2   0  794.32   54.59
   5   2   0  918.51   59.79
   5   2   0  792.72   60.49
  -6  -2   0   32.00    2.40
  -6  -2   0   29.50    2.60
   6   2   0   30.80    2.20
   6   2   0   29.90    2.50
   6   2   0   29.00    2.50
  -7  -2   0   31.30    2.60
  -7  -2   0   36.10    3.00
   7   2   0   32.00    2.70
   7   2   0   31.60    2.80
  -8  -2   0   81.59    5.90
  -8  -2   0   74.09    5.40
   8   2   0   64.69    5.50
  -9  -2   0    7.60    1.30
 -10  -2   0   -0.20    0.70
 -11  -2   0    6.90    1.60
 -11   2  -1    1.30    0.80
 -10   2  -1    1.80    0.90
   9  -2   1    1.20    0.30
   9  -2   1    1.50    0.70
  -9   2  -1    0.60    0.60
   8  -2   1    0.10    0.20
   8  -2   1    0.00    0.20
   8  -2   1    0.30    0.30
   8  -2   1    0.10    0.40
   8  -2   1   -0.20    0.20
  -8   2  -1    0.40    0.60
   7  -2   1    3.60    0.80
   7  -2   1    3.50    0.50
   7  -2   1    3.60    0.70
   7  -2   1    4.50    0.60
   7  -2   1    4.00    0.50
  -7   2  -1    2.00    0.80
   6  -2   1   19.50    1.60
   6  -2   1   19.80    1.80
   6  -2   1   19.90    2.00
   6  -2   1   18.80    1.50
   6  -2   1   20.60    1.50
  -6   2  -1   19.90    1.90
   5  -2   1  357.16   24.90
   5  -2   1  375.66   25.10
   5  -2   1  355.76   25.20
   5  -2   1  385.16   25.00
  -5   2  -1  363.66   25.20
   4  -2   1   58.79    4.30
   4  -2   1   67.79    4.30
   4  -2   1   58.49    4.60
   4  -2   1   64.09    4.50
   4  -2   1   60.89    4.40
  -4   2  -1   59.99    4.50
   3  -2   1  266.97   18.30
   2  -2   1   93.59    6.80
   2  -2   1  102.19    7.00
   2  -2   1  102.19    7.00
  -2   2  -1  101.09    6.80
  -2   2  -1  100.09    6.80
  -2   2  -1  101.79    7.00
   1  -2   1 3373.06  264.17
   1  -2   1 3616.04  237.68
  -1   2  -1 3358.26  262.97
   0  -2   1 1466.95  103.39
   0  -2   1 1546.35  129.09
   0   2  -1 1517.65  103.59
   0   2  -1 1424.76  128.69
  -1  -2   1   60.99    4.20
  -1  -2   1   60.59    4.30
   1   2  -1   59.59    4.20
  -2  -2   1   75.39    5.30
  -2  -2   1   77.29    5.30
  -2  -2   1   80.19    5.40
   2   2  -1   76.59    5.30
   2   2  -1   74.29    5.40
  -3  -2   1   55.59    3.70
  -3  -2   1   49.80    3.80
   3   2  -1   51.59    3.70
   3   2  -1   51.79    3.60
   3   2  -1   54.29    3.70
   3   2  -1   48.70    3.70
  -4  -2   1 2996.90  224.68
  -4  -2   1 2955.30  203.18
   4   2  -1 3116.69  203.68
   4   2  -1 2730.03  230.78
  -5  -2   1  165.08   11.50
   5   2  -1  160.78   11.20
   5   2  -1  157.18   11.40
   5   2  -1  170.38   11.40
   5   2  -1  168.78   11.30
  -6  -2   1  215.48   14.80
   6   2  -1  199.38   14.60
   6   2  -1  204.38   14.60
   6   2  -1  230.38   14.40
   6   2  -1  202.48   14.30
  -7  -2   1   -0.10    0.50
   7   2  -1    0.30    0.40
   7   2  -1    0.30    0.30
   7   2  -1    0.30    0.20
   7   2  -1    0.30    0.50
  -8  -2   1  278.27   20.20
   8   2  -1  299.97   19.70
   8   2  -1  283.57   19.50
  -9  -2   1    0.20    0.70
   9   2  -1    1.20    0.30
 -10  -2   1   16.50    2.40
  10   2  -1   17.10    1.40
 -11  -2   1    2.50    1.10
 -12  -2   1    4.10    1.50
 -11   2  -2    1.20    1.00
  10  -2   2   38.60    2.80
 -10   2  -2   38.30    3.90
   9  -2   2    9.00    1.60
   9  -2   2    9.20    0.90
  -9   2  -2    7.80    1.40
   8  -2   2   64.69    4.90
   8  -2   2   71.29    4.80
   8  -2   2   59.69    5.20
   8  -2   2   72.09    4.90
  -8   2  -2   71.19    5.40
   7  -2   2   -0.20    0.40
   7  -2   2    0.10    0.30
   7  -2   2    0.10    0.20
  -7   2  -2    0.40    0.50
   6  -2   2   77.59    5.40
   6  -2   2   72.19    5.60
   6  -2   2   67.59    5.70
   6  -2   2   81.39    5.30
  -6   2  -2   73.39    5.70
   5  -2   2   79.39    5.40
   5  -2   2   73.39    5.60
  -5   2  -2   87.39    6.00
   4  -2   2  386.76   28.10
   4  -2   2  435.76   28.10
   3  -2   2  215.28   14.80
  -3   2  -2  219.88   14.70
  -3   2  -2  213.38   14.60
  -3   2  -2  213.58   14.90
   2  -2   2  272.77   55.79
   2  -2   2  299.37   24.90
  -2   2  -2  334.47   25.10
  -2   2  -2  241.08   51.79
   1  -2   2  723.73   81.59
   1  -2   2  728.03   52.29
  -1   2  -2  647.94   78.59
   0  -2   2 3911.91  259.57
   0  -2   2 3556.14  291.07
  -1  -2   2 6848.71  469.55
   1   2  -2 6160.68  431.56
   1   2  -2 6197.48  467.65
  -2  -2   2 2230.48  156.68
   2   2  -2 2491.45  196.28
   2   2  -2 2226.18  156.78
   3   2  -2  212.68   14.60
  -4  -2   2  195.88   13.20
  -4  -2   2  182.68   13.30
   4   2  -2  198.88   13.20
  -5  -2   2   20.20    1.80
  -5  -2   2   19.90    1.50
   5   2  -2   19.90    1.70
   5   2  -2   17.50    1.50
   5   2  -2   19.70    1.70
  -6  -2   2  225.88   15.20
   6   2  -2  203.38   14.80
   6   2  -2  208.28   15.10
   6   2  -2  233.68   15.00
   7   2  -2  651.23   44.40
  -8  -2   2   56.09    4.30
   8   2  -2   47.70    3.70
   8   2  -2   53.69    3.90
  -9  -2   2   45.10    3.80
   9   2  -2   39.10    3.00
   9   2  -2   43.10    3.30
 -10  -2   2    0.50    0.80
  10   2  -2    1.20    0.40
  10   2  -2    1.70    0.50
 -11  -2   2    8.60    1.80
  11   2  -2   12.40    1.10
 -12  -2   2    3.60    1.30
  12   2  -2    3.00    0.70
  11  -2   3   10.30    1.00
 -11   2  -3    5.10    1.40
  10  -2   3    9.20    0.90
 -10   2  -3    5.60    1.40
   9  -2   3    1.60    0.40
   9  -2   3    1.30    0.40
  -9   2  -3    0.90    0.70
   8  -2   3   18.20    1.50
   8  -2   3   16.90    2.20
   8  -2   3   17.00    1.50
  -8   2  -3   17.60    2.30
   7  -2   3    5.40    0.70
   7  -2   3    4.80    0.80
   7  -2   3    6.00    1.10
  -7   2  -3    4.80    1.10
   6  -2   3    2.90    0.50
   6  -2   3    2.30    0.50
   6  -2   3    2.30    0.60
  -6   2  -3    1.80    0.70
   5  -2   3  112.89    7.30
   5  -2   3   98.49    7.60
   5  -2   3  104.69    7.40
  -5   2  -3   98.79    7.60
   4  -2   3  922.51  101.99
   4  -2   3  792.62   60.29
  -4   2  -3  816.72   59.49
  -4   2  -3  852.01  110.99
   3  -2   3  598.14   47.70
   3  -2   3  623.64   91.79
  -3   2  -3  725.63  100.69
  -3   2  -3  658.63   47.60
   2  -2   3   27.90    1.90
   2  -2   3   24.10    2.00
  -2   2  -3   24.00    2.00
  -2   2  -3   24.50    1.90
   1  -2   3   68.89    5.00
   1  -2   3   74.49    5.20
  -1   2  -3   65.89    5.20
  -1   2  -3   75.89    5.00
   0  -2   3 7516.95  504.95
   0  -2   3 7302.27  546.75
   0   2  -3 7303.67  504.45
   0   2  -3 7607.54  552.54
  -1  -2   3   92.89    7.00
  -1  -2   3  108.09    7.20
   1   2  -3  103.09    7.00
   1   2  -3  101.09    7.20
  -2  -2   3  272.37   23.70
  -2  -2   3  339.37   68.09
   2   2  -3  271.77   23.50
   2   2  -3  285.87   62.39
  -3  -2   3   14.90    1.40
   3   2  -3   14.40    1.20
   3   2  -3   16.10    1.50
  -4  -2   3 1078.69  119.39
  -4  -2   3 1109.79   80.79
   4   2  -3 1155.88   80.99
   4   2  -3  995.20  122.89
  -5  -2   3    0.30    0.20
  -5  -2   3    0.20    0.30
  -5  -2   3    0.40    0.30
   5   2  -3    0.10    0.20
   5   2  -3    0.20    0.30
  -6  -2   3   15.00    1.70
  -6  -2   3   17.10    1.40
   6   2  -3   17.50    1.60
   6   2  -3   18.50    1.70
   6   2  -3   16.50    1.40
  -7  -2   3    5.90    1.10
   7   2  -3    7.10    1.20
   7   2  -3    7.00    1.00
   7   2  -3    7.00    0.80
  -8  -2   3  127.49    9.30
   8   2  -3  120.49    8.70
   8   2  -3  130.79    9.00
  -9  -2   3    7.50    1.40
   9   2  -3    9.10    1.00
   9   2  -3    9.50    1.20
 -10  -2   3    1.60    0.90
  10   2  -3    3.60    0.60
  10   2  -3    3.10    0.80
 -11  -2   3    3.70    1.20
  11   2  -3    7.70    1.10
  11   2  -3    7.00    0.90
 -12  -2   3    5.30    1.50
  12   2  -3    6.50    0.90
  10  -2   4    6.00    0.90
  10  -2   4    6.90    0.90
 -10   2  -4    6.60    1.60
   9  -2   4   -0.20    0.30
   9  -2   4    0.20    0.40
  -9   2  -4    0.40    0.70
   8  -2   4   22.70    2.90
   8  -2   4   29.20    2.20
   8  -2   4   28.70    2.30
  -8   2  -4   29.30    2.80
   7  -2   4   10.20    1.00
   7  -2   4   12.20    1.80
   7  -2   4    7.30    1.00
  -7   2  -4    8.40    1.50
   6  -2   4   19.80    1.80
   6  -2   4   21.10    1.70
   6  -2   4   18.90    2.00
  -6   2  -4   18.80    2.10
   5  -2   4   -0.10    0.30
   5  -2   4    0.20    0.30
   5  -2   4   -0.10    0.30
  -5   2  -4    0.10    0.50
   4  -2   4  423.76   28.90
  -4   2  -4  416.06   29.10
  -4   2  -4  433.96   28.50
  -4   2  -4  416.46   28.80
   3  -2   4   99.19    7.20
   3  -2   4  104.09    7.00
  -3   2  -4   99.29    7.30
  -3   2  -4   96.19    7.20
  -3   2  -4  104.09    7.00
  -2   2  -4  268.67   18.50
   1  -2   4  244.38   16.00
  -1   2  -4  217.78   16.00
   0  -2   4   19.00    1.80
   0  -2   4   22.90    1.70
   0   2  -4   20.10    1.60
   0   2  -4   20.40    1.90
  -1  -2   4   25.20    2.10
  -1  -2   4   21.60    1.90
   1   2  -4   26.20    2.20
  -2  -2   4  594.04   97.29
  -2  -2   4  563.74   46.30
   2   2  -4  619.84   46.50
   2   2  -4  505.05   97.19
  -3  -2   4   43.60    3.20
  -3  -2   4   43.80    3.40
   3   2  -4   45.10    3.50
   3   2  -4   43.00    3.20
  -4  -2   4   48.50    3.70
   4   2  -4   45.40    3.60
   4   2  -4   54.89    3.90
  -5  -2   4   26.90    2.00
  -5  -2   4   25.80    2.20
  -5  -2   4   25.90    2.20
   5   2  -4   29.80    2.40
   5   2  -4   25.40    2.10
  -6  -2   4  100.69    7.20
  -6  -2   4  101.69    7.00
   6   2  -4  109.99    7.50
   6   2  -4   96.09    7.30
   6   2  -4  100.09    7.10
  -7  -2   4   64.69    4.70
  -7  -2   4   60.99    4.30
   7   2  -4   55.39    4.60
   7   2  -4   64.59    4.70
   7   2  -4   53.19    4.50
  -8  -2   4  206.98   13.30
   8   2  -4  166.18   13.30
   8   2  -4  183.18   12.70
  -9  -2   4    4.10    1.10
   9   2  -4    6.50    1.10
   9   2  -4    4.60    0.80
 -10  -2   4   46.10    4.20
  10   2  -4   48.40    3.90
  10   2  -4   44.50    3.50
 -11  -2   4   82.29    6.40
  11   2  -4   88.19    6.00
  11   2  -4   64.89    5.50
 -12  -2   4   18.70    2.90
  12   2  -4   19.20    1.80
  12   2  -4   18.90    2.00
  10  -2   5    0.10    0.50
  10  -2   5    0.00    0.40
 -10   2  -5   -0.10    0.80
   9  -2   5    4.40    0.90
   9  -2   5    4.80    0.80
  -9   2  -5    3.50    1.10
   8  -2   5   29.60    2.30
   8  -2   5   26.20    2.40
  -8   2  -5   25.40    2.80
   7  -2   5   42.80    3.20
   7  -2   5   40.70    3.30
  -7   2  -5   40.30    3.70
   6  -2   5    0.70    0.40
   6  -2   5    0.60    0.40
  -6   2  -5   -0.50    0.50
   5  -2   5   18.70    1.60
   5  -2   5   18.60    1.80
   5  -2   5   17.80    2.00
  -5   2  -5   18.50    2.00
   4  -2   5    0.80    0.40
   4  -2   5    0.10    0.30
  -4   2  -5   -0.20    0.40
  -4   2  -5    0.60    0.30
  -4   2  -5    1.20    0.50
   3  -2   5  101.39    7.40
   3  -2   5  105.69    7.20
  -3   2  -5  100.89    7.20
  -3   2  -5  102.19    7.50
   2  -2   5   41.70    3.10
   2  -2   5   40.40    3.30
  -2   2  -5   38.20    3.30
  -2   2  -5   41.20    3.00
   1  -2   5  872.41  131.09
   1  -2   5  788.02   62.29
  -1   2  -5  793.62   61.59
  -1   2  -5  967.10  141.69
   0  -2   5   66.59    4.80
   0   2  -5   72.49    5.20
   0   2  -5   62.99    4.80
  -1  -2   5    9.40    1.10
  -1  -2   5   11.80    1.30
   1   2  -5   13.40    1.40
   1   2  -5   11.00    1.10
  -2  -2   5    0.20    0.30
  -2  -2   5    0.60    0.40
   2   2  -5    0.20    0.30
   2   2  -5    0.00    0.40
  -3  -2   5  177.98   12.90
  -3  -2   5  192.58   13.10
   3   2  -5  188.58   13.20
   3   2  -5  188.78   12.90
  -4  -2   5    6.50    0.80
  -4  -2   5    5.70    1.00
   4   2  -5    4.70    0.90
   4   2  -5    5.70    0.80
  -5  -2   5    9.20    1.10
  -5  -2   5    6.80    0.80
   5   2  -5    6.70    1.10
   5   2  -5    8.00    0.90
  -6  -2   5   49.90    3.80
  -6  -2   5   45.40    3.70
  -6  -2   5   48.60    3.50
   6   2  -5   47.40    3.60
   6   2  -5   49.00    3.90
  -7  -2   5  163.48   11.10
  -7  -2   5  153.58   10.90
  -7  -2   5  152.88   10.60
   7   2  -5  160.18   11.20
   7   2  -5  148.99   10.80
  -8  -2   5  155.28   11.00
  -8  -2   5  168.28   11.50
   8   2  -5  152.38   11.10
   8   2  -5  162.58   11.50
  -9  -2   5    1.40    1.00
   9   2  -5    2.90    0.90
   9   2  -5    2.60    0.60
 -10  -2   5   67.49    5.50
  10   2  -5   68.29    5.30
  10   2  -5   60.89    4.80
 -11  -2   5   28.30    3.20
  11   2  -5   27.60    2.50
  11   2  -5   32.00    2.90
   9  -2   6    5.40    0.90
   9  -2   6    4.60    0.90
  -9   2  -6    2.80    1.10
   8  -2   6   77.79    5.50
   8  -2   6   70.09    5.60
  -8   2  -6   76.79    6.20
   7  -2   6    0.20    0.40
   7  -2   6    1.00    0.50
  -7   2  -6    0.40    0.80
   6  -2   6   12.90    1.50
   6  -2   6   12.70    1.40
  -6   2  -6   15.20    2.10
   5  -2   6   69.39    5.00
   5  -2   6   67.29    5.20
  -5   2  -6   67.89    5.10
  -5   2  -6   67.49    5.50
   4  -2   6  148.39   10.00
   4  -2   6  137.49   10.20
  -4   2  -6  136.59   10.20
  -4   2  -6  147.49   10.40
  -4   2  -6  141.09    9.80
   3  -2   6    1.40    0.70
  -3   2  -6    1.40    0.40
  -3   2  -6    0.90    0.60
   2  -2   6  252.87   17.90
   2  -2   6  252.77   17.60
  -2   2  -6  263.77   18.00
  -2   2  -6  257.77   17.60
   1  -2   6  159.78   11.70
   1  -2   6  169.48   11.50
  -1   2  -6  163.68   11.80
  -1   2  -6  166.48   11.50
   0  -2   6   47.90    3.70
   0  -2   6   48.50    3.90
   0   2  -6   44.50    3.60
   0   2  -6   53.99    4.00
  -1  -2   6  329.57   23.10
   1   2  -6  337.67   22.80
  -2  -2   6    2.70    0.60
  -2  -2   6    2.20    0.50
   2   2  -6    4.60    0.70
   2   2  -6    4.60    1.00
  -3  -2   6  115.79    8.30
  -3  -2   6  111.19    8.00
   3   2  -6  113.19    8.00
  -4  -2   6   11.10    1.30
  -4  -2   6   11.20    1.20
   4   2  -6   11.10    1.20
  -5  -2   6   14.30    1.40
  -5  -2   6   14.30    1.60
   5   2  -6   14.70    1.40
   5   2  -6   12.80    2.10
  -6  -2   6    9.40    1.20
  -6  -2   6   10.30    1.00
   6   2  -6    8.70    1.30
   6   2  -6    8.50    1.10
  -7  -2   6    7.30    1.20
  -7  -2   6    7.40    0.90
   7   2  -6    9.10    1.60
   7   2  -6    8.50    1.10
  -8  -2   6    4.00    1.00
   8   2  -6    3.20    1.00
   8   2  -6    3.90    0.80
  -9  -2   6  332.47   23.40
  -9  -2   6  355.26   23.90
   9   2  -6  333.77   23.50
   9   2  -6  349.47   24.00
 -10  -2   6   21.90    2.60
  10   2  -6   25.30    2.60
  10   2  -6   23.00    2.20
 -11  -2   6   -0.20    0.80
  11   2  -6    0.60    0.50
  11   2  -6    1.30    0.80
   9  -2   7    4.70    1.00
   9  -2   7    7.00    1.10
  -9   2  -7    3.80    1.30
   8  -2   7   24.20    2.60
   8  -2   7   30.60    2.50
  -8   2  -7   30.20    3.10
   7  -2   7   25.10    2.60
   7  -2   7   31.00    2.50
  -7   2  -7   26.80    3.00
   6  -2   7   20.40    2.00
   6  -2   7   19.60    2.50
  -6   2  -7   24.60    2.60
   5  -2   7  271.87   17.80
   5  -2   7  240.08   18.00
  -5   2  -7  265.17   18.30
  -5   2  -7  252.17   17.90
   4  -2   7  119.19    8.20
   4  -2   7  101.19    8.40
  -4   2  -7  126.19    8.70
  -4   2  -7  113.59    8.40
   3  -2   7  180.68   13.70
   3  -2   7  202.58   13.50
  -3   2  -7  202.58   13.80
  -3   2  -7  185.88   13.50
   2  -2   7   54.89    4.60
   2  -2   7   57.39    4.30
  -2   2  -7   59.09    4.70
   1  -2   7  122.79    8.60
   1  -2   7  119.39    8.90
  -1   2  -7  125.99    9.00
  -1   2  -7  118.19    8.60
  -1  -2   7    0.10    0.40
  -1  -2   7    0.60    0.50
   1   2  -7   -0.10    0.30
   1   2  -7    0.50    0.50
  -2  -2   7    5.90    0.80
   2   2  -7    5.90    1.10
   2   2  -7    8.50    1.00
  -3  -2   7  340.87   23.70
   3   2  -7  378.06   24.70
   3   2  -7  322.87   23.70
  -4  -2   7   23.80    2.00
   4   2  -7   21.20    2.30
   4   2  -7   19.70    1.90
  -5  -2   7    7.50    1.00
   5   2  -7    6.70    1.00
   5   2  -7    4.80    1.20
  -6  -2   7   51.19    4.50
   6   2  -7   58.39    4.40
   6   2  -7   61.49    4.80
  -7  -2   7    5.50    1.10
  -7  -2   7    5.50    0.80
   7   2  -7    5.10    1.30
   7   2  -7    4.50    0.90
  -8  -2   7   60.89    4.80
  -8  -2   7   57.89    4.40
   8   2  -7   56.99    4.60
   8   2  -7   64.59    5.10
  -9  -2   7   16.40    2.20
   9   2  -7   18.40    2.20
   9   2  -7   14.50    1.70
 -10  -2   7   14.20    2.20
  10   2  -7   14.40    2.10
  10   2  -7   12.60    1.70
 -11  -2   7   14.30    2.20
  11   2  -7   19.10    2.60
  11   2  -7   13.10    1.80
   8  -2   8   -0.20    0.50
   8  -2   8    0.30    0.60
  -8   2  -8    0.40    1.00
   7  -2   8   13.60    1.70
   7  -2   8   13.10    1.80
  -7   2  -8    8.60    1.80
   6  -2   8    2.20    0.70
   6  -2   8    1.40    0.70
  -6   2  -8    0.60    1.00
  -6   2  -8    1.40    0.60
   5  -2   8    4.70    1.20
   5  -2   8    5.70    1.00
  -5   2  -8    6.00    1.20
  -5   2  -8    6.40    1.60
  -5   2  -8    5.30    0.70
   4  -2   8    2.00    0.80
   4  -2   8    1.80    0.60
  -4   2  -8    1.90    0.80
  -4   2  -8    1.20    0.50
  -4   2  -8    1.70    1.00
   3  -2   8  165.98   12.50
   3  -2   8  183.08   12.20
  -3   2  -8  157.78   12.00
  -3   2  -8  186.08   12.60
   2  -2   8   32.80    2.80
   2  -2   8   34.00    3.10
  -2   2  -8   32.70    3.10
   1  -2   8  270.67   18.70
   1  -2   8  262.77   19.00
  -1   2  -8  256.77   18.70
  -1   2  -8  291.47   19.20
   0  -2   8  183.58   14.10
   0  -2   8  208.08   13.80
   0   2  -8  195.18   13.80
   0   2  -8  201.58   14.30
  -1  -2   8   97.39    6.90
  -1  -2   8   95.39    7.70
   1   2  -8   89.79    6.90
   1   2  -8   98.79    7.70
  -2  -2   8    4.10    1.00
  -2  -2   8    3.90    0.80
   2   2  -8    4.90    0.90
   2   2  -8    6.00    1.40
  -3  -2   8  203.08   13.60
   3   2  -8  183.88   13.60
   3   2  -8  196.28   14.10
  -4  -2   8   13.90    1.60
   4   2  -8   16.10    2.00
   4   2  -8   16.20    1.60
  -5  -2   8  153.38   11.90
  -5  -2   8  166.48   11.60
   5   2  -8  158.38   11.60
   5   2  -8  182.98   12.30
  -6  -2   8    5.30    1.10
  -6  -2   8    5.60    1.00
   6   2  -8    7.60    1.50
   6   2  -8    8.40    1.20
  -7  -2   8   57.29    4.40
   7   2  -8   63.19    5.20
   7   2  -8   57.29    4.90
  -8  -2   8   13.30    1.70
  -8  -2   8   13.80    1.90
  -8  -2   8   12.40    1.30
   8   2  -8   10.90    1.50
   8   2  -8    9.60    1.80
  -9  -2   8   52.59    4.40
  -9  -2   8   57.29    4.60
   9   2  -8   59.09    5.00
   9   2  -8   51.59    4.40
 -10  -2   8   13.20    1.90
 -10  -2   8    9.90    1.70
  10   2  -8   10.80    2.00
  10   2  -8   10.20    1.60
   7  -2   9    4.40    1.00
   7  -2   9    2.70    1.00
  -7   2  -9    3.10    1.30
   6  -2   9    2.50    0.90
   6  -2   9    3.80    1.00
  -6   2  -9    3.70    0.90
  -6   2  -9    2.20    1.00
   5  -2   9    7.00    1.60
   5  -2   9    6.60    1.20
  -5   2  -9    5.80    1.30
  -5   2  -9    4.20    1.30
  -5   2  -9    5.30    0.80
   4  -2   9    2.90    1.10
   4  -2   9    2.60    0.80
  -4   2  -9    3.50    0.70
  -4   2  -9    1.50    1.10
  -4   2  -9    2.30    1.00
   3  -2   9   11.30    1.60
  -3   2  -9   11.40    1.80
  -3   2  -9   16.10    1.80
   2  -2   9    0.20    0.50
   2  -2   9    0.20    0.60
  -2   2  -9    0.10    0.70
  -2   2  -9    0.00    0.20
   1  -2   9    6.50    1.20
   1  -2   9    5.40    1.00
  -1   2  -9   12.40    2.00
  -1   2  -9    8.20    1.20
   0  -2   9  109.79    8.50
   0  -2   9  119.09    8.20
   0   2  -9  121.19    8.80
   0   2  -9  101.99    8.10
  -1  -2   9   31.50    3.00
   1   2  -9   30.50    3.10
   1   2  -9   29.70    2.70
  -2  -2   9    6.50    1.30
  -2  -2   9    9.20    1.30
   2   2  -9    6.40    1.10
   2   2  -9    8.90    1.70
  -3  -2   9   42.30    3.40
  -3  -2   9   40.00    3.70
   3   2  -9   43.70    4.00
   3   2  -9   39.10    3.50
  -4  -2   9   -0.10    0.30
  -4  -2   9    0.00    0.40
   4   2  -9    0.50    0.50
   4   2  -9    0.50    0.60
  -5  -2   9   10.40    1.80
  -5  -2   9   11.20    1.50
   5   2  -9   18.00    2.00
   5   2  -9   15.90    2.50
  -6  -2   9   33.00    3.30
  -6  -2   9   37.10    3.00
   6   2  -9   34.90    3.10
   6   2  -9   38.90    3.70
  -7  -2   9   79.49    6.90
   7   2  -9  101.89    7.50
   7   2  -9   92.19    6.80
  -8  -2   9   34.70    3.20
  -8  -2   9   35.80    2.90
   8   2  -9   36.90    3.70
   8   2  -9   32.20    3.10
  -9  -2   9    4.30    1.20
  -9  -2   9    4.90    1.20
  -9  -2   9    3.90    0.70
   9   2  -9    4.70    1.10
   9   2  -9    4.30    1.40
 -10  -2   9   10.50    1.90
 -10  -2   9    9.00    1.70
  10   2  -9    8.00    1.80
   6  -2  10    0.30    0.70
   6  -2  10   -0.10    0.70
  -6   2 -10    0.40    0.90
  -6   2 -10   -0.10    0.50
   5  -2  10   10.90    1.60
   5  -2  10    9.90    1.80
  -5   2 -10   12.10    2.20
  -5   2 -10   10.60    1.80
  -5   2 -10    9.50    1.20
   4  -2  10   31.70    2.70
   4  -2  10   27.90    3.00
  -4   2 -10   30.20    3.00
  -4   2 -10   26.40    2.40
  -4   2 -10   19.90    3.00
   3  -2  10    3.10    1.00
   3  -2  10    2.80    0.80
  -3   2 -10    2.90    1.10
  -3   2 -10    3.70    0.90
   2  -2  10   41.40    4.00
   2  -2  10   43.20    3.60
  -2   2 -10   43.60    4.10
   1  -2  10   12.20    1.60
   1  -2  10   12.60    2.00
  -1   2 -10   13.50    2.00
  -1   2 -10   15.70    1.70
   0  -2  10    2.00    0.80
   0  -2  10    1.10    0.60
   0   2 -10    1.50    0.90
   0   2 -10    0.60    0.50
  -1  -2  10  340.17   23.70
   1   2 -10  343.37   24.30
  -2  -2  10   17.50    2.30
  -2  -2  10   19.00    2.00
   2   2 -10   25.10    2.70
   2   2 -10   19.20    2.00
  -3  -2  10  103.79    7.20
  -3  -2  10   81.09    7.40
   3   2 -10   90.99    7.20
   3   2 -10  113.09    8.00
  -4  -2  10    0.40    0.80
  -4  -2  10    0.80    0.60
   4   2 -10   -0.60    0.90
   4   2 -10    0.00    0.60
  -5  -2  10   56.79    4.40
   5   2 -10   60.39    5.20
   5   2 -10   49.40    4.40
  -6  -2  10   -0.20    0.50
  -6  -2  10   -0.10    0.50
   6   2 -10   -1.00    0.60
  -7  -2  10   23.40    2.20
  -7  -2  10   18.60    2.50
   7   2 -10   21.30    2.30
   7   2 -10   23.90    2.90
  -8  -2  10    4.30    1.40
  -8  -2  10    6.20    1.10
   8   2 -10    6.60    1.60
   8   2 -10    4.80    1.20
  -9  -2  10   48.20    4.20
   9   2 -10   54.59    5.00
   9   2 -10   44.60    4.20
   5  -2  11   19.70    2.40
  -5   2 -11   18.70    2.40
  -5   2 -11   18.70    2.80
   4  -2  11   92.39    8.60
   4  -2  11  117.99    8.30
  -4   2 -11  113.29    8.70
  -4   2 -11  117.39    8.70
   3  -2  11   29.60    3.70
   3  -2  11   44.70    3.60
  -3   2 -11   41.50    3.90
   2  -2  11    2.60    1.00
   2  -2  11    1.50    0.90
  -2   2 -11    3.40    1.00
  -2   2 -11    2.80    1.10
   1  -2  11   15.80    2.00
   1  -2  11   14.80    2.40
  -1   2 -11   16.30    2.30
  -1   2 -11   12.60    1.80
   0  -2  11   46.00    3.70
   0  -2  11   42.20    4.00
   0   2 -11   42.60    4.20
   0   2 -11   35.80    3.50
  -1  -2  11   -0.80    0.70
  -1  -2  11    1.80    0.80
   1   2 -11    0.20    0.80
   1   2 -11   -0.50    0.50
  -2  -2  11   43.70    3.50
  -2  -2  11   34.30    4.20
   2   2 -11   35.10    3.40
   2   2 -11   45.00    4.20
  -3  -2  11  234.88   15.20
  -3  -2  11  187.48   15.50
   3   2 -11  242.28   16.00
   3   2 -11  194.18   15.20
  -4  -2  11   55.49    5.50
  -4  -2  11   65.09    5.10
   4   2 -11   60.39    5.60
   4   2 -11   74.89    6.00
  -5  -2  11   31.30    4.80
  -5  -2  11   35.80    3.10
   5   2 -11   32.80    3.20
   5   2 -11   36.40    3.90
  -6  -2  11   42.60    3.60
   6   2 -11   45.70    4.40
   6   2 -11   37.50    3.70
  -7  -2  11    1.60    0.70
   7   2 -11    1.50    1.00
   7   2 -11    1.30    0.80
  -8  -2  11   18.00    1.80
   8   2 -11   13.70    2.50
   8   2 -11   15.10    2.30
   3  -2  12    2.00    0.90
   3  -2  12    0.10    1.00
  -3   2 -12    1.10    0.90
   2  -2  12   25.80    2.60
   2  -2  12   20.00    3.20
  -2   2 -12   23.30    3.00
   1  -2  12   23.00    3.40
   1  -2  12   20.40    2.40
  -1   2 -12   24.00    3.00
   0  -2  12   24.80    3.40
   0  -2  12   30.40    3.00
   0   2 -12   36.50    3.70
  -1  -2  12   -0.70    0.60
  -1  -2  12   -0.70    0.90
   1   2 -12    0.10    0.70
   1   2 -12    0.20    0.80
  -2  -2  12    0.40    0.60
  -2  -2  12   -0.50    0.80
   2   2 -12    0.60    0.70
   2   2 -12    0.40    0.90
  -3  -2  12   37.30    3.40
   3   2 -12   31.90    3.40
   3   2 -12   42.90    4.20
  -4  -2  12   62.29    5.00
   4   2 -12   66.59    5.90
   4   2 -12   55.39    5.20
  -5  -2  12   23.00    2.40
   5   2 -12   19.30    2.90
   5   2 -12   19.50    3.30
  -6  -2  12   42.30    3.50
   6   2 -12   31.90    3.60
   6   2 -12   43.90    4.40
   0  -2  13    1.50    0.80
   0   2 -13    2.10    1.10
  -1  -2  13    1.00    0.80
   1   2 -13    0.20    0.80
  -2  -2  13   26.10    2.80
   2   2 -13   29.30    3.60
  -3  -2  13   -0.30    0.60
   3   2 -13    0.50    0.90
  -4  -2  13   -0.50    0.60
   4   2 -13   -0.10    0.80
   3  -3 -13    9.00    2.10
  -3   3  13    6.70    1.40
   2  -3 -13    6.50    1.60
  -2   3  13    7.50    1.40
   1  -3 -13    3.20    1.40
  -1   3  13    3.90    1.20
   6  -3 -12   15.60    2.70
  -6   3  12   17.90    2.00
   5  -3 -12   49.30    4.90
   5  -3 -12   44.60    4.50
  -5   3  12   52.99    4.20
   4  -3 -12   -0.20    1.00
   4  -3 -12    0.10    0.90
  -4   3  12    0.00    0.60
   3  -3 -12    2.40    1.30
   3  -3 -12    1.80    1.00
  -3   3  12   -0.10    0.60
   2  -3 -12    5.00    1.40
   2  -3 -12    7.30    1.90
  -2   3  12    5.40    1.20
   1  -3 -12   45.70    4.30
  -1   3  12   44.20    3.70
  -1   3  12   32.70    4.00
   0  -3 -12    7.70    1.80
   0   3  12   11.20    1.70
  -1  -3 -12    8.60    1.70
   1   3  12    5.40    1.20
   1   3  12    5.80    1.60
  -2  -3 -12   25.80    3.10
   2   3  12   27.00    2.80
   2   3  12   25.70    3.70
  -3  -3 -12   37.90    3.90
   3   3  12   35.40    3.40
   8  -3 -11    1.10    1.20
   7  -3 -11   -0.30    0.70
   7  -3 -11    0.70    0.90
  -7   3  11    0.40    0.60
   6  -3 -11    6.30    1.50
   6  -3 -11    5.10    1.30
  -6   3  11    8.30    1.40
   5  -3 -11   73.99    6.20
   5  -3 -11   67.19    6.30
  -5   3  11   64.89    6.40
  -5   3  11   72.79    5.50
   4  -3 -11    8.70    1.60
   4  -3 -11    9.90    2.10
  -4   3  11   11.20    1.50
  -4   3  11    5.60    1.40
   3  -3 -11   12.20    2.00
   3  -3 -11   14.20    2.40
  -3   3  11   18.50    2.10
  -3   3  11   13.00    2.40
   2  -3 -11   39.10    3.80
  -2   3  11   33.60    3.60
  -2   3  11   34.30    3.20
   1  -3 -11   22.00    2.80
   1  -3 -11   21.70    2.50
  -1   3  11   24.30    3.60
  -1   3  11   23.20    2.40
   0  -3 -11    9.50    1.80
   0  -3 -11    7.30    1.30
   0   3  11    6.40    1.20
   0   3  11    5.70    1.30
  -1  -3 -11    9.70    2.00
  -1  -3 -11    9.60    1.70
   1   3  11    7.20    1.30
   1   3  11    9.70    1.90
  -2  -3 -11   29.50    3.20
   2   3  11   30.10    2.90
   2   3  11   27.40    3.10
  -3  -3 -11    7.90    1.60
   3   3  11    6.20    1.20
   3   3  11    5.70    1.40
  -4  -3 -11    1.50    1.00
  -4  -3 -11    1.00    0.90
   4   3  11    0.20    1.00
   4   3  11    0.40    0.70
   9  -3 -10   15.90    2.30
   9  -3 -10   21.00    3.00
  -9   3  10   15.30    1.70
  -9   3  10   18.90    2.00
   8  -3 -10    1.50    1.00
   8  -3 -10    0.80    0.90
  -8   3  10    1.70    0.70
   7  -3 -10   56.89    5.20
  -7   3  10   56.59    4.50
   6  -3 -10   31.30    3.20
   6  -3 -10   26.70    2.70
  -6   3  10   25.70    2.40
  -6   3  10   22.10    2.80
   5  -3 -10   14.50    2.00
   5  -3 -10   11.50    2.10
  -5   3  10   14.00    2.30
  -5   3  10   10.20    1.50
   4  -3 -10  149.59   11.70
   4  -3 -10  170.08   12.30
  -4   3  10  176.58   11.70
  -4   3  10  152.68   12.00
   3  -3 -10  281.57   19.30
   3  -3 -10  256.67   18.80
  -3   3  10  289.87   18.80
  -3   3  10  244.28   19.10
   2  -3 -10  247.58   16.70
   2  -3 -10  215.08   16.20
  -2   3  10  208.18   16.50
  -2   3  10  248.28   16.20
   1  -3 -10  137.59   10.00
   1  -3 -10  115.09    9.40
  -1   3  10  122.19    9.80
  -1   3  10  143.29    9.50
   0  -3 -10   99.89    8.20
   0  -3 -10  122.89    8.80
   0   3  10  123.19    8.30
   0   3  10  102.79    8.70
  -1  -3 -10  307.57   23.00
  -1  -3 -10  358.76   23.60
   1   3  10  349.57   23.10
   1   3  10  311.37   23.40
  -2  -3 -10    8.00    1.50
  -2  -3 -10    8.60    1.60
   2   3  10    7.50    1.20
   2   3  10    8.30    1.50
  -3  -3 -10    4.30    1.00
  -3  -3 -10    6.60    1.40
   3   3  10    4.40    1.10
   3   3  10    8.90    1.80
  -4  -3 -10   78.69    6.50
  -4  -3 -10   94.19    7.00
  -4  -3 -10   92.89    7.00
   4   3  10   99.69    6.80
   4   3  10   77.59    6.90
  -5  -3 -10   12.50    1.30
  -5  -3 -10   12.10    2.00
  -5  -3 -10   14.20    2.00
   5   3  10   11.00    1.70
   5   3  10   14.90    2.30
  -6  -3 -10   38.50    3.50
  -6  -3 -10   32.00    3.00
   6   3  10   37.80    3.20
   6   3  10   29.40    3.30
 -10   3   9   -1.00    0.50
   9  -3  -9   44.90    4.00
   9  -3  -9   46.40    4.40
  -9   3   9   38.90    3.90
  -9   3   9   48.60    3.80
   8  -3  -9    0.50    0.60
   8  -3  -9    0.10    0.80
  -8   3   9    0.90    0.70
  -8   3   9    0.70    0.50
  -8   3   9    0.50    0.70
   7  -3  -9    1.10    0.90
   7  -3  -9    0.90    0.70
  -7   3   9    0.90    0.50
   6  -3  -9   24.80    2.60
   6  -3  -9   27.20    3.00
  -6   3   9   25.50    2.70
  -6   3   9   30.10    2.50
   5  -3  -9    3.30    0.90
   5  -3  -9    4.10    1.00
  -5   3   9    6.00    1.30
  -5   3   9    3.00    0.80
   4  -3  -9    0.00    0.50
   4  -3  -9    0.70    0.80
  -4   3   9    0.00    0.30
  -4   3   9    0.10    0.40
   3  -3  -9   18.10    2.10
  -3   3   9   15.50    1.90
  -3   3   9   14.80    1.90
   2  -3  -9  104.69    8.30
   2  -3  -9  115.89    8.70
  -2   3   9  119.09    8.30
   1  -3  -9    1.80    0.70
   1  -3  -9    2.90    1.10
  -1   3   9    1.30    0.60
  -1   3   9    2.90    0.90
   0  -3  -9    0.30    0.40
   0  -3  -9    1.00    0.70
   0   3   9    1.00    0.60
   0   3   9    0.30    0.50
  -1  -3  -9    1.00    0.80
  -1  -3  -9    1.10    0.60
   1   3   9    0.40    0.50
   1   3   9    0.10    0.50
  -2  -3  -9   29.50    2.80
  -2  -3  -9   38.70    3.40
   2   3   9   32.50    3.20
   2   3   9   35.00    3.00
  -3  -3  -9   17.50    1.90
  -3  -3  -9   20.50    2.30
   3   3   9   22.20    2.10
  -4  -3  -9    0.30    0.60
  -4  -3  -9    0.00    0.40
  -4  -3  -9   -0.70    0.50
   4   3   9    0.20    0.60
   4   3   9   -0.20    0.50
  -5  -3  -9    3.20    0.60
  -5  -3  -9    3.80    1.10
  -5  -3  -9    3.40    1.00
   5   3   9    4.00    1.00
   5   3   9    3.60    1.10
  -6  -3  -9   46.00    3.80
  -6  -3  -9   38.30    3.20
   6   3   9   41.90    3.40
   6   3   9   30.70    3.40
  -7  -3  -9    1.70    1.00
   7   3   9    1.20    0.80
   7   3   9    2.00    0.80
  10  -3  -8    0.00    0.80
  10  -3  -8   -0.30    0.50
 -10   3   8    0.00    0.60
 -10   3   8    0.20    0.60
   9  -3  -8   68.99    5.60
   9  -3  -8   76.59    6.00
  -9   3   8   71.39    5.60
  -9   3   8   70.39    5.60
  -9   3   8   68.69    5.00
   8  -3  -8    2.90    1.10
  -8   3   8    3.20    0.70
  -8   3   8    1.80    0.70
  -8   3   8    2.80    1.00
   7  -3  -8   19.40    2.20
   7  -3  -8   27.40    2.70
  -7   3   8   20.90    2.30
   6  -3  -8   20.30    2.30
   6  -3  -8   19.30    2.00
  -6   3   8   18.20    1.80
  -6   3   8   19.40    2.40
   5  -3  -8  221.28   16.70
  -5   3   8  257.07   16.70
   4  -3  -8    3.60    0.80
   4  -3  -8    4.00    1.00
  -4   3   8    3.90    0.80
   3  -3  -8    2.20    1.00
   3  -3  -8    1.60    0.70
  -3   3   8    0.80    0.50
  -3   3   8    2.10    0.80
   2  -3  -8  186.08   14.00
   2  -3  -8  201.98   14.30
  -2   3   8  188.78   14.20
  -2   3   8  219.38   14.00
  -1   3   8  431.76   30.00
   0  -3  -8   14.40    1.60
   0  -3  -8   12.10    1.90
   0   3   8   15.50    1.80
  -1  -3  -8   56.09    4.60
  -1  -3  -8   54.59    4.30
   1   3   8   53.39    4.60
   1   3   8   60.39    4.40
  -2  -3  -8    2.90    0.90
   2   3   8    4.00    0.90
   2   3   8    1.60    0.60
  -3  -3  -8    0.00    0.40
  -3  -3  -8    0.10    0.50
   3   3   8    0.30    0.50
   3   3   8   -0.10    0.50
  -4  -3  -8  104.59    7.80
  -4  -3  -8   99.19    7.40
  -4  -3  -8  108.89    7.80
   4   3   8  112.49    7.70
   4   3   8   97.59    7.80
  -5  -3  -8    4.70    1.10
  -5  -3  -8    5.00    1.00
   5   3   8    4.50    0.90
   5   3   8    6.70    1.30
  -6  -3  -8   16.20    2.20
   6   3   8   14.10    1.80
   6   3   8   18.80    1.90
  -7  -3  -8   82.89    6.30
   7   3   8   67.89    6.00
   7   3   8   83.29    5.90
  -8  -3  -8   11.00    1.90
   8   3   8    8.90    1.60
   8   3   8   10.90    1.50
  11  -3  -7    8.90    1.50
  11  -3  -7    8.90    1.70
 -11   3   7    7.80    1.50
  10  -3  -7   75.39    5.80
  10  -3  -7   64.59    5.30
 -10   3   7   62.59    5.10
 -10   3   7   72.99    5.50
   9  -3  -7   89.09    6.60
   9  -3  -7   79.49    6.20
  -9   3   7   79.89    6.20
  -9   3   7   80.29    6.20
   8  -3  -7   48.10    4.00
   8  -3  -7   53.49    4.40
  -8   3   7   49.00    3.70
  -8   3   7   52.49    4.00
  -8   3   7   46.80    4.00
   7  -3  -7   64.19    5.20
   7  -3  -7   73.69    5.60
  -7   3   7   63.59    5.30
  -7   3   7   71.99    5.00
   6  -3  -7   30.70    2.90
   6  -3  -7   29.80    2.60
  -6   3   7   28.90    2.40
   5  -3  -7   15.00    1.80
   5  -3  -7   13.60    1.80
  -5   3   7   13.90    1.70
  -5   3   7   15.20    1.50
   4  -3  -7  122.99    9.00
   4  -3  -7  126.19    9.30
  -4   3   7  127.99    8.90
   3  -3  -7    5.00    1.00
   3  -3  -7    6.10    1.00
   2  -3  -7  160.18   11.40
   2  -3  -7  158.78   11.70
  -2   3   7  155.08   11.60
  -2   3   7  174.18   11.40
   1  -3  -7  185.58   13.80
   1  -3  -7  194.58   13.60
  -1   3   7  187.88   13.80
  -1   3   7  209.48   13.60
   0  -3  -7    9.10    1.20
   0   3   7    6.80    1.00
   0   3   7    5.50    1.00
  -1  -3  -7   48.70    3.80
  -1  -3  -7   44.00    3.50
   1   3   7   42.80    3.60
   1   3   7   40.30    3.40
  -2  -3  -7  222.88   15.80
   2   3   7  232.38   15.60
   2   3   7  215.58   15.70
  -3  -3  -7  201.68   13.70
  -3  -3  -7  186.98   13.30
   3   3   7  198.78   13.50
   3   3   7  181.28   13.60
  -4  -3  -7   59.09    4.60
  -4  -3  -7   57.89    4.60
   4   3   7   56.29    4.40
   4   3   7   56.69    4.60
  -5  -3  -7   55.59    4.40
  -5  -3  -7   52.49    4.20
   5   3   7   51.89    4.30
   5   3   7   55.49    4.20
  -6  -3  -7   21.90    2.00
  -6  -3  -7   24.00    2.40
   6   3   7   25.00    2.20
  -7  -3  -7   26.00    2.60
   7   3   7   23.40    2.40
   7   3   7   25.40    2.30
  -8  -3  -7    0.50    0.80
   8   3   7   -0.10    0.50
   8   3   7    0.50    0.60
  -9  -3  -7    0.20    0.80
   9   3   7    1.20    0.70
   9   3   7    1.10    0.70
  11  -3  -6    1.10    0.70
  11  -3  -6    0.40    0.70
 -11   3   6   -0.10    0.70
  10  -3  -6   66.99    5.40
  10  -3  -6   57.39    5.00
 -10   3   6   72.09    5.30
   9  -3  -6  115.79    8.70
   9  -3  -6  104.49    8.30
  -9   3   6  125.09    8.50
   8  -3  -6   22.90    2.30
   8  -3  -6   23.40    2.10
  -8   3   6   20.40    1.70
  -8   3   6   21.70    2.10
  -8   3   6   20.20    2.10
   7  -3  -6  139.49   10.30
   7  -3  -6  149.39   10.60
  -7   3   6  145.39   10.30
  -7   3   6  147.39   10.10
   6  -3  -6  115.69    8.30
   5  -3  -6   11.80    1.50
   5  -3  -6   12.70    1.40
  -5   3   6   11.30    1.20
  -5   3   6   13.80    1.50
   4  -3  -6   35.10    2.90
   4  -3  -6   38.30    3.20
  -4   3   6   35.20    2.80
  -4   3   6   35.60    3.00
   3  -3  -6   56.69    4.30
  -3   3   6   54.59    4.10
  -3   3   6   50.49    4.20
   2  -3  -6    5.80    0.90
  -2   3   6    7.60    1.00
  -2   3   6    5.00    0.90
   1  -3  -6  284.27   19.70
  -1   3   6  286.57   19.80
   0  -3  -6  466.45   31.80
  -1  -3  -6   56.59    4.30
  -1  -3  -6   54.19    4.10
   1   3   6   53.09    4.30
   1   3   6   53.79    4.10
  -2  -3  -6   31.80    2.70
  -2  -3  -6   31.20    2.60
   2   3   6   29.80    2.50
   2   3   6   28.10    2.60
  -3  -3  -6    1.30    0.50
  -3  -3  -6    1.70    0.50
   3   3   6    1.40    0.50
  -4  -3  -6  773.42   52.29
  -5  -3  -6  122.79    9.10
  -5  -3  -6  119.69    8.90
   5   3   6  120.49    9.00
   5   3   6  137.79    8.90
  -6  -3  -6   17.10    1.90
   6   3   6   16.50    1.70
   6   3   6   17.60    1.80
  -7  -3  -6   46.40    3.90
   7   3   6   47.80    3.60
   7   3   6   43.50    3.70
  -8  -3  -6    1.10    0.80
   8   3   6    1.00    0.60
   8   3   6    1.00    0.50
  -9  -3  -6   10.40    1.80
   9   3   6   10.90    1.40
   9   3   6   10.30    1.40
  11  -3  -5    0.00    0.50
  11  -3  -5    0.00    0.60
 -11   3   5   -0.20    0.70
  10  -3  -5    4.50    1.10
  10  -3  -5    3.80    1.00
 -10   3   5    3.00    1.00
   9  -3  -5   37.50    3.30
   9  -3  -5   33.80    3.00
  -9   3   5   38.70    3.20
   8  -3  -5  163.58   11.40
   8  -3  -5  149.09   11.10
  -8   3   5  152.18   11.10
  -8   3   5  169.78   11.30
   7  -3  -5   70.89    5.50
   7  -3  -5   78.19    5.80
  -7   3   5   69.89    5.60
  -7   3   5   75.39    5.30
  -7   3   5   83.89    5.60
   6  -3  -5    0.00    0.40
   6  -3  -5   -0.30    0.30
   6  -3  -5   -0.60    0.70
  -6   3   5   -0.20    0.30
  -6   3   5    0.30    0.30
  -6   3   5    0.10    0.30
   5  -3  -5    5.50    0.90
   5  -3  -5    3.80    0.90
   5  -3  -5    5.80    0.90
  -5   3   5    5.90    1.00
   4  -3  -5    0.10    0.30
   4  -3  -5    0.10    0.30
  -4   3   5    0.00    0.20
  -4   3   5   -0.20    0.20
   3  -3  -5  137.79    9.90
   3  -3  -5  138.99    9.70
  -3   3   5  140.49    9.90
  -3   3   5  137.99    9.70
   2  -3  -5  235.38   16.30
  -2   3   5  238.18   16.50
   1  -3  -5 1152.18  149.88
   1  -3  -5 1324.57   98.79
  -1   3   5 1624.04  165.28
  -1   3   5 1353.56   98.89
   0  -3  -5   18.30    1.80
   0  -3  -5   19.00    1.70
   0   3   5   20.90    1.80
   0   3   5   21.40    1.90
  -1  -3  -5  223.78   15.50
  -1  -3  -5  230.48   15.70
   1   3   5  228.98   15.70
   1   3   5  219.38   15.50
  -2  -3  -5  584.44  110.79
   2   3   5  710.03  119.39
   2   3   5  705.23   54.79
  -3  -3  -5   13.70    1.30
  -3  -3  -5   17.50    1.60
  -3  -3  -5   16.60    1.60
   3   3   5   16.30    1.50
   3   3   5   15.60    1.70
   3   3   5   13.70    1.50
  -4  -3  -5   55.69    4.00
  -4  -3  -5   49.40    3.60
  -4  -3  -5   52.19    3.90
   4   3   5   48.80    3.90
  -5  -3  -5  180.88   13.00
   5   3   5  191.28   12.80
   5   3   5  181.28   12.90
  -6  -3  -5   70.79    5.50
   6   3   5   74.19    5.30
   6   3   5   70.59    5.30
  -7  -3  -5    9.60    1.50
   7   3   5    9.30    1.20
   7   3   5   11.10    1.20
  -8  -3  -5   13.70    1.80
   8   3   5   11.30    1.20
   8   3   5    8.60    1.20
  -9  -3  -5   12.30    1.80
   9   3   5   12.10    1.30
   9   3   5    8.60    1.20
 -10  -3  -5    1.70    0.90
  10   3   5    1.50    0.50
  10   3   5    1.70    0.60
  11  -3  -4    3.70    1.00
  11  -3  -4    4.20    0.90
 -11   3   4    2.80    1.00
  10  -3  -4    7.80    1.30
  10  -3  -4    6.60    1.10
 -10   3   4    6.30    1.30
   9  -3  -4  154.98   11.30
   9  -3  -4  153.18   11.20
  -9   3   4  170.48   11.50
   8  -3  -4   65.79    5.10
   8  -3  -4   63.99    5.00
  -8   3   4   72.19    5.20
   7  -3  -4    4.60    0.80
  -7   3   4    4.30    0.80
  -7   3   4    3.70    0.80
   6  -3  -4    3.50    0.80
   6  -3  -4    5.80    1.00
   6  -3  -4    5.50    0.80
  -6   3   4    5.70    0.90
  -6   3   4    4.70    0.60
  -6   3   4    4.10    0.70
   5  -3  -4  156.28   11.10
   5  -3  -4  150.18   11.00
   5  -3  -4  165.28   11.20
  -5   3   4  160.18   10.90
  -5   3   4  160.18   11.00
  -5   3   4  158.58   11.10
   4  -3  -4   61.79    4.40
   4  -3  -4   53.99    4.20
  -4   3   4   56.99    4.40
  -4   3   4   59.99    4.20
   3  -3  -4  862.01   65.29
   3  -3  -4 1023.40  138.69
  -3   3   4  826.82   64.69
  -3   3   4  836.92  128.69
   2  -3  -4  973.00  121.09
   2  -3  -4  947.41   72.79
  -2   3   4  972.60   72.99
  -2   3   4 1121.49  127.99
   1  -3  -4 1526.15  154.68
   1  -3  -4 1352.16  102.29
  -1   3   4 1605.64  155.98
  -1   3   4 1411.56  102.69
   0  -3  -4    0.50    0.30
   0  -3  -4    0.10    0.20
   0   3   4    0.60    0.30
  -1  -3  -4  195.08   13.70
  -1  -3  -4  198.48   13.60
   1   3   4  199.58   13.70
  -2  -3  -4  367.86   25.00
   3   3   4  550.14   37.60
  -4  -3  -4    1.30    0.50
  -4  -3  -4    1.60    0.40
   4   3   4    0.60    0.30
   4   3   4    0.50    0.40
   4   3   4    2.40    0.70
  -5  -3  -4  170.08   11.60
  -5  -3  -4  171.78   11.60
  -5  -3  -4  166.58   11.90
   5   3   4  178.58   11.90
   5   3   4  161.98   11.80
  -6  -3  -4    0.00    0.40
   6   3   4    0.40    0.30
   6   3   4    0.60    0.40
  -7  -3  -4    5.00    1.10
   7   3   4    6.10    0.90
   7   3   4    6.30    0.90
  -8  -3  -4    6.10    1.20
   8   3   4    6.20    0.90
   8   3   4    6.20    0.90
  -9  -3  -4   49.20    4.20
   9   3   4   50.89    3.80
   9   3   4   53.29    3.80
 -10  -3  -4   12.60    2.00
  10   3   4   18.50    1.60
  12  -3  -3    1.30    0.60
  12  -3  -3    1.00    0.60
 -12   3   3    1.10    0.80
  11  -3  -3   15.60    1.60
  11  -3  -3   14.20    1.50
 -11   3   3   12.00    2.20
  10  -3  -3    2.30    0.80
  10  -3  -3    2.80    0.60
 -10   3   3    2.60    0.90
   9  -3  -3    0.80    0.50
   9  -3  -3    1.70    0.50
  -9   3   3    0.90    0.60
   8  -3  -3   62.69    4.90
   8  -3  -3   74.39    5.40
  -8   3   3   64.69    5.10
   7  -3  -3   37.20    2.90
   7  -3  -3   40.20    3.10
  -7   3   3   36.60    3.00
   6  -3  -3   87.09    6.80
   6  -3  -3   99.69    6.80
   6  -3  -3   91.79    6.60
  -6   3   3   90.59    6.60
  -6   3   3   94.49    6.60
   5  -3  -3  135.59    9.80
   5  -3  -3  133.59   10.00
   5  -3  -3  152.18   10.00
  -5   3   3  140.09    9.80
  -5   3   3  144.89    9.70
  -5   3   3  143.69    9.90
   3  -3  -3 1015.50  112.29
   3  -3  -3  916.21   68.59
  -3   3   3  906.41  111.99
  -3   3   3  899.31   67.99
   2  -3  -3  369.26   71.99
   2  -3  -3  363.46   30.80
  -2   3   3  284.37   67.09
  -2   3   3  378.86   30.60
   1  -3  -3  476.45   79.19
   1  -3  -3  437.06   36.10
  -1   3   3  388.06   75.29
  -1   3   3  464.75   36.20
   0  -3  -3  633.14   92.19
   0  -3  -3  578.64   45.30
   0   3   3  597.04   45.10
   0   3   3  481.25   84.99
  -1  -3  -3    9.00    0.90
   1   3   3   12.10    1.10
   1   3   3   10.20    1.00
  -2  -3  -3  958.70  110.59
  -2  -3  -3 1016.90   77.19
   2   3   3 1132.19   77.79
   2   3   3 1141.79  118.39
  -3  -3  -3  327.57   22.30
  -4  -3  -3   30.70    2.40
   4   3   3   29.00    2.60
   4   3   3   30.60    2.40
   4   3   3   33.30    2.40
  -5  -3  -3  423.36   28.60
   5   3   3  412.66   28.60
   5   3   3  424.86   29.10
  -6  -3  -3   20.50    1.80
   6   3   3   17.80    1.60
   6   3   3   21.70    1.70
  -7  -3  -3    0.20    0.40
   7   3   3   -0.10    0.30
   7   3   3    0.00    0.50
   7   3   3    0.10    0.30
  -8  -3  -3    6.80    1.10
   8   3   3    7.10    0.90
   8   3   3    6.30    0.80
  -9  -3  -3   17.90    1.90
   9   3   3   17.90    1.60
 -10  -3  -3    1.70    0.70
  10   3   3    3.90    0.60
 -11  -3  -3   44.30    3.80
  12  -3  -2    8.50    1.10
  12  -3  -2    7.80    1.10
  12  -3  -2    6.30    1.00
  11  -3  -2    4.50    0.80
  11  -3  -2    5.20    0.90
 -11   3   2    2.70    1.20
  10  -3  -2    2.00    0.60
  10  -3  -2    1.10    0.50
 -10   3   2    1.50    0.70
   9  -3  -2   92.29    6.70
  -9   3   2   95.19    7.00
   8  -3  -2   32.80    2.60
   8  -3  -2   30.90    2.50
  -8   3   2   31.20    2.70
   7  -3  -2  463.05   31.50
  -7   3   2  465.45   31.70
   6  -3  -2  119.59    9.10
   6  -3  -2  135.19    8.90
   6  -3  -2  124.69    8.80
  -6   3   2  122.19    8.80
   5  -3  -2   54.89    4.30
   5  -3  -2   61.69    4.30
   5  -3  -2   56.89    4.20
  -5   3   2   56.79    4.20
  -5   3   2   59.09    4.20
  -5   3   2   56.29    4.00
  -5   3   2   59.39    4.00
   4  -3  -2 1043.50   74.79
   4  -3  -2  966.00  112.69
  -4   3   2 1027.10  115.69
  -4   3   2 1007.40   73.79
   3  -3  -2  151.58   10.50
   3  -3  -2  153.28   10.40
   3  -3  -2  146.79   10.40
  -3   3   2  153.98   10.50
   2  -3  -2  298.37   25.30
   2  -3  -2  293.37   58.99
  -2   3   2  293.67   25.00
  -2   3   2  372.56   68.39
   1  -3  -2 3825.32  288.47
   1  -3  -2 3567.84  247.28
  -1   3   2 3627.74  286.37
  -1   3   2 3522.45  247.18
   0   3   2  170.48   11.70
  -1  -3  -2   94.09    6.60
  -1  -3  -2   98.69    6.60
   1   3   2   89.89    6.60
   1   3   2   94.29    6.60
   1   3   2   95.89    6.60
  -2  -3  -2   52.29    3.70
  -2  -3  -2   56.79    3.80
  -2  -3  -2   48.10    3.70
   2   3   2   53.09    3.80
   2   3   2   52.29    3.90
   2   3   2   52.09    3.80
  -3  -3  -2   18.10    1.50
  -3  -3  -2   20.00    1.50
   3   3   2   17.90    1.70
   3   3   2   21.70    1.60
   3   3   2   18.80    1.60
  -4  -3  -2    1.90    0.50
  -4  -3  -2    1.20    0.50
  -4  -3  -2    1.50    0.30
  -4  -3  -2    1.60    0.30
   4   3   2    1.00    0.30
   4   3   2    2.00    0.50
   4   3   2    1.80    0.60
   4   3   2    1.70    0.40
   5   3   2  372.76   24.00
   5   3   2  340.77   24.30
   5   3   2  342.87   24.10
  -6  -3  -2    0.60    0.50
  -6  -3  -2    1.40    0.50
   6   3   2    1.60    0.40
   6   3   2    2.00    0.60
   6   3   2    1.40    0.40
  -7  -3  -2   86.69    6.20
   7   3   2   81.39    6.40
   7   3   2   86.39    6.40
  -8  -3  -2  139.69   10.30
   8   3   2  150.18   10.00
  -9  -3  -2    0.60    0.60
   9   3   2    0.40    0.30
 -10  -3  -2    8.20    1.30
  12  -3  -1    8.40    1.10
  11  -3  -1    6.20    0.90
  11  -3  -1    7.60    1.00
  10  -3  -1   14.20    1.40
 -10   3   1   12.90    2.00
   9  -3  -1    4.20    0.70
   9  -3  -1    4.20    0.70
  -9   3   1    3.70    1.00
  -9   3   1    3.60    1.20
   8  -3  -1  109.19    7.30
   8  -3  -1   95.99    7.20
  -8   3   1  102.89    7.50
  -8   3   1  103.39    7.60
   7  -3  -1   84.59    6.10
   7  -3  -1   88.39    6.20
  -7   3   1   86.19    6.30
   6  -3  -1   65.29    5.50
   6  -3  -1   66.39    4.80
   6  -3  -1   70.69    4.70
  -6   3   1   61.59    4.90
  -6   3   1   65.99    4.90
   5  -3  -1  465.65   31.80
   4  -3  -1  466.35   31.70
   3  -3  -1   56.69    4.10
   3  -3  -1   55.39    3.90
   3  -3  -1   50.59    4.00
  -3   3   1   55.19    4.00
  -3   3   1   54.39    3.80
  -3   3   1   55.29    3.90
  -3   3   1   54.79    3.80
  -3   3   1   55.79    3.80
   2  -3  -1  428.86   68.09
   2  -3  -1  405.76   32.10
  -2   3   1  406.06   31.80
   1  -3  -1  349.07   58.69
   1  -3  -1  263.07   22.30
  -1   3   1  268.67   51.79
  -1   3   1  266.67   22.30
   0  -3  -1 1046.50   80.99
   0   3   1 1111.39  109.39
   0   3   1 1257.37   81.69
  -1  -3  -1  416.96   64.69
   1   3   1  469.25   34.90
   1   3   1  408.86   63.69
  -2  -3  -1 2520.85  210.28
  -2  -3  -1 2614.14  208.68
   2   3   1 2655.63  179.98
   3   3   1  315.57   21.40
  -4  -3  -1    2.00    0.70
  -4  -3  -1    2.00    0.40
   4   3   1    1.80    0.40
   4   3   1    2.40    0.50
   4   3   1    2.50    0.90
  -5  -3  -1  194.58   12.70
  -5  -3  -1  176.58   12.90
   5   3   1  175.28   12.80
   5   3   1  187.88   12.50
   5   3   1  179.18   12.70
  -6  -3  -1    9.40    1.00
  -6  -3  -1   12.40    1.90
   6   3   1    7.10    1.30
   6   3   1   12.10    1.40
   6   3   1    8.80    0.90
  -7  -3  -1   33.40    2.70
  -7  -3  -1   35.10    3.00
   7   3   1   30.60    2.80
  -8  -3  -1   28.60    2.40
  -9  -3  -1   11.90    1.50
  -9  -3  -1   11.50    2.00
 -10  -3  -1    2.90    1.20
  11  -3   0   26.90    2.20
 -11   3   0   23.80    2.60
  10  -3   0   94.99    6.80
  10  -3   0  100.29    6.80
  10  -3   0   90.99    6.80
 -10   3   0   99.89    7.40
   9  -3   0   12.50    1.60
   9  -3   0   15.40    1.40
   9  -3   0   14.90    1.40
  -9   3   0   13.50    1.90
   8  -3   0   10.60    1.00
   8  -3   0    7.60    1.70
   8  -3   0   10.80    1.10
   8  -3   0   10.10    1.10
  -8   3   0    7.50    1.20
   7  -3   0   87.89    6.80
   7  -3   0  102.69    6.80
   7  -3   0   91.59    6.70
  -7   3   0  104.89    7.20
  -7   3   0   95.99    7.00
   6  -3   0 1462.95   98.99
   5  -3   0  971.20  104.19
   5  -3   0  978.50  107.99
  -5   3   0  965.60   70.69
  -5   3   0 1022.50   70.69
   4  -3   0    0.30    0.30
   4  -3   0    0.10    0.20
   4  -3   0    1.20    0.50
   4  -3   0    0.10    0.20
   4  -3   0    0.00    0.20
  -4   3   0    0.30    0.30
  -4   3   0    0.10    0.20
   3  -3   0  452.15   72.09
   3  -3   0  449.36   71.99
  -3   3   0  485.05   37.40
  -3   3   0  513.35   37.40
   2  -3   0 4608.64  352.66
  -2   3   0 4345.67  317.57
  -2   3   0 4991.80  317.57
   1  -3   0   12.10    1.20
   1  -3   0   14.20    1.20
   1  -3   0   14.40    1.10
  -1   3   0   16.00    1.10
  -1   3   0   14.20    1.10
   0  -3   0    0.10    0.20
   0  -3   0    0.00    0.10
   0  -3   0    0.00    0.20
   0   3   0    0.00    0.10
   0   3   0    0.10    0.20
   0   3   0    0.10    0.10
  -1  -3   0   14.40    1.10
  -1  -3   0   13.80    1.20
  -1  -3   0   13.10    1.20
   1   3   0   14.20    1.10
   1   3   0   14.40    1.20
  -2  -3   0 5016.00  342.87
  -2  -3   0 5101.79  374.66
   2   3   0 4979.10  343.07
   2   3   0 5140.39  376.36
  -3  -3   0  389.56   66.59
  -3  -3   0  519.75   60.99
   3   3   0  506.75   37.70
   3   3   0  585.34   69.29
  -4  -3   0    0.20    0.10
  -4  -3   0    0.10    0.30
  -4  -3   0    0.40    0.20
  -4  -3   0    0.30    0.20
   4   3   0    0.00    0.20
   4   3   0    0.40    0.20
   4   3   0    0.20    0.20
  -5  -3   0  916.91   91.69
  -5  -3   0  990.50   91.49
   5   3   0 1078.69   71.59
   5   3   0  973.50   71.29
   6   3   0 1323.57   89.69
  -7  -3   0  105.69    7.30
   7   3   0   97.89    7.20
   7   3   0   83.99    6.90
   8   3   0   10.50    0.90
   8   3   0   13.10    1.90
   8   3   0    7.10    1.30
  -9  -3   0   19.40    3.60
   9   3   0   15.00    1.20
 -10  -3   0   82.99    6.80
 -11  -3   0   24.00    3.30
 -11   3  -1    0.80    0.80
 -10   3  -1    2.80    1.10
   9  -3   1   11.90    1.20
   9  -3   1   12.40    1.20
   9  -3   1   13.00    1.70
  -9   3  -1   15.70    2.20
   8  -3   1   42.50    3.00
   8  -3   1   36.80    3.00
   8  -3   1   35.00    3.20
   8  -3   1   46.70    3.10
   8  -3   1   39.90    3.10
  -8   3  -1   42.30    3.50
   7  -3   1   36.10    2.70
   7  -3   1   36.50    2.60
   7  -3   1   33.90    2.70
   7  -3   1   34.70    2.60
   7  -3   1   31.30    2.80
  -7   3  -1   31.70    2.90
   6  -3   1   10.40    1.20
   6  -3   1    9.60    0.90
   6  -3   1    9.10    1.00
   6  -3   1    8.30    0.90
   6  -3   1    9.00    1.00
  -6   3  -1   10.80    1.60
   5  -3   1  181.68   12.50
   5  -3   1  197.98   12.40
   5  -3   1  167.58   12.70
   5  -3   1  186.88   12.60
   5  -3   1  183.78   12.60
  -5   3  -1  168.28   12.70
   4  -3   1    2.30    0.40
   4  -3   1    2.40    0.50
   4  -3   1    2.20    0.60
   4  -3   1    1.10    0.30
   4  -3   1    1.90    0.40
  -4   3  -1    1.50    0.50
   3  -3   1  306.67   21.00
  -2   3  -1    0.00    0.10
   1  -3   1  478.05   36.10
   1  -3   1  372.66   65.89
  -1   3  -1  477.15   36.10
  -1   3  -1  477.45   70.69
   0  -3   1 1297.47  122.69
   0  -3   1 1231.18   86.09
   0   3  -1 1208.38   86.09
   0   3  -1 1101.69  116.29
  -1  -3   1  262.97   21.30
  -1  -3   1  227.48   49.00
   1   3  -1  244.48   21.20
   1   3  -1  355.26   60.29
  -2  -3   1  404.26   32.00
  -2  -3   1  290.67   68.29
   2   3  -1  436.56   32.60
   2   3  -1  493.95   72.69
  -3  -3   1   51.89    3.80
  -3  -3   1   52.59    3.90
  -3  -3   1   55.09    3.80
   3   3  -1   53.19    3.70
   3   3  -1   51.89    3.80
   3   3  -1   50.69    3.90
   3   3  -1   55.69    3.80
   4   3  -1  302.37   20.70
   5   3  -1  498.45   33.90
  -6  -3   1   81.29    5.50
   6   3  -1   74.89    5.10
   6   3  -1   69.19    5.20
   6   3  -1   67.99    5.20
   6   3  -1   65.49    4.90
  -7  -3   1  109.69    7.40
   7   3  -1  102.79    6.90
   7   3  -1   82.19    7.00
   7   3  -1   95.39    6.70
   8   3  -1   82.29    6.40
   8   3  -1   91.79    6.90
  -9  -3   1    3.40    1.20
   9   3  -1    4.00    0.70
   9   3  -1    3.80    0.50
 -10  -3   1    9.30    1.70
  10   3  -1   12.60    1.10
 -11  -3   1    7.30    1.70
  11   3  -1    7.30    0.80
 -12  -3   1    4.00    1.40
 -11   3  -2   11.60    1.90
  10  -3   2    8.60    1.00
   9  -3   2    0.50    0.30
   9  -3   2    0.60    0.40
   9  -3   2    0.50    0.40
   9  -3   2    0.70    0.60
  -9   3  -2    0.00    0.70
   8  -3   2  136.79    9.10
   8  -3   2  116.59    9.40
   8  -3   2  128.29    9.20
   8  -3   2  141.19    9.20
  -8   3  -2  127.99    9.60
   7  -3   2   90.49    7.10
   7  -3   2   92.79    7.00
   7  -3   2   99.19    6.80
  -7   3  -2  112.29    7.50
   6  -3   2    1.40    0.40
   6  -3   2    1.40    0.50
   6  -3   2    2.60    0.60
  -6   3  -2    0.80    0.60
   5  -3   2  332.97   24.70
   5  -3   2  380.66   24.60
   5  -3   2  373.06   24.50
  -5   3  -2  344.67   24.60
   4  -3   2    1.30    0.30
   4  -3   2    1.40    0.50
   4  -3   2    1.10    1.00
   4  -3   2    2.90    0.60
  -4   3  -2    1.60    0.50
   3  -3   2   20.80    1.60
   3  -3   2   18.60    1.70
  -3   3  -2   20.70    1.80
  -3   3  -2   20.30    1.50
  -3   3  -2   19.70    1.50
   2  -3   2   53.39    3.70
   2  -3   2   50.19    3.80
  -2   3  -2   52.69    3.80
  -2   3  -2   51.89    3.60
  -2   3  -2   48.70    3.80
   1  -3   2   89.09    6.40
   1  -3   2   93.69    6.20
  -1   3  -2   82.39    6.40
  -1   3  -2   92.99    6.20
   0  -3   2  184.48   17.20
   0  -3   2  223.88   53.59
   0   3  -2  107.29   39.70
  -1  -3   2 3658.33  291.27
  -1  -3   2 3654.13  248.78
   1   3  -2 3550.14  248.38
   1   3  -2 3648.23  292.37
  -2  -3   2  339.17   65.89
  -2  -3   2  313.87   26.80
   2   3  -2  411.16   75.09
   2   3  -2  323.37   26.70
  -3  -3   2  176.18   11.40
  -3  -3   2  166.88   11.30
   3   3  -2  152.38   11.20
   3   3  -2  160.78   11.40
  -4  -3   2  994.80   74.69
  -4  -3   2  865.91  104.99
   4   3  -2 1118.19   75.29
   4   3  -2 1049.49  118.19
  -5  -3   2   58.99    4.20
  -5  -3   2   61.89    4.50
   5   3  -2   54.99    4.20
   5   3  -2   57.19    4.30
   5   3  -2   61.69    4.40
  -6  -3   2  143.19    9.30
   6   3  -2  124.09    9.10
   6   3  -2  120.99    8.80
   6   3  -2  129.29    9.10
   7   3  -2  454.25   30.80
   7   3  -2  444.96   30.40
  -8  -3   2   30.00    2.90
   8   3  -2   30.70    2.40
   8   3  -2   32.80    2.60
  -9  -3   2   95.49    7.60
   9   3  -2   99.79    7.10
 -10  -3   2    1.60    0.90
  10   3  -2    2.00    0.50
  10   3  -2    1.80    0.60
 -11  -3   2    4.70    1.40
  11   3  -2    4.80    0.90
  11   3  -2    4.50    0.70
 -12  -3   2    6.30    1.60
  11  -3   3   48.20    3.50
 -11   3  -3   43.80    4.20
  10  -3   3    3.60    0.70
  10  -3   3    4.00    0.70
  10  -3   3    3.60    0.70
 -10   3  -3    3.70    1.20
   9  -3   3   14.60    1.50
   9  -3   3   17.00    1.40
  -9   3  -3   14.10    2.00
   8  -3   3    6.70    1.00
   8  -3   3    6.80    0.90
   8  -3   3    6.80    1.30
  -8   3  -3    8.30    1.70
   7  -3   3   -0.20    0.30
   7  -3   3    0.00    0.30
   7  -3   3   -0.20    0.30
  -7   3  -3    0.00    0.60
   6  -3   3   19.30    1.70
   6  -3   3   20.00    1.80
   6  -3   3   16.60    1.80
  -6   3  -3   18.50    1.90
   5  -3   3  437.66   30.50
   5  -3   3  423.96   30.50
  -5   3  -3  481.35   30.80
   4  -3   3   32.40    2.60
   4  -3   3   32.50    2.60
   4  -3   3   32.40    2.40
  -4   3  -3   31.90    2.20
  -4   3  -3   31.90    2.30
  -4   3  -3   29.10    2.70
   3  -3   3  313.97   21.60
  -3   3  -3  301.57   21.50
  -3   3  -3  321.27   21.40
  -3   3  -3  322.37   21.70
   2  -3   3 1038.60  119.49
   2  -3   3 1056.59   77.69
  -2   3  -3 1073.19  123.29
   1  -3   3    9.00    1.00
  -1   3  -3    7.70    1.00
  -1   3  -3    9.70    0.80
   0  -3   3  463.15   83.99
   0  -3   3  534.05   44.50
   0   3  -3  508.75   90.49
   0   3  -3  542.45   42.00
  -1  -3   3  364.66   77.79
  -1  -3   3  434.96   35.80
   1   3  -3  568.14  109.59
   1   3  -3  452.05   36.00
  -2  -3   3  390.66   30.20
  -2  -3   3  199.48   59.29
   2   3  -3  328.97   29.30
   2   3  -3  369.16   79.19
  -3  -3   3  887.21   66.79
   3   3  -3  903.91   66.69
   3   3  -3  897.51  129.89
  -4  -3   3  337.97   30.30
  -4  -3   3  436.96   81.39
   4   3  -3  386.46   30.60
   4   3  -3  250.87   72.29
  -5  -3   3  159.18   10.50
  -5  -3   3  148.89   10.20
   5   3  -3  143.49   10.40
   5   3  -3  132.89   10.10
   5   3  -3  155.88   10.50
  -6  -3   3  102.59    7.30
  -6  -3   3  106.69    7.10
   6   3  -3   96.69    7.10
   6   3  -3  102.99    7.30
   6   3  -3   92.89    7.20
  -7  -3   3   50.39    3.70
   7   3  -3   36.30    3.30
   7   3  -3   37.70    3.00
   7   3  -3   42.80    3.30
  -8  -3   3   70.59    5.40
   8   3  -3   67.39    5.10
   8   3  -3   64.39    4.80
  -9  -3   3    0.60    0.80
   9   3  -3    1.00    0.40
   9   3  -3    1.50    0.60
 -10  -3   3    1.00    0.80
  10   3  -3    2.40    0.80
  10   3  -3    3.30    0.60
  11   3  -3   15.70    1.70
  11   3  -3   13.70    1.40
 -12  -3   3    0.90    0.90
  12   3  -3    2.00    0.70
  12   3  -3    1.50    0.50
  10  -3   4   16.80    1.60
  10  -3   4   17.40    1.70
  10  -3   4   15.40    1.60
 -10   3  -4   17.70    2.50
   9  -3   4   50.19    3.90
   9  -3   4   51.69    3.80
  -9   3  -4   47.10    4.70
   8  -3   4    6.70    0.90
   8  -3   4    6.30    1.60
   8  -3   4    6.30    1.00
  -8   3  -4    3.90    1.20
   7  -3   4    5.60    1.50
   7  -3   4    5.30    0.80
   7  -3   4    4.00    0.80
  -7   3  -4    4.00    1.10
   6  -3   4    0.50    0.40
   6  -3   4    0.60    0.40
   6  -3   4    0.20    0.40
  -6   3  -4    0.00    0.60
   5  -3   4  167.38   12.10
   5  -3   4  172.68   12.20
  -5   3  -4  174.68   12.30
   4  -3   4    1.90    0.50
   4  -3   4    0.70    0.30
  -4   3  -4    0.90    0.30
  -4   3  -4    0.50    0.40
  -4   3  -4    1.10    0.30
  -4   3  -4    0.80    0.60
   3  -3   4  534.45   45.80
   3  -3   4  544.15  103.69
  -3   3  -4  629.84   46.10
  -3   3  -4  488.55  100.19
  -2   3  -4  348.07   23.90
   1  -3   4  199.68   13.90
  -1   3  -4  197.38   14.00
  -1   3  -4  202.18   13.70
   0  -3   4    0.40    0.30
   0  -3   4    0.10    0.30
   0   3  -4    0.70    0.50
   0   3  -4    0.20    0.20
  -1  -3   4 1365.16  101.09
  -1  -3   4 1461.75  153.68
   1   3  -4 1363.96  157.18
   1   3  -4 1402.66  100.99
  -2  -3   4  947.81   73.59
  -2  -3   4  735.33  122.59
   2   3  -4 1077.29   74.79
   2   3  -4  904.01  152.78
  -3  -3   4  647.04  112.99
  -3  -3   4  833.92   63.89
   3   3  -4  692.63  122.09
   3   3  -4  881.91   63.89
  -4  -3   4   55.49    4.30
   4   3  -4   60.39    4.50
   4   3  -4   57.99    4.20
  -5  -3   4  179.58   11.60
  -5  -3   4  158.28   11.30
  -5  -3   4  166.28   11.60
   5   3  -4  158.78   11.40
   5   3  -4  164.68   11.70
  -6  -3   4    3.10    0.70
  -6  -3   4    5.50    0.90
   6   3  -4    4.30    0.70
   6   3  -4    4.50    0.90
   6   3  -4    4.30    0.80
  -7  -3   4    4.00    0.70
  -7  -3   4    4.30    0.90
   7   3  -4    5.40    1.00
   7   3  -4    4.40    1.00
   7   3  -4    4.60    0.70
  -8  -3   4   65.39    5.20
   8   3  -4   63.89    4.70
   8   3  -4   66.99    5.10
  -9  -3   4  149.49   11.40
   9   3  -4  159.08   11.00
   9   3  -4  149.49   10.70
 -10  -3   4    5.60    1.40
  10   3  -4    6.10    0.90
  10   3  -4    9.40    1.40
 -11  -3   4    2.40    1.10
  11   3  -4    3.70    0.70
  11   3  -4    3.00    1.00
  10  -3   5    2.30    0.70
  10  -3   5    2.00    0.70
 -10   3  -5    2.50    1.20
   9  -3   5   11.30    1.40
   9  -3   5   10.20    1.40
  -9   3  -5   11.10    2.00
   8  -3   5   10.60    1.30
   8  -3   5    9.40    1.20
  -8   3  -5    7.80    1.70
   7  -3   5    8.90    1.10
   7  -3   5    9.50    1.20
   7  -3   5   10.40    1.80
  -7   3  -5   12.60    2.20
   6  -3   5   69.19    5.80
   6  -3   5   68.69    5.50
   6  -3   5   74.99    5.30
  -6   3  -5   79.89    5.90
   5  -3   5  188.58   12.60
   5  -3   5  177.68   12.90
   5  -3   5  179.68   13.00
  -5   3  -5  180.88   12.70
   4  -3   5   51.49    4.00
   4  -3   5   44.90    3.90
  -4   3  -5   47.30    3.90
  -4   3  -5   50.39    3.60
  -4   3  -5   59.79    4.40
   3  -3   5   14.70    1.60
   3  -3   5   15.30    1.40
  -3   3  -5   15.90    1.60
  -3   3  -5   14.90    1.30
  -3   3  -5   17.40    1.80
   2  -3   5  749.62   61.69
   2  -3   5  866.11  134.39
  -2   3  -5  832.52   65.49
  -2   3  -5  757.92  133.89
   1  -3   5  226.88   15.50
  -1   3  -5  229.18   15.80
  -1   3  -5  220.58   15.50
   0  -3   5   20.50    2.00
   0  -3   5   22.20    1.80
   0   3  -5   20.70    1.80
   0   3  -5   23.00    2.10
  -1  -3   5 1358.76   96.19
  -1  -3   5 1204.88  150.38
   1   3  -5 1248.68   94.99
   1   3  -5 1188.38  176.18
  -2  -3   5  235.88   16.10
  -2  -3   5  220.18   16.30
   2   3  -5  235.88   16.10
   2   3  -5  245.38   16.50
  -3  -3   5  138.99   10.00
  -3  -3   5  135.39   10.20
   3   3  -5  147.59   10.30
   3   3  -5  150.68   10.00
  -4  -3   5    0.00    0.30
  -4  -3   5   -0.10    0.20
   4   3  -5   -0.20    0.20
   4   3  -5    0.00    0.30
  -5  -3   5    6.30    1.10
   5   3  -5    4.40    1.00
   5   3  -5    5.60    0.80
  -6  -3   5   -0.10    0.20
  -6  -3   5    0.40    0.50
  -6  -3   5    0.10    0.30
   6   3  -5    0.70    0.40
  -7  -3   5   77.49    5.70
  -7  -3   5   68.19    5.40
   7   3  -5   75.69    5.40
   7   3  -5   74.69    5.80
  -8  -3   5  169.88   11.80
  -8  -3   5  159.78   11.30
   8   3  -5  147.19   11.30
   8   3  -5  176.08   11.80
  -9  -3   5   34.70    3.40
   9   3  -5   38.50    3.40
 -10  -3   5    2.70    1.20
  10   3  -5    3.60    0.80
  10   3  -5    4.30    1.10
 -11  -3   5    0.10    0.90
  11   3  -5   -0.20    0.40
  11   3  -5    0.60    0.70
   9  -3   6    9.20    1.40
   9  -3   6   11.70    1.60
  -9   3  -6   13.50    2.20
   8  -3   6    1.10    0.60
   8  -3   6    1.00    0.50
  -8   3  -6    1.40    1.20
   7  -3   6   40.90    3.60
   7  -3   6   44.20    3.40
  -7   3  -6   48.10    4.10
   6  -3   6   17.90    1.90
   6  -3   6   12.60    2.20
   6  -3   6   18.70    1.70
  -6   3  -6   16.70    2.30
   5  -3   6  134.69    9.10
   5  -3   6  120.99    9.30
  -5   3  -6  124.59    9.20
  -5   3  -6  132.09    9.50
   3  -3   6    1.40    0.60
   3  -3   6    1.80    0.60
  -3   3  -6    1.20    0.40
  -3   3  -6    2.00    0.80
   2  -3   6   30.70    2.80
   2  -3   6   32.80    2.50
  -2   3  -6   29.20    2.80
   1  -3   6   53.69    4.40
   1  -3   6   55.89    4.20
  -1   3  -6   57.99    4.50
  -1   3  -6   54.49    4.10
   0  -3   6  583.64  114.49
   0  -3   6  518.65   44.40
   0   3  -6  499.85   43.10
   0   3  -6  286.27   94.09
  -1  -3   6  281.27   19.90
   1   3  -6  287.27   20.00
   1   3  -6  287.27   19.60
  -2  -3   6    8.00    1.30
   2   3  -6    4.20    0.70
   2   3  -6    5.20    1.10
  -3  -3   6   52.69    3.90
  -3  -3   6   50.79    4.10
   3   3  -6   52.79    4.30
   3   3  -6   49.00    3.80
  -4  -3   6   35.30    3.10
  -4  -3   6   38.40    2.90
   4   3  -6   35.70    2.90
   4   3  -6   39.30    3.30
  -5  -3   6   12.20    1.20
  -5  -3   6   10.60    1.40
   5   3  -6   12.70    1.60
   5   3  -6   13.20    1.30
  -6  -3   6  125.59    8.70
   6   3  -6  116.89    8.70
   6   3  -6  128.79    9.20
  -7  -3   6  145.99   10.50
  -7  -3   6  141.59   10.00
   7   3  -6  143.29   10.20
   7   3  -6  150.68   10.70
  -8  -3   6   24.60    2.80
   8   3  -6   22.40    2.10
   8   3  -6   22.60    2.50
  -9  -3   6  118.69    8.60
  -9  -3   6  108.29    8.00
   9   3  -6  120.89    8.70
   9   3  -6  109.79    8.20
 -10  -3   6   68.09    5.50
  10   3  -6   68.99    5.50
  10   3  -6   60.19    4.90
 -11  -3   6    1.80    1.10
  11   3  -6    1.80    0.70
  11   3  -6    0.50    0.80
   9  -3   7    1.20    0.70
   9  -3   7    0.60    0.60
  -9   3  -7    1.00    1.10
   8  -3   7    0.30    0.60
   8  -3   7    0.40    0.60
  -8   3  -7    0.40    1.00
   7  -3   7   24.80    2.20
   7  -3   7   24.80    2.70
  -7   3  -7   22.50    3.20
   6  -3   7   24.40    2.20
   6  -3   7   23.80    2.40
  -6   3  -7   25.60    2.80
  -6   3  -7   23.40    2.70
   5  -3   7   57.09    4.20
   5  -3   7   50.29    4.40
  -5   3  -7   56.39    4.40
  -5   3  -7   53.89    4.70
  -5   3  -7   54.99    4.10
   4  -3   7   56.39    4.60
   4  -3   7   65.89    4.40
  -4   3  -7   59.19    4.80
  -4   3  -7   47.90    4.50
   3  -3   7  188.58   14.30
   3  -3   7  205.58   14.00
  -3   3  -7  208.68   14.40
   2  -3   7  202.88   15.40
   2  -3   7  217.78   15.10
  -2   3  -7  232.68   15.60
   1  -3   7   44.70    3.50
   1  -3   7   46.60    3.80
  -1   3  -7   41.10    3.40
  -1   3  -7   43.30    3.80
   0  -3   7    7.70    1.10
   0  -3   7    8.50    1.40
   0   3  -7    5.80    0.90
   0   3  -7   10.20    1.70
  -1  -3   7  203.48   14.10
  -1  -3   7  194.58   14.40
   1   3  -7  203.18   14.10
   1   3  -7  212.88   14.60
  -2  -3   7  158.68   11.60
  -2  -3   7  169.08   11.30
   2   3  -7  158.88   11.30
   2   3  -7  156.98   11.70
  -3  -3   7    5.30    0.90
   3   3  -7    6.00    0.90
   3   3  -7    6.90    1.30
  -4  -3   7  129.19    9.10
   4   3  -7  128.89    9.60
   4   3  -7  126.89    9.10
  -5  -3   7   15.90    1.80
  -5  -3   7   16.40    1.60
   5   3  -7   16.90    1.70
   5   3  -7   17.20    2.10
   6   3  -7   28.00    2.90
   6   3  -7   29.80    2.50
  -7  -3   7   70.49    5.40
  -7  -3   7   68.29    5.00
   7   3  -7   65.39    5.20
   7   3  -7   74.29    5.80
  -8  -3   7   46.30    3.90
  -8  -3   7   49.30    4.10
   8   3  -7   46.00    3.80
   8   3  -7   55.29    4.50
  -9  -3   7   69.69    5.80
  -9  -3   7   83.39    6.30
   9   3  -7   89.89    6.60
   9   3  -7   77.39    5.90
 -10  -3   7   73.49    5.90
  10   3  -7   80.09    6.10
  10   3  -7   64.49    5.40
 -11  -3   7    7.00    1.60
  11   3  -7    9.30    1.80
  11   3  -7    5.70    1.10
   8  -3   8    9.20    1.40
   8  -3   8    9.50    1.70
  -8   3  -8   11.00    2.30
   7  -3   8   77.49    5.80
   7  -3   8   71.09    6.00
  -7   3  -8   82.09    6.50
   6  -3   8   16.70    1.80
   6  -3   8   15.90    2.00
  -6   3  -8   18.20    1.80
  -6   3  -8   12.30    2.20
   5  -3   8    6.20    1.10
   5  -3   8    4.10    1.10
  -5   3  -8    6.80    1.60
  -5   3  -8    5.70    1.20
  -5   3  -8    6.20    0.90
   4  -3   8   96.49    7.90
   4  -3   8  111.69    7.60
  -4   3  -8  101.69    7.90
  -4   3  -8  105.89    8.00
   3  -3   8    0.50    0.60
   3  -3   8    0.10    0.50
  -3   3  -8    0.40    0.60
  -3   3  -8    0.60    0.40
   2  -3   8    4.30    0.90
   2  -3   8    4.70    1.20
  -2   3  -8    3.60    1.20
   1  -3   8   58.29    4.80
   1  -3   8   59.99    4.60
  -1   3  -8   58.09    5.00
  -1   3  -8   59.69    4.50
   0  -3   8   15.10    1.60
   0  -3   8   15.60    1.90
   0   3  -8   15.50    1.60
   0   3  -8   17.00    2.10
  -1  -3   8  423.66   29.60
  -1  -3   8  441.16   29.30
   1   3  -8  442.06   29.90
   1   3  -8  402.16   29.20
  -2  -3   8  215.78   14.10
  -2  -3   8  194.98   14.40
   2   3  -8  191.98   14.00
  -3  -3   8    0.80    0.60
   3   3  -8    0.50    0.40
   3   3  -8    1.40    0.90
  -4  -3   8    5.00    1.00
   4   3  -8    4.10    0.80
   4   3  -8    4.30    1.20
  -5  -3   8  233.88   17.30
  -5  -3   8  253.77   17.00
   5   3  -8  225.18   17.00
   5   3  -8  269.57   17.70
  -6  -3   8   19.90    1.80
  -6  -3   8   17.00    2.10
   6   3  -8   16.70    1.80
   6   3  -8   17.90    2.30
  -7  -3   8   23.30    2.00
  -7  -3   8   21.00    2.30
   7   3  -8   21.10    2.60
   7   3  -8   17.00    2.50
  -8  -3   8    2.40    0.90
  -8  -3   8    3.10    1.00
  -8  -3   8    2.60    0.60
   8   3  -8    2.90    1.10
   8   3  -8    1.60    0.70
  -9  -3   8   67.39    5.70
  -9  -3   8   79.39    6.00
   9   3  -8   68.59    5.60
   9   3  -8   82.39    6.30
 -10  -3   8    0.40    0.50
 -10  -3   8    0.60    0.80
  10   3  -8    1.20    0.90
  10   3  -8    0.10    0.60
   7  -3   9    1.30    0.90
   7  -3   9    2.20    0.80
  -7   3  -9    1.60    1.10
   6  -3   9   37.40    3.30
   6  -3   9   36.60    3.70
  -6   3  -9   39.00    3.40
  -6   3  -9   45.40    4.00
   5  -3   9    3.20    0.90
   5  -3   9    2.80    1.10
  -5   3  -9    3.80    1.10
  -5   3  -9    3.10    0.60
  -5   3  -9    4.50    2.00
   4  -3   9    0.90    0.70
  -4   3  -9    0.00    0.40
  -4   3  -9   -0.20    0.60
  -4   3  -9    0.30    0.60
   3  -3   9   19.70    2.30
   3  -3   9   23.00    2.20
  -3   3  -9   18.60    2.00
  -3   3  -9   24.40    2.60
   2  -3   9   31.90    3.20
   2  -3   9   37.60    3.00
  -2   3  -9   33.00    3.40
  -2   3  -9   32.60    2.80
   1  -3   9    0.20    0.40
   1  -3   9    0.10    0.50
  -1   3  -9    0.70    0.60
  -1   3  -9    0.50    0.80
   0  -3   9    0.40    0.40
   0  -3   9    1.00    0.60
   0   3  -9    0.90    0.80
   0   3  -9    0.80    0.40
  -1  -3   9    2.40    0.90
  -1  -3   9    2.10    0.70
   1   3  -9    1.70    0.60
   1   3  -9    2.40    0.80
  -2  -3   9  110.59    8.80
  -2  -3   9  125.39    8.50
   2   3  -9  120.79    9.10
   2   3  -9  110.59    8.50
  -3  -3   9   10.70    1.70
  -3  -3   9    8.90    1.30
   3   3  -9   14.90    2.30
  -4  -3   9    0.10    0.50
  -4  -3   9   -0.20    0.30
   4   3  -9   -0.20    0.40
   4   3  -9    0.10    0.90
  -5  -3   9    3.00    0.90
  -5  -3   9    3.30    0.80
   5   3  -9    4.10    0.90
   5   3  -9    3.80    1.30
  -6  -3   9   29.50    2.50
  -6  -3   9   27.70    2.90
   6   3  -9   23.90    2.50
   6   3  -9   29.50    3.20
  -7  -3   9    0.50    0.70
   7   3  -9    0.50    0.80
   7   3  -9    0.30    0.50
  -8  -3   9    0.90    0.50
  -8  -3   9    0.50    0.80
  -8  -3   9    0.60    0.80
   8   3  -9   -0.40    0.70
   8   3  -9   -0.20    0.50
  -9  -3   9   48.00    3.80
  -9  -3   9   34.90    3.60
  -9  -3   9   38.20    3.00
   9   3  -9   38.30    3.50
   9   3  -9   44.50    4.20
 -10  -3   9   -0.40    0.70
   6  -3  10   37.30    3.10
   6  -3  10   25.90    3.30
  -6   3 -10   33.20    3.10
  -6   3 -10   34.60    3.60
   5  -3  10   14.10    1.90
   5  -3  10    9.70    1.90
  -5   3 -10   12.90    2.30
  -5   3 -10   11.90    1.90
  -5   3 -10   11.10    1.30
   4  -3  10  102.29    6.90
   4  -3  10   73.79    7.10
  -4   3 -10   84.59    6.60
  -4   3 -10   94.79    7.30
  -4   3 -10   96.89    7.40
   3  -3  10    7.20    1.60
   3  -3  10    7.30    1.40
  -3   3 -10    5.70    1.10
  -3   3 -10    7.60    1.60
   2  -3  10   10.00    1.70
   2  -3  10    8.00    1.40
  -2   3 -10   14.70    2.30
  -2   3 -10    8.50    1.40
   1  -3  10  353.46   22.40
   1  -3  10  300.77   22.80
  -1   3 -10  343.47   23.00
  -1   3 -10  291.27   22.30
   0  -3  10  119.59    8.30
   0   3 -10  103.49    8.20
   0   3 -10  112.59    8.90
  -1  -3  10  119.79    9.40
  -1  -3  10  133.59    9.00
   1   3 -10  137.29    9.80
   1   3 -10  104.89    9.00
  -2  -3  10  206.68   16.60
  -2  -3  10  249.58   16.30
   2   3 -10  255.97   17.10
   2   3 -10  216.08   16.20
  -3  -3  10  234.18   19.00
  -3  -3  10  293.87   18.80
   3   3 -10  283.17   19.50
   3   3 -10  261.67   18.70
  -4  -3  10  178.38   11.70
  -4  -3  10  144.39   11.90
   4   3 -10  174.58   12.40
   4   3 -10  152.48   11.60
  -5  -3  10   11.00    1.50
  -5  -3  10    7.60    1.50
   5   3 -10    7.70    1.30
   5   3 -10    9.80    1.80
  -6  -3  10   29.40    2.60
  -6  -3  10   21.80    2.80
   6   3 -10   29.40    3.30
   6   3 -10   26.10    2.70
  -7  -3  10   56.39    4.20
   7   3 -10   46.10    4.30
   7   3 -10   52.49    5.00
  -8  -3  10    0.40    1.60
  -8  -3  10    0.90    0.60
   8   3 -10    2.00    1.10
   8   3 -10    1.20    0.80
  -9  -3  10   18.30    2.50
   9   3 -10   18.60    2.50
   9   3 -10   19.30    3.00
   4  -3  11    0.40    0.90
   4  -3  11    1.00    0.80
  -4   3 -11    2.30    1.00
  -4   3 -11    1.10    1.10
   3  -3  11    7.50    1.80
   3  -3  11    8.50    1.50
  -3   3 -11    8.00    1.80
   2  -3  11   22.70    3.00
   2  -3  11   33.60    2.90
  -2   3 -11   31.60    3.40
   1  -3  11   13.90    1.90
   1  -3  11    8.70    1.80
  -1   3 -11   16.40    2.60
   0  -3  11    5.40    1.30
   0  -3  11    6.90    1.20
   0   3 -11    6.40    1.20
   0   3 -11    8.60    1.60
  -1  -3  11   26.50    2.60
   1   3 -11   24.30    3.10
  -2  -3  11   35.30    3.60
  -2  -3  11   36.00    3.10
   2   3 -11   33.10    3.70
   2   3 -11   31.30    3.10
  -3  -3  11   18.70    2.00
  -3  -3  11   11.10    2.20
   3   3 -11   14.80    2.60
   3   3 -11   16.90    2.20
  -4  -3  11    9.50    2.30
  -4  -3  11    8.20    1.30
   4   3 -11    7.70    1.30
   4   3 -11    9.20    2.00
  -5  -3  11   52.39    5.70
   5   3 -11   52.19    5.10
   5   3 -11   71.49    5.70
  -6  -3  11   10.20    1.60
   6   3 -11    7.80    2.00
   6   3 -11    8.20    1.60
  -7  -3  11   -0.40    0.50
   7   3 -11    0.20    0.60
   7   3 -11    0.40    1.00
  -8  -3  11   -0.40    0.40
   8   3 -11    0.40    1.10
   3  -3  12   35.40    3.50
  -3   3 -12   41.60    4.10
   2  -3  12   24.60    3.60
   2  -3  12   26.80    2.70
  -2   3 -12   25.40    3.20
   1  -3  12    9.10    1.60
   1  -3  12    6.10    2.00
  -1   3 -12    6.70    1.70
   0  -3  12    7.90    1.50
   0  -3  12    9.80    2.80
   0   3 -12    6.30    1.50
  -1  -3  12   33.70    4.60
  -1  -3  12   46.30    3.80
   1   3 -12   41.60    4.40
  -2  -3  12    7.10    1.40
   2   3 -12    5.80    1.50
  -3  -3  12   -0.10    0.70
   3   3 -12    0.90    0.80
   3   3 -12    0.20    0.80
  -4  -3  12   -0.40    0.50
   4   3 -12    0.60    0.80
   4   3 -12    0.30    0.90
  -5  -3  12   52.19    4.20
   5   3 -12   45.30    5.10
   5   3 -12   47.30    4.90
  -6  -3  12   11.00    1.70
   6   3 -12   18.60    3.10
   6   3 -12   13.60    2.20
   1   3 -13    6.30    2.00
  -2  -3  13    6.20    1.30
   2   3 -13    7.00    2.10
  -3  -3  13    6.90    1.40
   3   3 -13    8.60    2.20
   6  -4 -12   17.90    3.10
  -6   4  12   21.40    2.30
   5  -4 -12   12.60    2.20
   5  -4 -12   16.40    2.90
   4  -4 -12    0.00    0.80
   4  -4 -12    0.10    1.00
  -4   4  12   -0.20    0.60
   3  -4 -12   59.19    5.30
  -3   4  12   50.49    4.50
   2  -4 -12   12.10    2.30
  -2   4  12   15.30    2.10
   1  -4 -12   13.10    2.50
  -1   4  12   11.30    1.80
   0  -4 -12    9.30    1.90
   0   4  12    8.10    2.00
   0   4  12    9.30    1.50
  -1  -4 -12    2.30    1.20
   1   4  12    5.40    1.40
  -2  -4 -12   36.60    3.70
   2   4  12   29.70    5.30
   2   4  12   30.80    3.20
   7  -4 -11    0.30    0.90
  -7   4  11    0.30    0.60
   6  -4 -11    0.60    0.80
   6  -4 -11   -1.00    0.80
  -6   4  11    0.00    0.50
   5  -4 -11    1.60    0.90
   5  -4 -11    1.00    1.00
  -5   4  11    0.10    0.60
   4  -4 -11   13.00    2.10
   4  -4 -11   14.30    2.10
  -4   4  11   18.20    2.90
   3  -4 -11   22.70    2.50
   3  -4 -11   23.10    2.80
  -3   4  11   15.40    2.50
  -3   4  11   24.30    2.30
   2  -4 -11    6.60    1.50
  -2   4  11    8.40    1.40
  -2   4  11    5.00    1.40
   1  -4 -11   29.60    3.00
   1  -4 -11   33.70    3.50
  -1   4  11   29.50    3.40
  -1   4  11   35.10    3.10
   0  -4 -11  111.79    8.30
   0  -4 -11   96.29    7.80
   0   4  11  114.69    7.80
   0   4  11   84.39    8.40
  -1  -4 -11   31.30    3.30
  -1  -4 -11   38.90    3.70
   1   4  11   38.80    3.30
   1   4  11   29.60    3.50
  -2  -4 -11   20.30    2.40
   2   4  11   13.50    2.30
   2   4  11   13.40    1.90
  -3  -4 -11   41.30    4.00
   3   4  11   33.70    3.90
   3   4  11   44.70    3.70
  -4  -4 -11   27.80    4.10
  -4  -4 -11   25.40    2.80
   4   4  11   22.60    2.60
   4   4  11   21.70    3.20
   8  -4 -10   40.50    4.10
   8  -4 -10   38.90    3.90
  -8   4  10   40.00    3.30
   7  -4 -10    0.90    1.00
   7  -4 -10    0.40    0.80
  -7   4  10    0.40    1.00
  -7   4  10    0.40    0.50
   6  -4 -10   18.90    2.50
   6  -4 -10   20.60    2.60
  -6   4  10   20.50    2.10
  -6   4  10   16.20    2.50
   5  -4 -10  186.88   13.20
   5  -4 -10  163.28   12.70
  -5   4  10  176.48   12.50
   4  -4 -10  359.46   26.60
   4  -4 -10  395.66   27.00
  -4   4  10  390.86   26.40
   3  -4 -10    4.30    1.00
   3  -4 -10    4.70    1.50
  -3   4  10    2.30    0.90
  -3   4  10    5.90    1.30
   2  -4 -10   -0.30    0.50
   2  -4 -10   -0.20    0.50
  -2   4  10   -0.20    0.50
  -2   4  10   -0.20    0.50
   1  -4 -10  104.79    7.90
   1  -4 -10   85.69    7.40
  -1   4  10  108.99    7.40
  -1   4  10   94.69    7.70
   0  -4 -10   62.79    5.20
   0  -4 -10   52.39    4.70
   0   4  10   65.29    4.80
   0   4  10   56.39    5.20
  -1  -4 -10   45.70    4.20
   1   4  10   50.99    3.90
   1   4  10   40.00    4.10
  -2  -4 -10    8.00    1.30
  -2  -4 -10    9.30    1.60
   2   4  10   13.20    1.70
   2   4  10    6.20    1.30
  -3  -4 -10   46.30    4.00
  -3  -4 -10   53.09    4.50
   3   4  10   50.69    4.20
   3   4  10   49.00    4.50
  -4  -4 -10   12.30    1.80
  -4  -4 -10   15.60    2.10
  -4  -4 -10   14.30    2.20
   4   4  10   10.50    1.90
   4   4  10   12.40    1.70
  -5  -4 -10    0.60    0.80
  -5  -4 -10    0.30    0.70
   5   4  10    0.30    0.80
   5   4  10    0.70    0.80
  -6  -4 -10    0.90    0.90
  -6  -4 -10    1.30    0.70
   9  -4  -9   72.79    6.20
   9  -4  -9   84.79    6.70
  -9   4   9   77.59    6.00
   8  -4  -9    2.90    1.10
   8  -4  -9    4.20    1.10
  -8   4   9    4.10    0.80
  -8   4   9    4.10    1.20
  -8   4   9    6.40    1.80
   7  -4  -9   25.50    2.80
   7  -4  -9   20.00    2.30
  -7   4   9   19.00    2.40
  -7   4   9   22.50    2.10
   6  -4  -9   56.39    5.00
   6  -4  -9   67.99    5.50
  -6   4   9   71.19    4.90
  -6   4   9   57.99    5.20
   5  -4  -9    0.20    0.70
   5  -4  -9    0.00    0.40
  -5   4   9   -0.20    0.40
  -5   4   9    0.00    0.50
   4  -4  -9    8.20    1.70
   4  -4  -9   11.00    2.00
  -4   4   9   16.00    1.80
  -4   4   9   11.20    1.80
   3  -4  -9  163.18   12.20
  -3   4   9  175.38   12.10
   2  -4  -9  419.66   27.30
   2  -4  -9  365.56   26.80
  -2   4   9  356.56   27.00
  -2   4   9  411.76   26.80
   1  -4  -9   21.50    2.40
   1  -4  -9   18.80    2.00
  -1   4   9   21.40    2.10
   0  -4  -9   36.30    3.20
   0  -4  -9   28.60    2.80
   0   4   9   30.60    2.80
   0   4   9   29.60    3.00
  -1  -4  -9  122.79    9.60
  -1  -4  -9  135.09   10.40
   1   4   9  139.29    9.60
   1   4   9  132.89    9.90
  -2  -4  -9   38.70    3.40
  -2  -4  -9   30.30    2.90
   2   4   9   35.50    3.00
   2   4   9   31.60    3.20
  -3  -4  -9    0.20    0.50
  -3  -4  -9    0.90    0.70
   3   4   9    1.70    0.80
   3   4   9    1.70    0.90
  -4  -4  -9    1.20    0.80
  -4  -4  -9    0.90    0.70
  -4  -4  -9    0.50    0.50
   4   4   9    0.90    0.70
   4   4   9    0.60    0.80
  -5  -4  -9   -0.10    0.60
  -5  -4  -9    0.10    0.50
   5   4   9    0.20    0.60
   5   4   9    0.60    0.60
  -6  -4  -9   51.89    4.40
  -6  -4  -9   63.79    4.90
   6   4   9   63.09    4.60
   6   4   9   49.20    4.70
  -7  -4  -9   13.30    3.00
   7   4   9    9.40    1.60
   7   4   9   10.20    1.80
  10  -4  -8   64.49    5.60
  10  -4  -8   74.29    6.00
 -10   4   8   79.29    5.60
 -10   4   8   60.99    5.70
   9  -4  -8    3.80    1.30
  -9   4   8    4.20    1.10
  -9   4   8    3.30    0.60
  -9   4   8    3.50    1.10
   8  -4  -8  104.19    8.30
   8  -4  -8  119.29    8.70
  -8   4   8  118.79    8.10
  -8   4   8  112.99    7.90
  -8   4   8   99.69    8.30
   7  -4  -8  110.59    7.90
   7  -4  -8   94.39    7.40
  -7   4   8   91.99    7.50
   6  -4  -8   20.70    2.10
   6  -4  -8   18.40    2.40
  -6   4   8   19.40    2.20
  -6   4   8   24.10    2.00
   5  -4  -8   24.30    2.30
   5  -4  -8   26.90    2.70
  -5   4   8   25.60    2.20
  -5   4   8   19.10    2.30
   4  -4  -8   74.99    5.90
   4  -4  -8   67.39    5.50
  -4   4   8   71.89    5.40
   2  -4  -8   22.30    2.40
   2  -4  -8   21.20    2.10
  -2   4   8   23.10    2.10
  -2   4   8   22.90    2.30
   1  -4  -8   74.19    5.70
   1  -4  -8   66.89    5.40
  -1   4   8   74.29    5.40
  -1   4   8   66.69    5.60
   0  -4  -8   43.10    4.00
   0  -4  -8   45.50    3.70
   0   4   8   47.80    3.80
   0   4   8   48.50    4.50
  -1  -4  -8  160.98   11.40
  -1  -4  -8  141.19   11.00
   1   4   8  166.88   11.10
   1   4   8  154.88   11.40
  -2  -4  -8    1.30    0.70
   2   4   8    1.60    0.60
   2   4   8    1.10    0.60
  -3  -4  -8   12.50    1.80
  -3  -4  -8    9.30    1.40
   3   4   8    8.70    1.50
   3   4   8   10.10    1.40
  -4  -4  -8   12.80    1.80
  -4  -4  -8   13.60    1.60
  -4  -4  -8   13.70    1.80
   4   4   8   18.10    2.00
   4   4   8   14.20    1.80
  -5  -4  -8    0.30    0.50
  -5  -4  -8    0.10    0.60
   5   4   8    0.50    0.60
   5   4   8    0.00    0.50
  -6  -4  -8    1.90    0.80
   6   4   8    1.60    0.80
   6   4   8    1.90    0.80
  -7  -4  -8    0.20    0.70
   7   4   8    0.40    0.60
   7   4   8    0.70    0.70
  -8  -4  -8   60.19    5.60
   8   4   8   37.20    3.70
   8   4   8   47.40    3.70
  10  -4  -7   16.10    2.10
  10  -4  -7   17.80    2.20
 -10   4   7   14.50    1.70
   9  -4  -7   -0.30    0.50
   9  -4  -7   -0.90    0.50
  -9   4   7    0.60    0.70
  -9   4   7   -0.10    0.90
   8  -4  -7  249.08   16.50
   8  -4  -7  227.08   16.10
  -8   4   7  216.38   16.40
  -8   4   7  237.38   16.00
  -8   4   7  215.98   15.70
   7  -4  -7    1.00    0.80
   7  -4  -7    2.10    0.70
  -7   4   7    0.80    0.50
  -7   4   7    0.30    0.50
  -7   4   7    0.70    0.60
   6  -4  -7   54.39    4.50
  -6   4   7   57.19    4.10
  -6   4   7   47.60    4.30
   5  -4  -7   20.80    2.20
   5  -4  -7   19.40    2.00
  -5   4   7   21.20    1.90
   4  -4  -7  240.68   17.90
   4  -4  -7  271.17   18.20
  -4   4   7  261.67   17.80
   3  -4  -7  207.88   14.80
   3  -4  -7  198.98   14.60
  -3   4   7  217.08   14.50
   2  -4  -7   12.30    1.40
  -2   4   7   13.20    1.40
  -2   4   7   12.40    1.50
   1  -4  -7  128.99    9.30
   1  -4  -7  119.59    9.00
  -1   4   7  118.79    9.20
  -1   4   7  135.09    9.00
   0  -4  -7  185.08   12.60
   0  -4  -7  168.08   12.30
   0   4   7  176.58   12.30
   0   4   7  172.18   12.60
  -1  -4  -7   27.70    2.50
  -1  -4  -7   32.40    2.80
   1   4   7   26.30    2.60
   1   4   7   27.90    3.20
  -2  -4  -7   19.80    2.00
   2   4   7   19.90    2.00
   2   4   7   19.10    1.90
  -3  -4  -7    4.10    0.90
   3   4   7    6.50    1.10
   3   4   7    4.30    1.00
  -4  -4  -7   68.79    5.40
  -4  -4  -7   70.29    5.40
   4   4   7   78.09    5.40
   4   4   7   67.19    5.40
   4   4   7   65.19    5.70
  -5  -4  -7    8.70    1.30
  -5  -4  -7    9.90    1.50
   5   4   7    8.80    1.30
   5   4   7    8.70    1.40
  -6  -4  -7   22.70    2.00
  -6  -4  -7   24.30    2.40
   6   4   7   25.40    2.20
   6   4   7   20.70    2.30
  -7  -4  -7   14.60    2.00
   7   4   7   14.10    1.80
   7   4   7   12.70    2.00
  -8  -4  -7   42.10    3.50
   8   4   7   40.60    3.30
   8   4   7   34.00    3.30
  11  -4  -6   11.30    1.90
  11  -4  -6   10.30    1.60
 -11   4   6    9.40    1.70
  10  -4  -6   -0.10    0.60
  10  -4  -6    0.10    0.60
 -10   4   6   -0.40    0.50
   9  -4  -6    5.50    1.30
   9  -4  -6    5.70    1.10
  -9   4   6    7.10    1.30
   8  -4  -6   15.60    1.90
   8  -4  -6   15.20    1.90
  -8   4   6   13.00    1.60
  -8   4   6   12.40    1.20
   7  -4  -6  268.17   18.30
   7  -4  -6  240.98   18.00
  -7   4   6  261.77   17.70
  -7   4   6  263.57   17.90
   6  -4  -6    8.00    1.30
   6  -4  -6    9.00    1.20
  -6   4   6   10.60    1.70
   5  -4  -6   36.30    3.10
   5  -4  -6   39.70    3.40
  -5   4   6   37.30    3.00
   4  -4  -6    0.60    0.50
   4  -4  -6    1.20    0.40
  -4   4   6    0.50    0.40
  -4   4   6    0.60    0.40
   3  -4  -6    5.40    0.90
  -3   4   6    3.30    0.70
   2  -4  -6   49.30    3.90
   2  -4  -6   50.29    4.10
  -2   4   6   48.50    3.80
  -2   4   6   51.29    4.00
   1  -4  -6    1.70    0.60
   1  -4  -6    2.10    0.60
  -1   4   6    1.70    0.50
  -1   4   6    2.70    0.80
   0  -4  -6   57.29    4.40
   0  -4  -6   53.49    4.20
   0   4   6   55.19    4.40
   0   4   6   58.39    4.30
  -1  -4  -6   89.19    6.30
  -1  -4  -6   79.19    6.00
   1   4   6   82.79    6.00
   1   4   6   78.59    6.20
  -2  -4  -6  294.47   19.80
   2   4   6  285.77   19.60
   2   4   6  273.27   19.80
   3   4   6  175.28   12.60
   3   4   6  183.28   12.40
   3   4   6  170.28   13.00
  -4  -4  -6  558.04   39.10
  -4  -4  -6  567.44   39.10
   4   4   6  594.04   39.10
  -5  -4  -6   29.00    2.60
  -5  -4  -6   26.50    2.40
   5   4   6   28.10    2.60
   5   4   6   31.10    2.50
  -6  -4  -6    4.30    0.70
  -6  -4  -6    3.90    0.60
  -6  -4  -6    3.50    0.90
   6   4   6    3.20    0.80
   6   4   6    4.60    0.90
  -7  -4  -6    3.00    0.90
   7   4   6    2.80    0.80
   7   4   6    3.90    0.80
  -8  -4  -6    0.20    0.70
   8   4   6    0.20    0.40
   8   4   6   -0.80    0.40
  -9  -4  -6   16.70    2.20
   9   4   6   17.80    1.80
   9   4   6   16.20    1.80
  11  -4  -5    6.90    1.30
  11  -4  -5    8.50    1.50
 -11   4   5    7.90    1.80
  10  -4  -5   19.00    2.20
  10  -4  -5   19.90    2.00
 -10   4   5   20.80    2.20
   9  -4  -5    3.80    0.80
   9  -4  -5    2.80    0.90
  -9   4   5    3.30    0.90
   8  -4  -5   16.20    1.80
   8  -4  -5   18.70    2.00
  -8   4   5   18.80    1.80
   7  -4  -5   71.99    5.60
   7  -4  -5   69.89    5.40
  -7   4   5   72.59    5.10
  -7   4   5   73.69    5.30
  -7   4   5   71.89    5.50
   6  -4  -5   82.69    5.80
   6  -4  -5   72.49    5.60
  -6   4   5   75.09    5.60
  -6   4   5   72.59    5.40
  -6   4   5   73.09    5.40
   5  -4  -5    0.00    0.40
   5  -4  -5    0.70    0.60
   5  -4  -5    0.70    0.40
  -5   4   5    0.90    0.40
  -5   4   5    0.30    0.40
   4  -4  -5   17.30    1.70
   4  -4  -5   17.80    1.80
  -4   4   5   16.50    1.70
  -4   4   5   18.20    1.60
   3  -4  -5   -0.10    0.30
   3  -4  -5    0.50    0.50
  -3   4   5    0.40    0.40
  -3   4   5    0.00    0.30
   2  -4  -5    8.00    1.10
   2  -4  -5   10.40    1.50
  -2   4   5    8.40    1.10
   1  -4  -5  770.82   63.49
   1  -4  -5  774.02  134.19
  -1   4   5  847.12   64.49
  -1   4   5  874.11  137.09
   0  -4  -5  776.02  125.29
   0  -4  -5  646.54   53.19
   0   4   5  793.42  131.79
   0   4   5  638.54   53.29
  -1  -4  -5   58.99    4.50
  -1  -4  -5   63.79    4.70
   1   4   5   62.79    4.60
   1   4   5   59.89    4.70
  -2  -4  -5   69.89    5.30
   2   4   5   72.29    5.50
   2   4   5   79.79    5.40
  -3  -4  -5   62.19    4.70
  -3  -4  -5   61.99    4.60
  -3  -4  -5   58.49    4.50
   3   4   5   66.49    4.60
   3   4   5   61.09    4.70
   3   4   5   62.29    4.90
  -4  -4  -5    2.20    0.70
  -4  -4  -5    1.00    0.50
   4   4   5    1.10    0.50
   4   4   5    1.30    0.60
   4   4   5    1.80    0.70
  -5  -4  -5  232.88   16.50
  -5  -4  -5  243.98   16.40
   5   4   5  224.38   16.50
   5   4   5  246.18   16.40
  -6  -4  -5  144.39   10.30
   6   4   5  153.98   10.20
   6   4   5  133.79   10.20
  -7  -4  -5    3.90    0.90
   7   4   5    5.40    0.90
   7   4   5    5.40    0.90
  -8  -4  -5   -0.10    0.60
   8   4   5    0.40    0.50
   8   4   5    0.60    0.50
  -9  -4  -5    7.50    1.40
   9   4   5    5.70    1.00
   9   4   5    6.70    1.10
  10   4   5    2.80    0.80
  10   4   5    2.70    0.70
  11  -4  -4   10.40    1.40
  11  -4  -4    7.20    1.30
 -11   4   4    9.10    1.60
  10  -4  -4   59.49    4.80
  10  -4  -4   63.29    5.00
 -10   4   4   64.39    5.00
   9  -4  -4    2.80    0.80
  -9   4   4    2.00    0.80
   8  -4  -4   35.00    3.00
   8  -4  -4   33.30    2.80
  -8   4   4   34.10    2.90
   7  -4  -4  260.67   17.30
   7  -4  -4  239.78   17.10
  -7   4   4  235.38   16.70
  -7   4   4  250.07   17.10
  -7   4   4  256.97   17.10
  -7   4   4  243.08   16.70
   6  -4  -4   70.39    5.60
   6  -4  -4   73.49    5.60
   6  -4  -4   72.69    5.40
  -6   4   4   79.09    5.30
  -6   4   4   74.29    5.40
  -6   4   4   73.09    5.50
   5  -4  -4    0.40    0.40
   5  -4  -4    0.60    0.40
   5  -4  -4    0.30    0.50
  -5   4   4    0.40    0.30
  -5   4   4    0.10    0.20
  -5   4   4    0.40    0.40
   4  -4  -4   53.49    4.30
   4  -4  -4   58.39    4.30
   4  -4  -4   62.09    4.50
  -4   4   4   58.29    4.20
  -4   4   4   57.69    4.40
   3  -4  -4   -0.20    0.20
   3  -4  -4    0.60    0.40
  -3   4   4    0.00    0.30
  -3   4   4    0.00    0.20
   2  -4  -4  135.29    9.50
   2  -4  -4  149.59    9.70
  -2   4   4  130.99    9.60
  -2   4   4  129.79    9.50
   1  -4  -4 1178.08  145.09
   1  -4  -4 1278.97   96.79
  -1   4   4 1363.76   96.89
  -1   4   4 1425.06  152.88
   0  -4  -4 4436.76  360.76
   0  -4  -4 4300.47  300.87
   0   4   4 4363.86  300.67
  -1  -4  -4  703.63  116.19
  -1  -4  -4  798.32   59.99
   1   4   4  758.52   59.39
   1   4   4  712.13  119.39
   2   4   4  591.34   40.30
  -3  -4  -4  245.18   16.30
  -3  -4  -4  237.08   16.20
  -3  -4  -4  239.68   16.40
   3   4   4  250.97   16.30
   3   4   4  229.88   16.40
   3   4   4  217.78   16.50
  -4  -4  -4    9.10    1.00
  -4  -4  -4    9.20    1.00
   4   4   4    9.60    1.40
   4   4   4   11.20    1.10
   4   4   4    7.70    1.00
  -5  -4  -4  761.12   51.59
  -6  -4  -4   28.20    2.40
   6   4   4   27.50    2.30
   6   4   4   27.00    2.30
  -7  -4  -4    0.30    0.50
   7   4   4    0.60    0.50
   7   4   4    0.50    0.40
  -8  -4  -4   31.50    2.80
   8   4   4   33.90    2.70
   8   4   4   32.40    2.70
  -9  -4  -4   11.90    1.70
   9   4   4   14.70    1.40
   9   4   4   13.60    1.40
 -10  -4  -4    7.10    1.40
  10   4   4    7.10    1.00
  11  -4  -3    6.10    1.10
  11  -4  -3    6.60    1.10
 -11   4   3    4.40    1.20
  10  -4  -3    2.50    0.80
  10  -4  -3    2.20    0.70
 -10   4   3    3.30    0.90
   9  -4  -3    5.10    0.90
   9  -4  -3    5.40    1.00
  -9   4   3    5.20    1.10
   8  -4  -3    7.80    1.10
   8  -4  -3    7.00    1.10
  -8   4   3    7.00    1.20
   7  -4  -3   10.50    1.10
   7  -4  -3    9.40    1.30
  -7   4   3    9.20    1.20
   6  -4  -3   95.19    7.40
   6  -4  -3   93.49    7.20
   6  -4  -3  107.29    7.40
  -6   4   3  100.59    7.20
  -6   4   3  103.09    7.00
  -6   4   3  101.19    7.20
  -6   4   3  106.59    7.00
   4  -4  -3   -0.20    0.30
   4  -4  -3    0.30    0.30
   4  -4  -3    0.00    0.20
  -4   4   3    0.20    0.20
  -4   4   3    0.30    0.40
   3  -4  -3   82.29    5.80
   3  -4  -3   81.39    5.60
   3  -4  -3   73.79    5.60
  -3   4   3   76.09    5.70
  -3   4   3   78.59    5.60
   2  -4  -3  169.28   11.70
   1  -4  -3 1017.60  119.59
   1  -4  -3  990.10   75.89
  -1   4   3  936.71  120.79
  -1   4   3 1079.99   76.19
   0  -4  -3   19.70    1.70
   0  -4  -3   19.40    1.60
   0   4   3   17.90    1.70
   1   4   3  348.87   23.80
  -2  -4  -3  650.33   52.49
  -2  -4  -3  666.63  102.79
   2   4   3  723.93   53.29
   2   4   3  771.52  112.19
   3   4   3  361.96   23.50
   3   4   3  327.37   23.70
  -4  -4  -3   33.00    2.50
  -4  -4  -3   31.10    2.40
   4   4   3   29.10    2.80
   4   4   3   33.90    2.50
   4   4   3   30.70    2.50
  -5  -4  -3   -0.10    0.20
  -5  -4  -3    0.20    0.20
  -5  -4  -3    0.70    0.40
   5   4   3    0.20    0.30
   5   4   3    0.30    0.30
   5   4   3    0.10    0.40
  -6  -4  -3   48.20    3.80
   6   4   3   54.69    3.80
   6   4   3   48.70    3.80
  -7  -4  -3   93.39    7.10
   7   4   3  104.59    7.00
   7   4   3   98.69    7.10
  -8  -4  -3    8.80    1.30
   8   4   3    9.60    1.10
   8   4   3   11.20    1.10
  -9  -4  -3    0.60    0.50
   9   4   3   -0.30    0.40
 -10  -4  -3   13.90    1.90
  10   4   3   18.40    1.60
 -11  -4  -3   31.20    3.00
  11   4   3   34.80    2.60
  11  -4  -2    2.20    0.70
  11  -4  -2    2.40    0.70
  10  -4  -2   19.90    2.00
  10  -4  -2   24.70    2.10
 -10   4   2   21.30    2.30
   9  -4  -2   29.80    2.50
   9  -4  -2   27.50    2.40
  -9   4   2   29.30    2.60
   8  -4  -2    4.00    0.70
   8  -4  -2    4.80    1.00
  -8   4   2    5.40    0.90
   7  -4  -2   47.90    3.50
   7  -4  -2   41.80    3.30
  -7   4   2   42.70    3.40
   6  -4  -2   11.50    1.10
   6  -4  -2   13.30    1.60
   6  -4  -2   10.90    1.20
  -6   4   2    9.80    1.10
   5  -4  -2   72.89    5.10
   5  -4  -2   64.59    5.10
   5  -4  -2   66.59    5.00
  -5   4   2   67.19    5.00
  -5   4   2   69.19    4.90
  -5   4   2   67.59    4.80
  -5   4   2   72.09    4.80
   4  -4  -2   58.29    4.50
   4  -4  -2   59.49    4.40
   4  -4  -2   64.09    4.60
  -4   4   2   62.59    4.50
  -4   4   2   62.39    4.30
  -4   4   2   62.19    4.40
  -4   4   2   60.09    4.30
   3  -4  -2   59.89    4.30
   3  -4  -2   60.19    4.40
   3  -4  -2   59.59    4.30
  -3   4   2   59.79    4.10
  -3   4   2   58.09    4.40
  -3   4   2   58.79    4.30
   2  -4  -2   50.09    3.50
   2  -4  -2   47.80    3.60
   2  -4  -2   49.99    3.70
  -2   4   2   51.29    3.70
  -2   4   2   47.30    3.60
   1  -4  -2   14.50    1.30
   1  -4  -2   13.30    1.30
   1  -4  -2   15.10    1.10
  -1   4   2   13.90    1.30
   0  -4  -2    1.30    0.40
   0  -4  -2    2.00    0.40
   0   4   2    2.60    0.40
   0   4   2    1.20    0.30
   0   4   2    1.60    0.30
  -1  -4  -2 1026.00   75.89
  -1  -4  -2  882.31  108.99
   1   4   2  987.20  114.69
   1   4   2 1105.69   76.39
  -2  -4  -2  545.55   42.70
  -2  -4  -2  630.04   89.49
   2   4   2  688.13  100.89
   2   4   2  534.25   42.90
  -3  -4  -2   18.50    1.60
  -3  -4  -2   18.40    1.50
  -3  -4  -2   15.90    1.70
  -3  -4  -2   17.80    1.40
   3   4   2   17.50    1.60
   3   4   2   19.50    1.50
   3   4   2   18.70    1.60
  -4  -4  -2  394.16   25.80
  -4  -4  -2  374.86   26.10
   4   4   2  366.76   26.00
  -5  -4  -2    2.20    0.60
  -5  -4  -2    4.40    0.80
   5   4   2    3.50    0.60
   5   4   2    3.30    0.60
   5   4   2    4.80    0.90
   5   4   2    2.60    0.60
  -6  -4  -2  191.68   13.50
   6   4   2  207.38   13.40
   6   4   2  179.68   13.60
   6   4   2  199.18   13.50
  -7  -4  -2   23.60    2.60
  -7  -4  -2   21.10    2.00
   7   4   2   23.80    1.90
   7   4   2   24.20    1.90
  -8  -4  -2    1.70    0.60
   8   4   2    2.20    0.50
  -9  -4  -2   10.40    1.50
   9   4   2   12.30    1.20
 -10  -4  -2   13.40    1.80
  10   4   2   18.50    1.50
  11  -4  -1    0.80    0.50
  11  -4  -1    0.40    0.40
  10  -4  -1    5.30    0.90
  10  -4  -1    6.40    1.00
  10  -4  -1    6.20    1.10
   9  -4  -1    0.40    0.40
   9  -4  -1   -0.40    0.30
  -9   4   1    0.00    1.00
   8  -4  -1   27.90    2.30
   8  -4  -1   29.00    2.40
  -8   4   1   26.70    2.50
   7  -4  -1  136.49    9.10
   7  -4  -1  116.79    8.90
  -7   4   1  137.09    9.20
  -7   4   1  123.49    9.10
   6  -4  -1    5.60    0.80
   6  -4  -1    6.30    1.20
   6  -4  -1    5.00    0.80
  -6   4   1    4.90    0.80
  -6   4   1    3.60    0.80
   5  -4  -1   70.29    4.90
   5  -4  -1   62.29    5.00
   5  -4  -1   62.89    4.80
  -5   4   1   59.49    4.90
  -5   4   1   68.89    4.80
  -5   4   1   68.79    4.60
  -5   4   1   69.59    4.60
   4  -4  -1   14.00    1.30
   4  -4  -1   14.70    1.40
   4  -4  -1   14.00    1.30
  -4   4   1   14.10    1.20
  -4   4   1   13.40    1.30
  -4   4   1   13.20    1.10
  -4   4   1   14.90    1.20
   3  -4  -1 3743.13  300.07
  -3   4   1 3644.14  254.07
  -3   4   1 3713.63  254.07
   2  -4  -1   42.60    3.20
   2  -4  -1   44.40    3.30
  -2   4   1   44.70    3.20
  -2   4   1   48.10    3.20
  -2   4   1   44.30    3.30
  -2   4   1   44.40    3.40
   1  -4  -1   48.00    3.30
   1  -4  -1   47.10    3.40
   1  -4  -1   41.60    3.40
  -1   4   1   41.90    3.40
  -1   4   1   47.10    3.50
  -1   4   1   49.00    3.20
  -1   4   1   48.00    3.20
   0  -4  -1 1923.11  178.28
   0   4   1 2025.10  140.09
  -1  -4  -1   21.20    1.60
  -1  -4  -1   20.30    1.70
   1   4   1   20.30    1.60
   1   4   1   18.90    1.70
   1   4   1   20.90    1.60
  -2  -4  -1    5.50    0.70
  -2  -4  -1    4.10    0.70
  -2  -4  -1    6.40    0.50
  -2  -4  -1    6.90    0.70
   2   4   1    6.60    0.70
   2   4   1    6.30    0.70
   2   4   1    6.00    0.70
  -3  -4  -1  199.78   13.50
  -3  -4  -1  177.48   13.60
  -3  -4  -1  191.18   13.50
   3   4   1  192.98   13.60
   3   4   1  195.68   13.40
   3   4   1  212.78   13.50
   3   4   1  203.68   13.50
  -4  -4  -1  412.06   27.60
   4   4   1  397.86   27.80
   4   4   1  410.16   27.60
  -5  -4  -1  275.37   17.80
  -5  -4  -1  238.98   18.10
   5   4   1  278.67   17.80
   5   4   1  251.67   18.00
   5   4   1  252.17   17.80
  -6  -4  -1   21.60    1.80
  -6  -4  -1   24.50    2.50
   6   4   1   22.40    1.80
   6   4   1   20.90    2.00
  -7  -4  -1  276.17   18.80
  -7  -4  -1  290.57   19.30
   7   4   1  256.27   19.00
  -8  -4  -1   -0.60    0.60
  -8  -4  -1    1.00    0.50
   8   4   1    0.50    0.70
  -9  -4  -1   24.90    2.90
   9   4   1   29.80    2.30
 -10  -4  -1    1.50    1.00
  10   4   1    0.80    0.40
  10   4   1    1.20    0.40
  11  -4   0    7.00    1.00
  11  -4   0    6.20    0.90
 -11   4   0    4.80    1.40
  10  -4   0    6.40    0.90
  10  -4   0    5.60    1.00
  10  -4   0    4.70    1.20
  10  -4   0    7.20    1.00
   9  -4   0    3.00    0.80
   9  -4   0    3.70    0.80
   9  -4   0    3.40    0.80
   9  -4   0    2.80    0.60
  -9   4   0    3.60    1.00
   8  -4   0  686.23   42.50
   8  -4   0  622.74   42.60
   8  -4   0  630.84   42.40
   8  -4   0  562.24   42.50
   7  -4   0  424.26   29.60
   7  -4   0  404.56   29.70
   7  -4   0  479.35   29.80
   6  -4   0  106.79    7.00
   6  -4   0   90.49    7.20
   6  -4   0   92.49    6.90
   6  -4   0   93.59    6.90
  -6   4   0  105.59    7.20
   5  -4   0  344.87   21.60
   5  -4   0  317.87   21.40
   5  -4   0  299.57   21.60
   5  -4   0  314.47   21.40
  -5   4   0  291.57   21.50
   4  -4   0 1535.95  145.29
   4  -4   0 1480.75  148.59
  -4   4   0 1375.56   98.59
  -4   4   0 1338.67   98.59
   3  -4   0  307.87   21.00
   2  -4   0   84.99    6.10
   2  -4   0   79.79    6.20
   2  -4   0   88.59    6.10
   2  -4   0   91.99    5.90
  -2   4   0   87.39    6.10
  -2   4   0   88.19    6.10
  -2   4   0   89.09    6.10
   1  -4   0   27.80    2.30
   1  -4   0   29.20    2.20
   1  -4   0   31.50    2.10
   1  -4   0   32.30    2.30
  -1   4   0   30.70    2.20
  -1   4   0   25.90    2.20
  -1   4   0   30.70    2.20
   0  -4   0  129.99    9.30
   0   4   0  140.19    9.00
   0   4   0  125.79    9.10
  -1  -4   0   29.60    2.10
  -1  -4   0   27.50    2.20
  -1  -4   0   28.80    2.30
   1   4   0   29.00    2.10
  -2  -4   0   86.09    6.10
  -2  -4   0   88.49    6.10
  -2  -4   0   82.89    6.10
   2   4   0   92.79    5.90
   2   4   0   80.69    6.00
  -3  -4   0  311.77   21.20
   3   4   0  319.27   21.10
   3   4   0  300.97   21.20
  -4  -4   0 1501.35  135.69
  -4  -4   0 1466.65  139.09
   4   4   0 1410.96  101.99
   5   4   0  312.17   21.30
   5   4   0  311.47   21.40
  -6  -4   0   96.59    7.00
   6   4   0   91.79    6.80
   7   4   0  413.56   27.20
   7   4   0  388.06   27.60
   8   4   0  523.85   34.90
   8   4   0  494.45   34.40
  -9  -4   0    2.00    0.90
   9   4   0    2.60    0.50
 -10  -4   0    5.60    1.50
  10   4   0    7.30    0.80
 -11  -4   0    5.20    1.50
  11   4   0    8.60    1.00
 -11   4  -1   -0.30    0.80
  10  -4   1    1.20    0.50
 -10   4  -1    0.60    0.70
   9  -4   1   26.10    2.30
   9  -4   1   22.10    2.50
   9  -4   1   29.50    2.50
  -9   4  -1   31.90    2.90
   8  -4   1   -0.20    0.50
   8  -4   1    0.10    0.40
   8  -4   1   -0.10    0.30
   8  -4   1   -0.20    0.40
  -8   4  -1    0.20    0.60
   7  -4   1  273.07   20.20
   7  -4   1  276.67   20.10
   7  -4   1  300.47   20.00
   7  -4   1  314.17   20.20
   7  -4   1  296.87   20.30
  -7   4  -1  302.27   20.40
   6  -4   1   21.00    1.80
   6  -4   1   18.80    1.80
   6  -4   1   22.50    1.90
   6  -4   1   19.90    2.20
   6  -4   1   24.00    1.90
   6  -4   1   22.20    1.70
  -6   4  -1   20.50    2.10
   5  -4   1  264.27   18.10
   5  -4   1  288.87   18.20
   5  -4   1  272.97   18.20
   5  -4   1  275.17   18.00
   5  -4   1  234.58   18.30
   5  -4   1  261.47   18.00
  -5   4  -1  243.38   18.20
   4  -4   1  385.16   27.70
   4  -4   1  411.56   27.50
  -4   4  -1  417.86   27.70
   3  -4   1  187.28   13.90
   3  -4   1  211.78   13.70
   3  -4   1  206.48   13.90
  -3   4  -1  205.08   13.70
  -3   4  -1  197.18   13.70
  -3   4  -1  195.28   13.90
   2  -4   1    6.10    0.70
   2  -4   1    6.70    0.80
  -2   4  -1    8.00    0.90
  -2   4  -1    5.50    0.60
  -2   4  -1    7.70    0.70
   1  -4   1   18.60    1.70
   1  -4   1   19.00    1.50
  -1   4  -1   19.70    1.60
  -1   4  -1   18.70    1.60
  -1   4  -1   21.70    1.50
   0  -4   1 2086.59  182.78
   0  -4   1 1849.21  136.59
   0   4  -1 1975.40  136.49
   0   4  -1 1988.50  180.18
  -1  -4   1   47.60    3.30
  -1  -4   1   46.40    3.40
  -1  -4   1   47.30    3.50
   1   4  -1   46.90    3.40
  -2  -4   1   45.60    3.20
  -2  -4   1   41.60    3.10
  -2  -4   1   41.60    3.00
   2   4  -1   34.70    3.10
   2   4  -1   42.60    3.00
  -3  -4   1 3884.01  297.17
  -3  -4   1 3582.94  251.57
   3   4  -1 3740.83  297.67
   3   4  -1 3604.14  251.87
  -4  -4   1   13.60    1.20
  -4  -4   1   14.70    1.30
  -4  -4   1   11.70    1.30
   4   4  -1   14.90    1.20
   4   4  -1   14.00    1.20
   4   4  -1   15.20    1.40
   4   4  -1   14.00    1.30
  -5  -4   1   63.29    5.00
  -5  -4   1   69.59    4.70
   5   4  -1   72.99    5.00
   5   4  -1   67.89    4.80
   5   4  -1   60.89    4.90
   5   4  -1   64.19    4.70
  -6  -4   1    3.50    0.80
   6   4  -1    3.30    1.10
   6   4  -1    4.20    0.60
   6   4  -1    4.00    0.70
  -7  -4   1  141.59    9.40
   7   4  -1  109.99    9.00
   7   4  -1  118.79    8.70
   7   4  -1  137.99    9.00
  -8  -4   1   26.30    2.80
   8   4  -1   30.40    2.40
   8   4  -1   26.30    2.10
   8   4  -1   25.50    2.60
  -9  -4   1    0.80    0.90
   9   4  -1   -0.10    0.30
 -10  -4   1    3.70    1.20
  10   4  -1    5.30    0.70
 -11  -4   1   -0.30    0.80
  11   4  -1    0.20    0.30
 -11   4  -2   38.00    3.70
  10  -4   2   15.40    1.70
  10  -4   2   15.40    1.50
 -10   4  -2   13.10    2.00
   9  -4   2   11.00    1.20
   9  -4   2   13.00    1.70
   9  -4   2   11.00    1.30
   9  -4   2   12.90    1.30
  -9   4  -2    8.80    1.60
   8  -4   2    2.50    0.60
   8  -4   2    1.90    0.70
   8  -4   2    2.30    0.50
   8  -4   2    1.60    0.60
  -8   4  -2    2.30    0.90
   7  -4   2   20.20    2.00
   7  -4   2   22.60    1.80
   7  -4   2   22.90    2.00
   6  -4   2  185.68   13.20
   6  -4   2  187.48   13.10
  -6   4  -2  191.78   13.30
   5  -4   2    3.30    0.70
   5  -4   2    3.20    0.60
   5  -4   2    2.30    0.50
  -5   4  -2    2.50    0.70
   4  -4   2  393.56   26.20
  -4   4  -2  374.66   26.30
   3  -4   2   17.70    1.70
   3  -4   2   19.80    1.60
  -3   4  -2   20.30    1.70
  -3   4  -2   20.30    1.60
  -3   4  -2   18.60    1.50
   2  -4   2  511.45   92.59
   2  -4   2  541.15   43.00
  -2   4  -2  621.84   96.69
   1  -4   2 1030.30  118.89
   1  -4   2  949.51   72.49
  -1   4  -2 1027.30  118.99
  -1   4  -2 1001.20   72.69
   0  -4   2    2.10    0.40
   0  -4   2    1.20    0.30
   0   4  -2    1.20    0.40
   0   4  -2    2.20    0.40
  -1  -4   2   15.00    1.40
  -1  -4   2   12.70    1.20
   1   4  -2   11.70    1.30
   1   4  -2   15.40    1.20
  -2  -4   2   46.40    3.60
  -2  -4   2   46.50    3.40
   2   4  -2   51.59    3.50
   2   4  -2   46.60    3.70
  -3  -4   2   50.99    4.20
  -3  -4   2   57.69    4.30
   3   4  -2   64.19    4.40
   3   4  -2   61.19    4.20
  -4  -4   2   63.79    4.60
  -4  -4   2   58.99    4.60
   4   4  -2   64.69    4.70
   4   4  -2   63.19    4.50
  -5  -4   2   68.09    5.10
  -5  -4   2   70.59    5.30
  -5  -4   2   76.69    5.20
   5   4  -2   75.39    5.30
   5   4  -2   67.59    5.00
   5   4  -2   70.09    5.10
  -6  -4   2   10.90    1.00
  -6  -4   2   11.20    1.00
  -6  -4   2   16.40    2.10
   6   4  -2   11.70    1.30
   6   4  -2   11.20    1.20
   6   4  -2   10.00    1.00
  -7  -4   2   45.80    3.70
   7   4  -2   38.40    3.50
   7   4  -2   42.80    3.20
   7   4  -2   46.50    3.50
  -8  -4   2    3.70    1.10
   8   4  -2    4.10    0.60
   8   4  -2    5.20    1.00
  -9  -4   2   22.80    2.80
   9   4  -2   29.30    2.30
   9   4  -2   36.20    3.00
 -10  -4   2   19.50    2.80
  10   4  -2   23.30    2.10
  10   4  -2   21.90    1.80
 -11  -4   2    1.50    1.00
  11   4  -2    1.70    0.50
  11  -4   3   34.20    2.70
 -11   4  -3   33.80    3.40
  10  -4   3   19.40    1.70
  10  -4   3   17.40    1.70
  10  -4   3   16.50    1.90
 -10   4  -3   17.10    2.40
   9  -4   3    1.50    0.80
   9  -4   3    0.40    0.50
   9  -4   3    0.10    0.40
   9  -4   3    0.00    0.40
  -9   4  -3   -0.50    0.70
   8  -4   3   11.10    1.30
   8  -4   3   11.20    1.20
  -8   4  -3    8.50    1.60
   7  -4   3   93.19    7.20
   7  -4   3   93.19    7.10
   7  -4   3  102.09    6.90
  -7   4  -3  104.89    7.50
   6  -4   3   49.20    4.10
   6  -4   3   54.39    3.90
   6  -4   3   51.19    4.10
  -6   4  -3   56.69    4.40
   5  -4   3   -0.10    0.30
   5  -4   3    0.50    0.40
   5  -4   3   -0.10    0.30
  -5   4  -3    0.00    0.50
   4  -4   3   29.80    2.60
   4  -4   3   31.70    2.40
  -4   4  -3   29.50    2.70
  -4   4  -3   30.90    2.30
  -4   4  -3   31.30    2.20
   3  -4   3  336.47   22.20
  -3   4  -3  313.37   22.10
  -3   4  -3  316.27   22.20
   2  -4   3  683.53   53.49
   2  -4   3  741.23  118.89
  -2   4  -3  633.74  114.19
   1  -4   3  336.27   94.19
  -1   4  -3  197.08   19.90
  -1   4  -3  339.77   78.09
   0  -4   3   17.00    1.50
   0  -4   3   19.20    1.70
   0   4  -3   18.50    1.50
  -1  -4   3 1086.29   79.19
  -1  -4   3 1063.69  127.39
   1   4  -3 1047.40   78.49
   1   4  -3 1022.70  125.99
  -2  -4   3  162.78   12.00
  -2  -4   3  191.48   12.60
   2   4  -3  172.88   12.30
  -3  -4   3   79.09    5.60
  -3  -4   3   77.49    5.80
   3   4  -3   87.29    6.00
   3   4  -3   75.19    5.60
  -4  -4   3    0.00    0.20
  -4  -4   3   -0.10    0.20
  -4  -4   3    0.10    0.30
   4   4  -3    1.30    0.50
   4   4  -3    0.00    0.20
  -5  -4   3 1589.04  114.59
  -6  -4   3  106.59    7.40
  -6  -4   3  110.89    7.70
  -6  -4   3  100.59    7.40
   6   4  -3   99.99    7.50
   6   4  -3  109.29    7.70
   6   4  -3  102.59    7.30
  -7  -4   3   13.80    2.00
  -7  -4   3    9.60    0.90
  -7  -4   3    8.80    0.90
   7   4  -3    9.50    1.00
   7   4  -3    8.60    1.30
   7   4  -3   10.70    1.50
  -8  -4   3    7.60    1.40
   8   4  -3    7.50    0.90
  -9  -4   3    6.00    1.50
   9   4  -3    6.00    0.80
   9   4  -3    5.70    1.10
 -10  -4   3    1.10    1.00
  10   4  -3    2.70    0.80
  10   4  -3    2.70    0.60
 -11  -4   3    4.90    1.50
  11   4  -3    6.30    0.90
  11   4  -3    6.90    1.20
  10  -4   4    4.60    0.90
  10  -4   4    5.40    1.00
  10  -4   4    6.60    1.00
 -10   4  -4    5.40    1.40
   9  -4   4   14.90    1.50
   9  -4   4   14.40    1.60
  -9   4  -4   15.40    2.30
   8  -4   4   31.90    3.20
   8  -4   4   33.20    2.60
   8  -4   4   28.70    2.70
  -8   4  -4   35.60    3.20
   7  -4   4   -0.10    0.40
   7  -4   4    0.10    0.50
   7  -4   4   -0.20    0.30
  -7   4  -4    0.10    0.70
   6  -4   4   24.50    2.40
   6  -4   4   28.10    2.50
   6  -4   4   27.50    2.20
  -6   4  -4   26.60    2.70
   5  -4   4  702.53   48.60
   5  -4   4  723.63   48.60
   4  -4   4   11.00    1.30
   4  -4   4   11.20    1.10
  -4   4  -4   11.00    1.20
  -4   4  -4   10.70    1.00
  -4   4  -4    8.20    0.90
  -4   4  -4   11.00    1.60
   3  -4   4  240.58   16.30
   3  -4   4  233.78   16.60
  -3   4  -4  243.78   16.30
  -3   4  -4  247.48   16.70
  -3   4  -4  225.68   16.60
   2  -4   4  602.54   49.90
   2  -4   4  522.95  107.99
  -2   4  -4  842.52  131.09
  -2   4  -4  617.84   49.40
   1  -4   4  776.82   60.19
   1  -4   4  734.03  127.49
  -1   4  -4  755.02   59.59
  -1   4  -4  800.42  133.09
   0  -4   4 4188.58  296.97
   0  -4   4 4468.05  365.06
   0   4  -4 4257.37  296.77
   0   4  -4 4444.16  367.76
  -1  -4   4 1379.86  155.98
  -1  -4   4 1371.56   97.59
   1   4  -4 1196.18  171.58
   1   4  -4 1263.97   96.69
  -2  -4   4  130.99    9.80
  -2  -4   4  138.99   10.10
   2   4  -4  145.99    9.80
   2   4  -4  150.68   10.20
  -3  -4   4    0.10    0.30
  -3  -4   4    0.00    0.20
   3   4  -4    0.00    0.20
   3   4  -4    0.00    0.30
  -4  -4   4   64.39    4.40
  -4  -4   4   59.19    4.50
   4   4  -4   52.69    4.30
   4   4  -4   63.29    4.70
  -5  -4   4    0.30    0.30
  -5  -4   4    0.10    0.30
  -5  -4   4    1.20    0.70
   5   4  -4    0.10    0.40
   5   4  -4    0.50    0.30
  -6  -4   4   88.49    5.90
  -6  -4   4   72.59    5.50
   6   4  -4   77.39    5.80
   6   4  -4   74.29    5.60
   6   4  -4   70.29    5.40
  -7  -4   4  256.07   17.20
  -7  -4   4  281.07   17.70
   7   4  -4  244.18   17.20
   7   4  -4  225.28   17.40
   7   4  -4  248.78   17.60
  -8  -4   4   40.00    3.50
  -8  -4   4   34.20    2.60
   8   4  -4   36.30    3.20
  -9  -4   4    2.70    1.10
   9   4  -4    3.40    0.90
   9   4  -4    2.90    0.60
 -10  -4   4   65.89    5.60
  10   4  -4   62.09    4.80
  10   4  -4   69.19    5.30
 -11  -4   4    7.20    1.70
  11   4  -4    9.40    1.60
  11   4  -4    9.50    1.20
  10  -4   5    2.70    0.80
  10  -4   5    3.30    0.80
 -10   4  -5    4.70    1.50
   9  -4   5    5.20    1.10
   9  -4   5    6.00    1.00
  -9   4  -5    5.60    1.40
   8  -4   5   -0.10    0.40
   8  -4   5    0.00    0.50
  -8   4  -5    0.30    0.70
   7  -4   5    4.70    0.90
   7  -4   5    5.30    1.20
   7  -4   5    5.30    1.10
  -7   4  -5    4.80    1.30
   6  -4   5  137.29   10.40
   6  -4   5  130.59   10.50
   6  -4   5  150.58   10.20
  -6   4  -5  165.08   10.80
   5  -4   5  221.28   16.20
   5  -4   5  240.68   16.00
   4  -4   5    1.00    0.50
   4  -4   5    0.80    0.40
  -4   4  -5    0.60    0.60
  -4   4  -5    0.50    0.50
  -4   4  -5    1.20    0.40
  -4   4  -5    1.10    0.40
   3  -4   5   61.89    4.90
   3  -4   5   68.09    4.60
  -3   4  -5   60.49    4.50
  -3   4  -5   60.49    4.90
   2  -4   5   79.19    5.50
   2  -4   5   73.29    5.70
  -2   4  -5   75.09    5.70
  -2   4  -5   72.89    5.40
   1  -4   5   68.79    4.80
   1  -4   5   59.39    4.90
  -1   4  -5   62.19    4.70
  -1   4  -5   67.79    5.10
   0  -4   5  817.72  131.19
   0  -4   5  619.74   51.99
   0   4  -5  511.25  114.59
   0   4  -5  646.34   51.79
  -1  -4   5  759.82  135.69
  -1  -4   5  687.73   60.39
   1   4  -5  856.71   61.69
   1   4  -5  705.23  138.79
  -2  -4   5    7.90    1.20
  -2  -4   5    5.70    0.80
   2   4  -5    7.70    0.90
  -3  -4   5   -0.10    0.20
  -3  -4   5    0.30    0.30
   3   4  -5    0.30    0.40
   3   4  -5    0.30    0.30
  -4  -4   5   16.30    1.70
  -4  -4   5   17.90    1.50
   4   4  -5   18.70    1.90
   4   4  -5   16.60    1.50
  -5  -4   5    0.00    0.30
   5   4  -5    0.70    0.40
   5   4  -5    0.50    0.60
  -6  -4   5   86.39    5.70
  -6  -4   5   67.09    5.40
  -6  -4   5   70.39    5.20
   6   4  -5   70.69    5.30
   6   4  -5   75.49    5.80
  -7  -4   5   81.59    5.70
  -7  -4   5   71.79    5.40
   7   4  -5   66.09    5.30
   7   4  -5   72.89    5.80
  -8  -4   5   13.00    1.90
  -8  -4   5   17.00    1.60
   8   4  -5   18.70    2.00
   8   4  -5   16.60    1.60
  -9  -4   5    3.10    1.10
   9   4  -5    4.50    1.10
   9   4  -5    3.50    0.70
 -10  -4   5   15.00    2.40
  10   4  -5   18.40    1.80
  10   4  -5   20.50    2.30
 -11  -4   5    9.20    1.90
  11   4  -5    8.20    1.20
  11   4  -5    8.80    1.70
   9  -4   6   17.80    1.70
   9  -4   6   12.60    1.70
  -9   4  -6   16.30    2.60
   8  -4   6   -0.30    0.50
   8  -4   6    0.00    0.50
  -8   4  -6   -0.30    0.80
   7  -4   6    4.80    1.10
   7  -4   6    2.70    0.70
  -7   4  -6    4.40    1.30
   6  -4   6    4.80    1.30
   6  -4   6    2.30    0.60
   6  -4   6    4.70    1.10
  -6   4  -6    4.00    1.50
   5  -4   6   31.50    2.80
   5  -4   6   29.90    2.50
  -5   4  -6   26.80    2.60
  -5   4  -6   29.50    2.90
  -5   4  -6   27.70    2.20
   4  -4   6  567.44   40.80
  -4   4  -6  656.43   41.10
  -4   4  -6  570.24   40.80
   3  -4   6  170.38   12.70
   3  -4   6  174.28   12.30
  -3   4  -6  185.98   12.70
   2  -4   6  281.07   19.60
   2  -4   6  279.07   20.00
  -2   4  -6  297.47   20.10
   1  -4   6   79.19    6.40
   1  -4   6   89.89    6.10
  -1   4  -6   83.39    6.10
   0  -4   6   55.29    4.60
   0  -4   6   61.79    4.40
   0   4  -6   56.19    4.30
   0   4  -6   60.89    4.80
  -1  -4   6    2.70    0.60
  -1  -4   6    1.40    0.50
   1   4  -6    3.00    1.00
   1   4  -6    1.50    0.50
  -2  -4   6   54.09    4.00
  -2  -4   6   51.69    4.20
   2   4  -6   50.69    4.40
  -3  -4   6    3.80    0.80
   3   4  -6    2.80    0.90
   3   4  -6    4.50    1.00
  -4  -4   6    0.60    0.40
  -4  -4   6    0.60    0.50
   4   4  -6    0.70    0.40
   4   4  -6    0.30    0.60
  -5  -4   6   36.60    3.00
   5   4  -6   41.40    3.50
   5   4  -6   37.50    3.00
  -6  -4   6   11.70    1.10
  -6  -4   6    8.70    1.30
   6   4  -6    8.10    1.40
   6   4  -6   10.60    1.20
  -7  -4   6  259.57   17.90
  -7  -4   6  249.58   17.20
   7   4  -6  240.18   17.40
   7   4  -6  257.57   17.90
  -8  -4   6   12.40    1.90
  -8  -4   6   13.60    1.50
   8   4  -6   10.90    1.80
   8   4  -6   13.50    1.40
  -9  -4   6    3.70    1.10
   9   4  -6    4.90    0.90
   9   4  -6    5.80    1.30
 -10  -4   6    0.40    0.80
  10   4  -6    0.20    0.70
  10   4  -6    0.00    0.40
 -11  -4   6    9.90    2.00
  11   4  -6   13.70    2.10
  11   4  -6   10.30    1.60
   8  -4   7   39.80    3.20
   8  -4   7   34.50    3.40
  -8   4  -7   38.60    3.80
   7  -4   7   10.90    1.70
   7  -4   7   14.10    1.60
  -7   4  -7   12.70    2.20
   6  -4   7   24.40    2.30
   6  -4   7   23.50    2.50
  -6   4  -7   24.90    2.80
   5  -4   7    9.60    1.30
   5  -4   7    9.30    1.50
  -5   4  -7    9.50    1.00
  -5   4  -7    9.00    0.90
  -5   4  -7    6.20    1.40
  -5   4  -7    9.60    1.50
   4  -4   7   63.79    5.50
   4  -4   7   72.19    5.20
  -4   4  -7   73.89    5.60
  -4   4  -7   81.69    5.90
  -4   4  -7   63.49    5.00
   3  -4   7    5.30    0.90
   3  -4   7    6.20    1.20
  -3   4  -7    4.50    1.00
   2  -4   7   21.10    1.90
   2  -4   7   20.30    2.20
  -2   4  -7   19.20    2.20
   1  -4   7   30.50    2.80
  -1   4  -7   30.60    2.60
  -1   4  -7   26.60    2.80
   0  -4   7  174.78   12.40
   0   4  -7  171.18   12.00
   0   4  -7  170.08   12.50
  -1  -4   7  122.09    9.80
  -1  -4   7  145.29    9.60
   1   4  -7  132.99    9.50
   1   4  -7  135.59   10.00
  -2  -4   7   12.40    1.40
  -2  -4   7   12.20    1.60
   2   4  -7   12.60    1.30
  -3  -4   7  225.48   14.90
   3   4  -7  207.68   15.40
   3   4  -7  208.08   14.90
  -4  -4   7  271.57   18.30
   4   4  -7  250.17   18.30
   4   4  -7  272.87   18.90
  -5  -4   7   18.90    1.80
   5   4  -7   17.10    2.20
   5   4  -7   20.30    2.00
   6   4  -7   48.30    4.00
   6   4  -7   55.89    4.60
  -7  -4   7    0.50    1.00
  -7  -4   7    0.60    0.50
  -7  -4   7    1.00    0.50
   7   4  -7    0.00    0.70
   7   4  -7    1.60    0.70
  -8  -4   7  236.48   16.00
  -8  -4   7  212.28   15.70
   8   4  -7  233.68   16.30
   8   4  -7  216.08   15.60
  -9  -4   7   -1.10    0.70
  -9  -4   7   -0.10    0.40
   9   4  -7    0.10    0.70
   9   4  -7    0.00    0.50
 -10  -4   7   12.70    2.10
 -10  -4   7   14.30    1.40
  10   4  -7   15.80    2.00
  10   4  -7   18.80    2.30
   8  -4   8   49.99    3.80
   8  -4   8   40.90    4.00
  -8   4  -8   40.70    4.30
   7  -4   8    0.40    0.60
   7  -4   8    0.30    0.70
  -7   4  -8    0.20    1.10
   6  -4   8    1.90    0.70
   6  -4   8    1.70    0.90
  -6   4  -8    1.90    0.70
  -6   4  -8    1.80    1.10
   5  -4   8    0.80    0.60
   5  -4   8    0.70    0.70
  -5   4  -8    0.90    0.70
  -5   4  -8    0.40    0.40
  -5   4  -8    0.70    1.00
   4  -4   8   14.20    1.80
   4  -4   8   17.10    1.70
  -4   4  -8   14.20    1.40
  -4   4  -8   11.50    1.80
  -4   4  -8   14.00    2.20
   3  -4   8   11.20    1.50
   3  -4   8   17.20    2.30
  -3   4  -8    9.20    1.60
   2  -4   8    3.10    1.00
   2  -4   8    2.20    0.70
  -2   4  -8    1.60    0.80
   1  -4   8  159.98   11.00
   1  -4   8  155.68   11.80
  -1   4  -8  139.69   10.90
  -1   4  -8  166.78   11.60
   0  -4   8   43.80    3.80
   0  -4   8   43.90    3.90
   0   4  -8   45.00    3.50
  -1  -4   8   77.79    5.50
  -1  -4   8   68.99    5.70
   1   4  -8   76.69    6.00
   1   4  -8   63.29    5.50
  -2  -4   8   23.00    2.50
  -2  -4   8   25.70    2.30
   2   4  -8   24.40    2.70
   2   4  -8   23.70    2.20
  -3  -4   8    1.50    0.60
  -4  -4   8   73.89    5.40
   4   4  -8   65.69    5.40
   4   4  -8   77.59    6.10
  -5  -4   8   23.80    2.50
  -5  -4   8   23.20    2.20
   5   4  -8   26.10    2.80
   5   4  -8   24.60    2.30
  -6  -4   8   21.50    2.00
  -6  -4   8   23.60    2.60
   6   4  -8   24.50    2.70
   6   4  -8   20.80    2.10
  -7  -4   8  102.99    7.20
  -7  -4   8   91.89    7.50
   7   4  -8   95.09    7.30
   7   4  -8  108.49    8.00
  -8  -4   8  106.39    7.90
  -8  -4   8  121.19    8.50
  -8  -4   8  103.29    8.30
   8   4  -8  124.49    9.00
   8   4  -8  108.29    8.30
  -9  -4   8    2.90    0.90
  -9  -4   8    2.40    1.00
   9   4  -8    2.80    0.80
   9   4  -8    2.40    1.20
 -10  -4   8   71.79    5.60
 -10  -4   8   57.69    4.90
  10   4  -8   68.99    5.80
  10   4  -8   64.29    5.10
   7  -4   9    7.50    1.40
  -7   4  -9    9.00    2.00
   6  -4   9   62.39    4.60
   6  -4   9   57.49    5.40
  -6   4  -9   55.19    5.10
  -6   4  -9   51.29    4.60
   5  -4   9    0.50    0.80
   5  -4   9    0.60    0.60
  -5   4  -9    0.70    0.90
  -5   4  -9    0.60    0.70
   4  -4   9    0.90    0.70
   4  -4   9    1.20    0.90
  -4   4  -9    0.90    0.90
  -4   4  -9    1.40    1.10
   3  -4   9    0.60    0.60
   3  -4   9    0.30    0.60
  -3   4  -9    1.20    0.90
  -3   4  -9    1.10    0.60
   2  -4   9   34.20    2.90
   2  -4   9   31.70    3.20
  -2   4  -9   32.00    2.80
  -2   4  -9   31.80    3.30
   1  -4   9  136.69    9.30
   1  -4   9  118.49    9.60
  -1   4  -9  135.19    9.80
  -1   4  -9  119.99    9.20
   0  -4   9   29.80    3.00
   0  -4   9   36.20    2.80
   0   4  -9   26.80    2.70
   0   4  -9   30.30    3.20
  -1  -4   9   20.00    2.30
  -1  -4   9   24.00    2.10
   1   4  -9   19.50    2.50
   1   4  -9   18.60    2.00
  -2  -4   9  348.17   26.90
  -2  -4   9  420.76   26.60
   2   4  -9  366.06   26.50
   2   4  -9  408.16   27.30
  -3  -4   9  174.58   12.10
   3   4  -9  178.68   12.80
   3   4  -9  158.98   12.10
  -4  -4   9   14.30    1.70
  -4  -4   9   14.00    2.20
   4   4  -9   11.90    2.10
   4   4  -9   11.20    1.60
  -5  -4   9    0.20    0.60
  -5  -4   9   -0.30    0.40
   5   4  -9    0.10    0.70
   5   4  -9   -0.30    0.40
  -6  -4   9   62.69    4.90
  -6  -4   9   57.89    5.20
   6   4  -9   71.69    5.80
   6   4  -9   62.59    5.00
   7   4  -9   25.40    3.00
   7   4  -9   21.60    2.30
  -8  -4   9    4.30    1.30
  -8  -4   9    4.00    1.20
  -8  -4   9    5.30    0.90
   8   4  -9    4.60    1.50
   8   4  -9    4.60    1.10
  -9  -4   9   63.59    5.80
  -9  -4   9   85.49    6.10
  -9  -4   9   68.49    5.30
   9   4  -9   87.89    6.70
   9   4  -9   74.99    5.80
   6  -4  10    1.70    1.40
  -6   4 -10    0.20    1.00
  -6   4 -10    1.50    0.80
   5  -4  10    0.30    0.90
   5  -4  10    0.30    0.70
  -5   4 -10   -0.30    0.90
  -5   4 -10    0.90    0.60
  -5   4 -10   -0.10    0.70
   4  -4  10    9.10    1.50
   4  -4  10   14.50    2.40
  -4   4 -10   13.60    2.10
  -4   4 -10   13.90    2.40
  -4   4 -10   15.30    1.90
   3  -4  10   53.59    4.20
   3  -4  10   45.20    4.50
  -3   4 -10   49.40    4.00
   2  -4  10   12.20    2.50
   2  -4  10    8.40    1.40
  -2   4 -10   13.10    1.70
  -2   4 -10   13.70    2.30
   1  -4  10   49.70    4.00
  -1   4 -10   46.20    4.50
   0  -4  10   65.39    4.90
   0  -4  10   57.89    5.20
   0   4 -10   54.19    4.70
   0   4 -10   64.29    5.50
  -1  -4  10  104.59    7.40
  -1  -4  10   94.99    7.80
   1   4 -10   97.39    7.40
  -2  -4  10   -0.30    0.50
  -2  -4  10   -0.10    0.60
   2   4 -10    0.10    0.60
   2   4 -10    0.10    0.80
  -3  -4  10    5.80    1.50
  -3  -4  10    3.80    0.90
   3   4 -10    2.10    0.80
   3   4 -10    3.40    1.30
  -4  -4  10  413.76   27.40
   4   4 -10  350.56   27.30
   4   4 -10  426.06   28.20
  -5  -4  10  146.09   12.50
  -5  -4  10  188.78   12.30
   5   4 -10  163.58   12.20
   5   4 -10  188.28   13.10
  -6  -4  10   18.80    2.00
  -6  -4  10   23.80    3.10
   6   4 -10   17.00    2.70
   6   4 -10   20.20    2.40
  -7  -4  10   -0.40    0.40
  -7  -4  10   -0.10    0.80
   7   4 -10    0.90    1.00
   7   4 -10    0.50    0.80
  -8  -4  10   47.00    3.80
  -8  -4  10   38.30    3.30
   8   4 -10   33.10    3.50
   8   4 -10   42.80    4.30
   4  -4  11   25.60    2.50
   4  -4  11   16.40    2.70
  -4   4 -11   23.00    3.00
  -4   4 -11   19.00    3.90
   3  -4  11   32.40    3.90
   3  -4  11   44.20    3.60
  -3   4 -11   39.40    4.00
   2  -4  11   16.30    2.70
   2  -4  11   13.60    1.90
  -2   4 -11   21.00    3.00
   1  -4  11   30.50    3.80
   1  -4  11   37.90    3.20
  -1   4 -11   28.90    3.10
  -1   4 -11   35.90    3.70
   0  -4  11   82.79    8.70
   0  -4  11  118.29    7.80
   0   4 -11   88.19    7.60
   0   4 -11  119.39    8.60
  -1  -4  11   35.50    3.10
  -1  -4  11   27.30    3.40
   1   4 -11   30.50    3.00
   1   4 -11   36.40    3.70
  -2  -4  11    8.50    2.00
  -2  -4  11    6.80    1.30
   2   4 -11    3.80    1.10
   2   4 -11    5.40    1.70
  -3  -4  11   20.70    2.70
  -3  -4  11   22.90    2.30
   3   4 -11   19.80    2.30
   3   4 -11   24.70    3.10
  -4  -4  11   15.00    2.70
  -4  -4  11   16.00    2.10
   4   4 -11   18.30    3.00
   4   4 -11   13.60    2.10
  -5  -4  11    0.80    0.70
   5   4 -11    0.90    0.70
   5   4 -11    1.90    1.20
  -6  -4  11    0.30    0.60
   6   4 -11   -0.30    0.70
   6   4 -11   -0.10    0.60
  -7  -4  11    0.10    0.50
   7   4 -11   -0.50    0.70
   7   4 -11    0.70    0.80
   2  -4  12   25.70    4.00
   2  -4  12   39.80    3.40
  -2   4 -12   36.80    3.90
   1  -4  12    3.40    1.00
   1  -4  12    2.40    1.50
  -1   4 -12    2.70    1.20
   0  -4  12    9.80    1.60
   0   4 -12   10.40    2.00
  -1  -4  12   16.00    2.20
   1   4 -12    8.40    1.80
  -2  -4  12    9.80    1.60
   2   4 -12    8.60    1.80
   2   4 -12    7.90    1.80
  -3  -4  12   60.69    5.10
   3   4 -12   62.99    5.90
  -4  -4  12    0.00    0.60
   4   4 -12    0.90    0.90
   4   4 -12   -0.30    0.80
  -5  -4  12   18.80    2.20
   5   4 -12   10.00    1.80
   5   4 -12   15.20    2.60
  -6  -4  12   22.50    2.40
   6   4 -12   22.50    4.10
   5  -5 -12    0.00    1.50
   5  -5 -12    0.10    0.80
  -5   5  12    0.40    0.70
   4  -5 -12    9.00    2.20
   4  -5 -12   17.80    2.90
  -4   5  12   14.40    1.90
   3  -5 -12   19.50    3.00
  -3   5  12   19.60    2.30
   2  -5 -12    0.70    0.90
  -2   5  12    0.60    0.70
   1  -5 -12   23.40    3.40
  -1   5  12   21.40    2.50
   0  -5 -12    2.80    1.20
   0   5  12    3.20    1.00
  -1  -5 -12    4.60    1.30
   1   5  12    6.10    1.50
  -2  -5 -12    5.40    1.50
   2   5  12    3.30    2.00
   2   5  12    5.50    1.40
   7  -5 -11    5.50    1.70
   7  -5 -11    3.20    1.30
  -7   5  11    2.70    0.80
   6  -5 -11   24.80    3.60
   6  -5 -11   20.20    2.90
  -6   5  11   20.50    2.20
   5  -5 -11    3.60    1.20
   5  -5 -11    2.10    1.00
  -5   5  11    2.90    0.90
   4  -5 -11   15.20    2.20
   4  -5 -11   11.00    2.20
  -4   5  11   11.90    1.60
   3  -5 -11    5.00    1.50
  -3   5  11    2.80    0.90
  -3   5  11    1.90    1.50
   2  -5 -11   44.40    4.10
   2  -5 -11   46.50    4.50
  -2   5  11   51.09    4.00
  -2   5  11   42.80    4.40
   1  -5 -11   55.49    5.10
   1  -5 -11   71.99    5.70
  -1   5  11   51.09    5.30
  -1   5  11   68.79    5.10
   0  -5 -11    1.40    0.90
   0  -5 -11    0.50    0.80
   0   5  11    0.30    0.80
   0   5  11    1.60    0.80
  -1  -5 -11   31.40    3.50
   1   5  11   38.00    3.30
   1   5  11   33.40    4.80
  -2  -5 -11   33.20    3.40
   2   5  11   24.80    3.30
   2   5  11   34.20    3.10
  -3  -5 -11   22.30    3.00
   3   5  11   12.90    1.90
   3   5  11   13.60    2.50
  -4  -5 -11    0.30    0.70
  -4  -5 -11    1.30    0.90
   4   5  11   -0.40    0.70
   8  -5 -10    0.20    0.70
   8  -5 -10    0.20    1.10
  -8   5  10    0.00    0.40
   7  -5 -10   19.60    2.50
   7  -5 -10   13.30    2.30
  -7   5  10   21.90    2.00
   6  -5 -10    1.30    1.10
   6  -5 -10    1.00    0.80
  -6   5  10    0.80    0.80
  -6   5  10    0.90    0.60
   5  -5 -10   13.20    1.90
   5  -5 -10    8.00    1.50
  -5   5  10   10.10    1.70
   4  -5 -10    2.30    1.20
   4  -5 -10    1.30    0.80
  -4   5  10    2.10    1.10
  -4   5  10    0.30    0.60
   3  -5 -10    2.50    1.00
   3  -5 -10    2.90    1.20
  -3   5  10    4.30    1.10
   2  -5 -10   49.20    4.30
   2  -5 -10   40.70    3.80
  -2   5  10   40.30    4.10
  -2   5  10   49.00    3.90
   1  -5 -10    8.10    1.50
   1  -5 -10   12.10    1.80
  -1   5  10   13.10    1.80
  -1   5  10    9.20    1.80
   0  -5 -10    2.90    1.10
   0  -5 -10    2.50    0.90
   0   5  10    1.40    0.80
   0   5  10    1.60    0.70
  -1  -5 -10    5.60    1.40
  -1  -5 -10    5.30    1.30
   1   5  10    7.30    1.40
   1   5  10    7.70    1.70
  -2  -5 -10   18.70    2.30
  -2  -5 -10   16.40    2.20
   2   5  10   18.30    2.30
  -3  -5 -10   -0.50    0.50
   3   5  10    0.40    0.80
   3   5  10   -0.60    0.60
  -4  -5 -10   18.70    2.30
  -4  -5 -10   20.30    2.30
  -4  -5 -10   15.50    2.30
   4   5  10   14.30    2.30
   4   5  10   23.20    2.30
  -5  -5 -10   10.40    1.70
  -5  -5 -10    9.60    1.70
   5   5  10   12.50    1.80
   5   5  10    9.40    1.90
   9  -5  -9   46.60    4.70
   9  -5  -9   58.79    5.20
  -9   5   9   52.49    4.40
  -9   5   9   62.19    4.50
   8  -5  -9    0.10    0.80
   8  -5  -9    1.10    0.70
  -8   5   9    1.10    0.60
  -8   5   9    1.70    0.70
   7  -5  -9   25.20    2.90
   7  -5  -9   21.60    2.50
  -7   5   9   25.60    2.20
  -7   5   9   18.60    2.50
   6  -5  -9   98.09    7.50
   6  -5  -9   93.69    7.10
  -6   5   9   77.39    7.20
  -6   5   9   96.19    6.80
   5  -5  -9  141.79   10.60
   5  -5  -9  156.08   11.00
  -5   5   9  124.59   10.60
  -5   5   9  152.48   10.30
   4  -5  -9  572.24   36.50
   4  -5  -9  497.75   36.00
  -4   5   9  466.15   36.20
  -4   5   9  558.94   35.90
   3  -5  -9   27.20    2.90
   3  -5  -9   24.50    2.50
  -3   5   9   26.00    2.50
  -3   5   9   22.50    2.60
   2  -5  -9   22.90    2.30
   2  -5  -9   22.00    2.60
   1  -5  -9   84.49    6.40
   1  -5  -9   73.49    6.00
  -1   5   9   82.49    6.00
  -1   5   9   72.89    6.20
   0  -5  -9  139.39   10.80
   0  -5  -9  150.48   11.00
   0   5   9  139.99   10.90
   0   5   9  155.18   10.60
  -1  -5  -9    0.30    0.50
  -1  -5  -9   -0.40    0.50
   1   5   9   -0.30    0.60
   1   5   9    0.00    0.60
  -2  -5  -9    1.10    0.80
  -2  -5  -9    1.70    0.70
   2   5   9    1.30    0.80
   2   5   9    0.10    0.50
  -3  -5  -9   68.79    5.40
  -3  -5  -9   55.89    5.20
   3   5   9   57.99    5.20
   3   5   9   72.49    5.20
  -4  -5  -9    0.80    0.60
  -4  -5  -9    0.30    0.60
  -4  -5  -9    0.30    0.60
   4   5   9   -0.50    0.60
   4   5   9   -0.20    0.50
  -5  -5  -9    5.50    1.20
  -5  -5  -9    4.20    1.00
   5   5   9    3.80    1.10
  -6  -5  -9    0.90    0.60
  -6  -5  -9    0.50    0.70
   6   5   9    0.60    0.80
  10  -5  -8   25.90    3.00
  10  -5  -8   26.40    3.60
 -10   5   8   25.90    2.50
 -10   5   8   19.30    2.70
   9  -5  -8    0.40    0.60
   9  -5  -8    0.60    0.80
  -9   5   8    0.10    0.40
  -9   5   8    0.60    0.50
  -9   5   8    1.30    0.80
  -9   5   8    0.40    0.60
   8  -5  -8   26.20    2.70
   8  -5  -8   28.50    3.10
  -8   5   8   26.80    2.40
  -8   5   8   27.20    2.30
   7  -5  -8   10.80    1.60
   7  -5  -8   12.40    2.20
  -7   5   8   10.40    1.80
   6  -5  -8   11.40    1.80
   6  -5  -8   13.80    1.90
  -6   5   8   14.30    1.80
  -6   5   8   13.50    1.50
   5  -5  -8  145.89   10.20
   5  -5  -8  126.39    9.70
  -5   5   8  137.39    9.60
  -5   5   8  126.19    9.90
   4  -5  -8    7.50    1.30
  -4   5   8   11.80    1.40
   3  -5  -8  420.16   27.90
   3  -5  -8  377.86   27.50
  -3   5   8  427.06   27.40
  -3   5   8  368.76   27.60
   2  -5  -8    1.20    0.60
   2  -5  -8    2.60    1.10
  -2   5   8    2.10    0.70
  -2   5   8    2.20    0.80
   1  -5  -8   19.30    2.00
  -1   5   8   21.50    2.30
  -1   5   8   21.40    2.10
   0  -5  -8    0.50    0.50
   0  -5  -8    0.60    0.60
   0   5   8    0.30    0.50
   0   5   8    0.80    0.70
  -1  -5  -8   38.30    3.50
  -1  -5  -8   45.50    3.90
   1   5   8   45.30    3.70
   1   5   8   46.40    4.00
  -2  -5  -8  103.19    7.80
   2   5   8   97.79    7.80
   2   5   8  105.39    7.60
  -3  -5  -8   42.60    3.70
  -3  -5  -8   47.60    4.10
   3   5   8   46.60    4.10
   3   5   8   54.19    4.00
  -4  -5  -8    0.60    0.70
  -4  -5  -8    0.70    0.50
  -4  -5  -8    1.00    0.70
   4   5   8    0.70    0.60
   4   5   8    0.30    0.50
  -5  -5  -8   10.20    1.50
  -5  -5  -8   10.30    1.60
   5   5   8   10.60    1.70
   5   5   8    9.30    1.40
  -6  -5  -8   14.20    1.60
  -6  -5  -8   14.00    2.00
   6   5   8   15.60    2.20
   6   5   8   13.50    1.80
  -7  -5  -8    0.10    0.60
   7   5   8    0.50    0.70
   7   5   8    0.40    0.70
  10  -5  -7    0.50    0.90
  10  -5  -7   -0.20    0.60
 -10   5   7    0.70    0.60
 -10   5   7   -0.10    0.50
   9  -5  -7    0.80    0.80
   9  -5  -7    0.60    0.70
  -9   5   7    0.60    0.70
  -9   5   7    0.60    0.30
  -9   5   7    1.30    0.70
  -9   5   7    1.10    0.40
   8  -5  -7  163.38   12.50
   8  -5  -7  184.78   12.90
  -8   5   7  189.88   12.40
  -8   5   7  165.48   12.60
  -8   5   7  169.78   12.10
   7  -5  -7    2.30    0.90
  -7   5   7    3.00    0.70
  -7   5   7    2.80    0.70
   6  -5  -7  336.57   22.40
   6  -5  -7  308.17   22.00
  -6   5   7  326.37   21.80
  -6   5   7  298.57   22.20
   5  -5  -7  326.97   23.20
   5  -5  -7  349.47   23.50
  -5   5   7  361.16   23.10
  -5   5   7  302.57   23.30
   4  -5  -7   44.40    3.90
   4  -5  -7   42.90    3.60
  -4   5   7   46.60    3.60
   3  -5  -7   33.80    2.80
   3  -5  -7   30.20    3.00
  -3   5   7   32.10    2.80
   2  -5  -7  291.57   21.80
   2  -5  -7  345.97   22.20
  -2   5   7  295.47   22.00
  -2   5   7  333.17   21.80
   1  -5  -7  229.38   16.10
   1  -5  -7  219.38   15.80
  -1   5   7  247.18   15.90
  -1   5   7  210.48   16.00
   0  -5  -7   62.69    5.10
   0  -5  -7   62.29    5.00
   0   5   7   64.19    4.80
   0   5   7   60.59    5.00
  -1  -5  -7    1.50    0.60
  -1  -5  -7    1.90    0.60
   1   5   7    0.00    0.50
   1   5   7    0.60    0.50
  -2  -5  -7  117.59    8.30
   2   5   7  101.89    8.20
   2   5   7  114.39    8.10
  -3  -5  -7   19.30    1.90
  -3  -5  -7   25.20    2.30
   3   5   7   21.00    2.20
   3   5   7   23.00    2.20
  -4  -5  -7    3.70    0.90
  -4  -5  -7    4.80    1.00
  -4  -5  -7    5.40    0.80
   4   5   7    2.70    0.80
   4   5   7    5.30    1.10
  -5  -5  -7   11.10    1.40
  -5  -5  -7    9.60    1.50
   5   5   7   10.70    1.60
   5   5   7    8.70    1.30
  -6  -5  -7   69.79    5.20
   6   5   7   69.69    5.10
   6   5   7   57.59    5.10
  -7  -5  -7   15.60    2.00
   7   5   7   20.30    2.00
   7   5   7   17.40    2.00
  -8  -5  -7    7.10    1.40
   8   5   7    5.10    1.20
   8   5   7    7.30    1.30
  11  -5  -6    0.70    0.80
  11  -5  -6    0.40    0.60
  10  -5  -6    0.00    0.70
  10  -5  -6    1.60    0.80
 -10   5   6   -0.10    0.50
   9  -5  -6   16.70    2.00
   9  -5  -6   20.80    2.30
  -9   5   6   21.20    2.00
  -9   5   6   18.90    2.00
   8  -5  -6   22.90    2.50
   8  -5  -6   21.10    2.20
  -8   5   6   23.30    1.80
  -8   5   6   19.60    1.90
  -8   5   6   24.50    2.10
  -8   5   6   21.90    2.20
   7  -5  -6   57.79    4.80
   7  -5  -6   51.99    4.50
  -7   5   6   60.39    4.30
  -7   5   6   57.59    4.20
   6  -5  -6    5.00    0.90
   5  -5  -6    2.70    0.90
   5  -5  -6    4.10    1.10
   5  -5  -6    3.90    0.80
  -5   5   6    2.80    0.60
  -5   5   6    2.70    0.80
   4  -5  -6    1.80    0.80
   4  -5  -6    1.70    0.60
  -4   5   6    1.00    0.50
  -3   5   6  308.07   21.20
   1  -5  -6   18.90    1.90
   1  -5  -6   17.10    1.70
  -1   5   6   16.00    1.70
  -1   5   6   14.90    1.70
   0  -5  -6  144.99   10.30
   0  -5  -6  133.99   10.10
   0   5   6  156.48   10.20
   0   5   6  137.69   10.30
  -1  -5  -6    3.50    0.70
  -1  -5  -6    3.30    0.70
   1   5   6    2.10    0.60
   1   5   6    3.00    0.70
  -2  -5  -6    1.10    0.50
   2   5   6    1.40    0.60
   2   5   6    1.20    0.50
  -3  -5  -6   73.79    5.60
  -3  -5  -6   72.39    5.40
   3   5   6   68.79    5.60
   3   5   6   78.09    5.50
  -4  -5  -6    3.00    0.60
  -4  -5  -6    2.60    0.80
  -4  -5  -6    3.20    0.70
   4   5   6    1.50    0.60
   4   5   6    2.50    0.80
  -5  -5  -6   27.60    2.40
  -5  -5  -6   30.60    2.50
   5   5   6   31.00    2.60
   5   5   6   25.70    2.60
  -6  -5  -6    5.00    0.80
  -6  -5  -6    6.00    1.10
  -6  -5  -6    5.40    0.90
   6   5   6    4.10    0.90
   6   5   6    5.50    1.10
  -7  -5  -6    8.40    1.40
   7   5   6   10.10    1.40
   7   5   6    8.80    1.40
  -8  -5  -6   23.70    2.40
   8   5   6   23.10    2.40
   8   5   6   29.10    2.40
  -9  -5  -6   42.10    3.40
   9   5   6   39.60    3.20
   9   5   6   33.70    3.20
  11  -5  -5   31.90    3.00
  11  -5  -5   33.90    3.20
 -11   5   5   31.40    3.00
  10  -5  -5   21.40    2.30
  10  -5  -5   17.80    2.00
 -10   5   5   19.90    2.10
   9  -5  -5    3.50    1.10
   9  -5  -5    4.10    1.00
  -9   5   5    4.30    0.90
   8  -5  -5   61.89    5.00
   8  -5  -5   59.89    4.70
  -8   5   5   68.19    4.70
  -8   5   5   58.59    4.20
  -8   5   5   58.09    4.90
   7  -5  -5   17.20    1.80
   7  -5  -5   17.40    2.00
  -7   5   5   19.80    1.60
  -7   5   5   17.60    1.70
   6  -5  -5  120.09    8.50
   6  -5  -5  110.39    8.20
  -6   5   5  110.49    8.00
  -6   5   5  116.79    8.10
   5  -5  -5   27.50    2.50
   5  -5  -5   25.40    2.30
   5  -5  -5   25.70    2.30
  -5   5   5   26.70    2.20
  -5   5   5   23.50    2.30
   4  -5  -5  209.68   14.50
   4  -5  -5  216.88   14.80
   4  -5  -5  197.78   14.50
  -4   5   5  203.68   14.70
  -4   5   5  216.48   14.50
   3  -5  -5   56.99    4.20
   3  -5  -5   55.59    4.30
  -3   5   5   49.40    4.20
  -3   5   5   53.19    4.10
   2  -5  -5  272.97   19.50
  -2   5   5  278.07   19.60
  -2   5   5  296.47   19.50
   1  -5  -5  815.12  139.89
   1  -5  -5  819.02   64.39
  -1   5   5  802.12   64.29
  -1   5   5  634.84  130.19
   0  -5  -5    7.90    1.20
   0  -5  -5    9.60    1.00
   0   5   5    6.30    1.10
   0   5   5    7.60    1.00
  -1  -5  -5   93.39    6.60
  -1  -5  -5   86.49    6.40
   1   5   5   88.09    6.40
   1   5   5   84.99    6.50
  -2  -5  -5  135.09    9.30
  -2  -5  -5  121.99    9.20
   2   5   5  130.89    9.30
   2   5   5  124.29    9.30
   2   5   5  137.89    9.30
  -3  -5  -5  266.27   20.10
  -3  -5  -5  280.77   19.90
  -3  -5  -5  311.77   20.20
   3   5   5  317.87   20.20
   3   5   5  275.77   20.60
  -5  -5  -5   72.59    5.50
  -5  -5  -5   77.69    5.50
   5   5   5   80.79    5.60
   5   5   5   69.19    5.60
  -6  -5  -5   71.39    5.60
  -6  -5  -5   76.89    5.40
  -6  -5  -5   75.99    5.40
   6   5   5   83.79    5.70
   6   5   5   70.99    5.70
  -7  -5  -5    2.00    0.70
   7   5   5    1.70    0.60
   7   5   5    1.40    0.60
  -8  -5  -5    5.00    1.10
   8   5   5    6.10    1.10
   8   5   5    5.00    1.00
  -9  -5  -5   50.99    4.10
   9   5   5   46.60    4.00
   9   5   5   56.99    4.10
  11  -5  -4   16.80    2.00
  11  -5  -4   14.60    1.90
 -11   5   4   17.10    2.00
  10  -5  -4   20.20    2.30
  10  -5  -4   24.70    2.50
 -10   5   4   24.60    2.30
   9  -5  -4    0.80    0.60
   9  -5  -4    0.40    0.50
  -9   5   4   -0.10    0.40
   8  -5  -4   63.59    5.10
   8  -5  -4   61.79    5.00
  -8   5   4   70.79    5.00
   7  -5  -4   40.00    3.30
   7  -5  -4   38.50    3.20
  -7   5   4   39.50    2.80
  -7   5   4   36.30    3.10
  -7   5   4   39.90    3.10
   6  -5  -4   68.09    5.20
   6  -5  -4   70.59    5.40
  -6   5   4   71.69    4.90
  -6   5   4   65.19    5.20
  -6   5   4   68.99    5.00
   5  -5  -4  351.96   24.70
   5  -5  -4  384.16   24.90
   5  -5  -4  357.56   24.90
  -5   5   4  359.66   24.80
  -5   5   4  349.47   24.50
   4  -5  -4    9.70    1.10
   4  -5  -4   11.30    1.30
   4  -5  -4    9.70    1.20
  -4   5   4   11.00    1.30
  -4   5   4   12.60    1.20
   3  -5  -4   19.50    1.80
   3  -5  -4   20.80    1.70
  -3   5   4   22.50    1.80
  -3   5   4   21.30    2.00
   2  -5  -4    3.10    0.80
   2  -5  -4    1.80    0.50
  -2   5   4    2.10    0.50
  -2   5   4    1.60    0.50
   1  -5  -4   16.00    1.50
   1  -5  -4   14.20    1.50
  -1   5   4   13.80    1.40
  -1   5   4   11.60    1.40
   0  -5  -4    3.80    0.70
   0   5   4    3.40    0.70
  -1  -5  -4   71.09    5.40
  -1  -5  -4   80.39    5.60
   1   5   4   71.19    5.50
   1   5   4   77.39    5.50
  -2  -5  -4    8.70    1.10
  -2  -5  -4    8.20    1.00
   2   5   4   11.30    1.40
   2   5   4    7.90    1.00
  -3  -5  -4  216.98   15.50
  -3  -5  -4  236.08   15.30
  -3  -5  -4  209.48   15.30
   3   5   4  223.88   15.60
   3   5   4  226.98   15.60
   3   5   4  226.38   15.40
  -4  -5  -4   97.59    7.00
  -4  -5  -4  101.79    6.90
   4   5   4   87.29    7.10
   4   5   4   98.79    7.10
  -5  -5  -4  270.87   19.20
  -5  -5  -4  273.27   19.20
  -5  -5  -4  291.67   19.20
   5   5   4  292.47   19.30
   5   5   4  269.57   19.30
  -6  -5  -4   69.09    5.30
   6   5   4   74.39    5.30
   6   5   4   71.09    5.40
  -7  -5  -4    2.50    0.70
   7   5   4    2.10    0.60
   7   5   4    2.30    0.70
  -8  -5  -4    6.20    1.10
   8   5   4    6.30    1.00
   8   5   4    8.10    1.10
  -9  -5  -4    0.20    0.50
   9   5   4    0.20    0.40
   9   5   4   -0.60    0.40
 -10  -5  -4   76.39    6.40
  10   5   4   94.49    6.30
  11  -5  -3    0.30    0.60
  11  -5  -3    0.10    0.50
 -11   5   3    0.40    0.60
  10  -5  -3    7.80    1.20
  10  -5  -3    9.20    1.40
 -10   5   3    8.20    1.30
   9  -5  -3    3.90    0.90
   9  -5  -3    4.40    0.90
  -9   5   3    5.30    1.00
   8  -5  -3   23.50    2.20
   8  -5  -3   28.20    2.50
  -8   5   3   24.30    2.20
   7  -5  -3    0.90    0.50
   7  -5  -3    1.90    0.60
  -7   5   3    1.10    0.50
   6  -5  -3   27.60    2.60
   6  -5  -3   29.60    2.40
   6  -5  -3   30.60    2.60
  -6   5   3   28.60    2.20
  -6   5   3   29.90    2.30
  -6   5   3   27.80    2.50
  -6   5   3   30.80    2.20
   5  -5  -3  518.85   36.10
  -5   5   3  528.35   36.10
  -5   5   3  541.25   35.90
   4  -5  -3    0.90    0.40
   4  -5  -3    1.70    0.50
   4  -5  -3    1.80    0.50
  -4   5   3    1.30    0.30
  -4   5   3    1.70    0.50
  -4   5   3    1.10    0.40
   3  -5  -3  656.73   51.79
   3  -5  -3  767.02  119.89
  -3   5   3  606.54   50.59
  -3   5   3  624.24  116.49
   2  -5  -3  613.64  112.49
   2  -5  -3  717.73   54.29
  -2   5   3  514.35  105.69
  -2   5   3  640.44   52.49
   1  -5  -3  340.87   31.20
   1  -5  -3  497.85   94.39
  -1   5   3  361.16   31.80
  -1   5   3  331.57   84.09
   0  -5  -3 2553.74  185.28
   0  -5  -3 2660.73  242.08
   0   5   3 2819.62  248.98
   0   5   3 2659.33  185.68
  -1  -5  -3  157.48   11.20
   1   5   3  169.28   11.30
   1   5   3  160.88   11.30
   1   5   3  161.18   11.40
  -2  -5  -3    8.50    0.80
  -2  -5  -3    8.60    1.00
  -2  -5  -3    8.80    0.90
   2   5   3    8.10    1.00
   2   5   3    8.90    1.00
   2   5   3    9.00    1.00
  -3  -5  -3   16.20    1.50
  -3  -5  -3   16.80    1.40
   3   5   3   18.20    1.60
   3   5   3   16.70    1.60
   3   5   3   17.40    1.60
  -4  -5  -3  254.47   17.70
  -4  -5  -3  258.27   17.60
  -4  -5  -3  258.27   17.50
   4   5   3  243.18   17.80
   4   5   3  266.07   17.60
   4   5   3  255.67   17.70
  -5  -5  -3  156.18   10.60
  -5  -5  -3  153.58   10.60
   5   5   3  136.29   10.90
   5   5   3  164.68   10.80
   5   5   3  153.78   10.80
  -6  -5  -3   53.19    4.10
   6   5   3   53.59    4.20
   6   5   3   59.19    4.20
  -7  -5  -3   18.60    1.80
   7   5   3   21.50    1.90
   7   5   3   21.50    1.90
  -8  -5  -3    4.30    0.90
   8   5   3    6.80    1.00
   8   5   3    7.20    1.00
  -9  -5  -3   61.39    5.20
   9   5   3   77.19    5.20
 -10  -5  -3   22.10    2.30
  10   5   3   27.40    2.20
  11  -5  -2   13.10    1.60
  11  -5  -2   16.10    1.70
  10  -5  -2    0.30    0.50
  10  -5  -2    0.00    0.40
   9  -5  -2   65.89    4.90
   9  -5  -2   65.79    5.00
  -9   5   2   63.49    5.00
   8  -5  -2   13.00    1.50
   8  -5  -2   10.60    1.30
  -8   5   2   11.30    1.30
   7  -5  -2    6.10    0.90
   7  -5  -2    3.00    0.90
  -7   5   2    4.30    0.80
   6  -5  -2   22.90    2.30
   6  -5  -2   25.80    2.20
   6  -5  -2   24.90    2.10
  -6   5   2   22.40    2.00
  -6   5   2   25.30    1.80
  -6   5   2   25.10    1.80
  -6   5   2   25.50    2.20
   5  -5  -2   27.50    2.40
   5  -5  -2   31.50    2.50
   5  -5  -2   27.50    2.50
  -5   5   2   29.00    2.20
  -5   5   2   27.80    2.40
  -5   5   2   30.10    2.20
  -5   5   2   31.00    2.20
   4  -5  -2   79.89    5.80
   4  -5  -2   83.89    6.00
   4  -5  -2   78.49    5.90
  -4   5   2   80.19    5.70
  -4   5   2   85.29    5.60
  -4   5   2   78.19    5.90
   3  -5  -2   15.40    1.40
   3  -5  -2   16.80    1.60
   3  -5  -2   17.20    1.50
  -3   5   2   14.60    1.40
  -3   5   2   14.70    1.50
  -3   5   2   17.00    1.20
   2  -5  -2    6.20    0.60
   2  -5  -2    6.90    0.90
   2  -5  -2    4.30    0.70
  -2   5   2    4.00    0.60
  -2   5   2    4.40    0.70
   1  -5  -2    5.40    0.80
   1  -5  -2    5.00    0.50
   1  -5  -2    3.00    0.60
  -1   5   2    3.10    0.60
  -1   5   2    2.30    0.50
  -1   5   2    4.30    0.40
   0  -5  -2  460.05   88.49
   0  -5  -2  344.77   31.10
   0   5   2  421.56   83.49
   0   5   2  361.46   31.30
  -1  -5  -2  745.93  114.09
  -1  -5  -2  708.53   55.69
   1   5   2  627.84  122.89
   1   5   2  748.03   56.19
  -2  -5  -2   24.80    2.10
  -2  -5  -2   26.10    1.80
   2   5   2   24.10    2.00
   2   5   2   25.50    2.10
   2   5   2   24.10    2.10
  -3  -5  -2  282.97   19.60
  -3  -5  -2  270.77   19.50
  -3  -5  -2  268.87   19.70
  -3  -5  -2  293.17   19.30
   3   5   2  301.87   19.60
   3   5   2  294.07   19.60
  -4  -5  -2   62.49    4.90
  -4  -5  -2   66.19    4.60
  -4  -5  -2   64.89    4.50
  -4  -5  -2   63.89    4.70
   4   5   2   64.19    4.60
   4   5   2   62.69    4.70
   4   5   2   58.99    4.80
  -5  -5  -2  165.68   11.50
  -5  -5  -2  158.98   11.00
  -5  -5  -2  161.88   11.10
   5   5   2  144.09   11.50
   5   5   2  161.38   11.20
   5   5   2  167.58   11.20
   6   5   2  749.03   49.00
   6   5   2  693.83   49.00
  -7  -5  -2   12.40    1.40
  -7  -5  -2   16.10    2.20
   7   5   2   16.40    1.50
   7   5   2   18.50    2.10
   7   5   2   14.80    1.50
  -8  -5  -2   32.70    2.90
   8   5   2   39.70    2.90
   8   5   2   41.70    5.30
   9   5   2    0.90    0.50
  10   5   2   11.00    1.20
  11   5   2    2.60    0.70
  11  -5  -1    2.20    0.70
  11  -5  -1    1.90    0.70
  11  -5  -1    1.40    0.60
  10  -5  -1   11.60    1.50
  10  -5  -1   13.30    1.50
  10  -5  -1   13.00    1.40
 -10   5   1   14.10    2.20
   9  -5  -1    5.50    0.90
   9  -5  -1    5.70    1.00
  -9   5   1    4.60    1.10
   8  -5  -1  123.89    8.90
   8  -5  -1  121.79    8.80
  -8   5   1  127.79    9.00
   7  -5  -1  131.79    9.00
   7  -5  -1  120.29    8.80
  -7   5   1  120.79    9.00
   6  -5  -1    1.00    0.40
   6  -5  -1    1.00    0.60
   6  -5  -1    1.20    0.50
  -6   5   1    1.60    0.60
   5  -5  -1  641.04   43.60
   4  -5  -1   15.90    1.60
   4  -5  -1   19.00    1.70
   4  -5  -1   15.10    1.50
  -4   5   1   18.20    1.40
  -4   5   1   16.40    1.50
  -4   5   1   18.40    1.40
   3  -5  -1 1873.11  188.08
   3  -5  -1 1973.40  189.38
  -3   5   1 1792.02  130.39
   2  -5  -1    9.90    0.90
   2  -5  -1    9.40    1.00
   2  -5  -1    9.70    1.10
  -2   5   1   10.90    0.90
  -2   5   1   11.60    1.10
  -2   5   1   10.40    1.00
  -2   5   1   10.60    1.00
   1  -5  -1  923.31  115.89
   1  -5  -1 1004.60  123.89
  -1   5   1 1032.20   74.99
  -1   5   1 1007.00   74.89
   0  -5  -1  136.29    9.10
   0  -5  -1  124.29    9.30
   0  -5  -1  137.99    9.00
   0  -5  -1  135.39    9.20
   0   5   1  131.99    9.10
   0   5   1  132.89    9.30
   0   5   1  128.19    9.20
  -1  -5  -1  223.98   15.50
   1   5   1  228.38   15.40
  -2  -5  -1    1.60    0.40
  -2  -5  -1    0.90    0.40
  -2  -5  -1    1.30    0.40
   2   5   1    2.20    0.50
   2   5   1    1.20    0.30
   2   5   1    2.10    0.50
   3   5   1  478.25   32.30
  -4  -5  -1    0.20    0.30
  -4  -5  -1    0.00    0.30
  -4  -5  -1    0.40    0.50
   4   5   1   -0.10    0.30
   4   5   1    0.40    0.30
   4   5   1    0.50    0.20
   4   5   1    0.20    0.30
  -5  -5  -1    0.80    0.50
  -5  -5  -1    0.80    0.30
   5   5   1    0.60    0.40
   5   5   1    0.10    0.30
   5   5   1    0.60    0.40
   5   5   1    0.70    0.30
  -6  -5  -1    0.10    0.50
   6   5   1    0.00    0.40
   7   5   1  686.03   46.70
  -8  -5  -1    7.40    1.50
   8   5   1   12.70    1.20
   8   5   1   10.50    1.70
  -9  -5  -1  178.98   12.60
   9   5   1  162.68   11.40
   9   5   1  161.58   11.50
 -10  -5  -1   46.60    4.50
  10   5   1   46.20    3.50
  10   5   1   49.70    3.60
  11   5   1   70.99    5.30
  11   5   1   76.69    5.40
  11  -5   0    2.10    0.70
  11  -5   0    1.40    0.60
 -11   5   0    2.70    1.10
  10  -5   0    2.90    0.70
  10  -5   0    2.20    0.70
  10  -5   0    1.80    0.70
 -10   5   0    1.70    0.90
   9  -5   0    1.30    0.60
   9  -5   0    1.50    0.60
   9  -5   0    2.10    0.60
   9  -5   0    2.00    0.70
  -9   5   0    1.30    0.70
   8  -5   0    9.40    1.40
   8  -5   0   11.60    1.30
   8  -5   0   10.00    1.30
   8  -5   0   10.70    1.40
  -8   5   0    9.00    1.50
   7  -5   0  112.89    7.90
   7  -5   0  107.69    8.00
   7  -5   0  111.49    7.80
   7  -5   0  108.69    7.90
  -7   5   0  104.29    7.90
   6  -5   0   66.39    5.70
   6  -5   0   82.09    6.00
   6  -5   0   72.09    5.30
   6  -5   0   83.69    5.60
  -6   5   0   74.39    5.60
   5  -5   0  127.99   10.10
   5  -5   0  144.29    9.80
   5  -5   0  145.09   10.00
   5  -5   0  154.58   10.20
  -5   5   0  144.29    9.70
  -5   5   0  130.19   10.10
  -5   5   0  150.18    9.80
   4  -5   0   99.59    6.90
   4  -5   0  100.09    6.80
   4  -5   0   90.39    7.00
   4  -5   0  102.19    7.10
  -4   5   0   91.79    6.90
  -4   5   0   99.39    6.80
  -4   5   0   98.39    6.80
   3  -5   0    9.20    1.00
   3  -5   0    9.60    1.10
   3  -5   0    9.00    0.70
   3  -5   0    9.80    1.00
  -3   5   0   11.30    1.00
  -3   5   0    9.30    0.90
   2  -5   0   27.10    2.10
   2  -5   0   28.10    2.30
   2  -5   0   27.00    2.10
  -2   5   0   25.90    2.00
  -2   5   0   26.00    2.10
  -2   5   0   26.60    2.00
   1  -5   0 1364.76  136.19
  -1   5   0 1078.29   82.29
   0  -5   0    1.40    0.40
   0  -5   0    0.30    0.20
   0  -5   0    0.60    0.20
   0   5   0    0.40    0.20
   0   5   0    0.70    0.20
  -1  -5   0 1106.89   83.79
  -1  -5   0 1132.39  128.99
   1   5   0 1176.18   84.49
   1   5   0 1268.97  133.89
  -2  -5   0   24.60    2.20
  -2  -5   0   24.50    2.10
  -2  -5   0   26.10    2.10
   2   5   0   24.50    2.00
   2   5   0   28.30    1.80
  -3  -5   0    9.90    1.00
  -3  -5   0    7.40    1.00
  -3  -5   0    8.80    1.00
   3   5   0    7.60    0.90
   3   5   0    9.90    0.80
  -4  -5   0   87.69    6.70
  -4  -5   0   97.19    6.70
  -4  -5   0   92.09    6.60
   4   5   0   95.69    6.50
   4   5   0   92.79    6.70
  -5  -5   0  149.99   10.00
  -5  -5   0  155.38   10.40
   5   5   0  130.49   10.20
   5   5   0  144.39   10.10
  -6  -5   0   78.59    6.00
   6   5   0   78.19    5.50
   6   5   0   75.39    5.60
   7   5   0  109.29    7.40
   7   5   0  101.99    7.70
  -8  -5   0    9.50    1.70
   8   5   0   10.30    1.60
   8   5   0    9.40    1.00
  -9  -5   0   -0.10    0.60
   9   5   0    2.20    0.50
 -10  -5   0    1.20    0.90
  10   5   0    2.50    0.50
 -11  -5   0    1.00    1.10
  11   5   0    1.90    0.60
  11   5   0    2.10    0.50
  11  -5   1   74.29    5.60
 -11   5  -1   78.89    6.30
  10  -5   1   49.60    3.70
  10  -5   1   44.40    3.70
 -10   5  -1   44.00    4.00
   9  -5   1  148.69   11.80
   9  -5   1  175.08   11.80
  -9   5  -1  180.98   12.20
   8  -5   1   11.60    1.40
   8  -5   1   12.00    1.30
   8  -5   1   12.40    1.40
  -8   5  -1    9.80    1.60
   7  -5   1  748.93   49.40
   7  -5   1  701.93   49.20
   6  -5   1    0.00    0.30
   6  -5   1    0.30    0.40
   6  -5   1    0.30    0.80
   6  -5   1    0.20    0.30
   6  -5   1    0.10    0.40
  -6   5  -1    0.50    0.50
   5  -5   1    0.50    0.60
   5  -5   1    0.80    0.50
   5  -5   1    0.40    0.30
   5  -5   1    0.50    0.30
   5  -5   1    0.70    0.40
  -5   5  -1    0.80    0.20
  -5   5  -1    0.40    0.20
  -5   5  -1    0.20    0.40
   4  -5   1    0.20    0.30
   4  -5   1    0.40    0.20
   4  -5   1    0.30    0.40
   4  -5   1    0.00    0.30
   4  -5   1    0.10    0.30
  -4   5  -1    0.20    0.20
  -4   5  -1    0.10    0.20
  -4   5  -1    0.60    0.40
   3  -5   1  455.45   31.00
   2  -5   1    0.70    0.30
   2  -5   1    1.80    0.50
  -2   5  -1    1.40    0.40
  -2   5  -1    1.80    0.50
   1  -5   1  226.78   15.80
  -1   5  -1  214.98   15.60
  -1   5  -1  241.38   15.60
   0  -5   1  125.39    8.80
   0  -5   1  131.79    9.10
   0   5  -1  126.09    8.80
  -1  -5   1 1091.39   78.79
  -1  -5   1 1114.89  130.29
   1   5  -1 1048.80   78.69
   1   5  -1  956.20  138.59
  -2  -5   1    8.50    0.90
  -2  -5   1    8.90    1.00
  -2  -5   1    9.80    1.00
   2   5  -1   10.00    1.10
   2   5  -1    8.90    0.90
  -3  -5   1 1563.74  171.68
  -3  -5   1 1736.53  126.49
   3   5  -1 1907.91  127.39
   3   5  -1 1713.23  180.18
  -4  -5   1   16.60    1.70
  -4  -5   1   17.60    1.60
  -4  -5   1   17.70    1.60
   4   5  -1   18.60    1.40
   4   5  -1   18.70    1.70
   4   5  -1   17.20    1.50
   5   5  -1  703.83   46.00
   5   5  -1  654.83   46.10
  -6  -5   1    1.70    0.80
  -6  -5   1    0.90    0.30
  -6  -5   1    2.10    0.40
   6   5  -1    1.00    0.50
   6   5  -1    1.80    0.60
   6   5  -1    1.60    0.40
  -7  -5   1  130.19    9.00
   7   5  -1  127.09    8.70
   7   5  -1  115.59    8.40
   7   5  -1  112.69    8.60
   8   5  -1  134.19    9.00
   8   5  -1  114.49    9.30
   8   5  -1  122.39    8.70
  -9  -5   1    4.60    1.40
   9   5  -1    5.90    0.80
 -10  -5   1    8.60    1.70
  10   5  -1   11.70    1.10
 -11  -5   1    1.50    1.00
  11   5  -1    1.80    0.50
  11  -5   2    2.00    0.70
  11  -5   2    2.20    0.70
 -11   5  -2    1.50    1.00
  10  -5   2    9.00    1.30
  10  -5   2    9.40    1.30
 -10   5  -2    7.40    1.50
   9  -5   2    1.00    0.60
   9  -5   2    1.20    0.60
   9  -5   2    0.80    0.60
   9  -5   2    1.40    0.50
  -9   5  -2    0.60    0.80
   8  -5   2   36.70    3.00
   8  -5   2   35.50    3.00
   8  -5   2   32.20    2.90
   8  -5   2   35.00    2.80
  -8   5  -2   34.20    3.20
   7  -5   2   13.60    1.60
   7  -5   2   15.30    1.40
   7  -5   2   15.50    1.80
   7  -5   2   12.70    1.50
  -7   5  -2   16.70    2.00
   6  -5   2  737.13   49.80
   6  -5   2  730.23   49.90
   5  -5   2  159.18   11.30
   5  -5   2  163.48   11.00
   5  -5   2  163.28   11.10
  -5   5  -2  149.99   11.30
   4  -5   2   61.59    4.70
   4  -5   2   63.29    4.50
   4  -5   2   62.39    4.50
  -4   5  -2   61.89    4.30
  -4   5  -2   56.09    4.60
  -4   5  -2   63.59    4.40
   3  -5   2  278.17   19.10
  -3   5  -2  265.67   18.90
  -3   5  -2  280.67   18.70
   2  -5   2   24.70    2.20
   2  -5   2   29.30    2.10
  -2   5  -2   27.20    2.10
  -2   5  -2   24.30    2.20
  -2   5  -2   23.30    2.10
  -2   5  -2   25.60    2.00
   1  -5   2 1027.90  119.59
   1  -5   2  705.33   56.49
  -1   5  -2  672.13  114.79
  -1   5  -2  736.03   57.09
   0  -5   2  377.86   31.20
   0  -5   2  307.27   77.39
   0   5  -2  337.07   30.50
   0   5  -2  259.27   72.69
  -1  -5   2    3.40    0.70
  -1  -5   2    2.70    0.40
   1   5  -2    2.80    0.50
   1   5  -2    2.50    0.60
  -2  -5   2    3.90    0.70
  -2  -5   2    3.60    0.50
  -2  -5   2    5.40    0.70
   2   5  -2    5.40    1.00
  -3  -5   2   16.00    1.40
  -3  -5   2   15.70    1.60
   3   5  -2   17.60    1.70
   3   5  -2   15.80    1.40
  -4  -5   2   72.69    5.80
  -4  -5   2   80.29    5.80
  -4  -5   2   81.49    5.80
   4   5  -2   85.79    6.00
   4   5  -2   81.09    5.70
  -5  -5   2   33.10    2.70
  -5  -5   2   30.40    2.50
  -5  -5   2   31.40    2.50
   5   5  -2   30.80    2.40
   5   5  -2   32.50    2.70
   5   5  -2   31.50    2.50
  -6  -5   2   25.40    2.00
  -6  -5   2   27.50    2.40
   6   5  -2   26.20    2.30
   6   5  -2   23.00    2.10
   6   5  -2   21.50    2.00
  -7  -5   2    6.40    1.40
   7   5  -2    4.70    0.70
   7   5  -2    4.80    0.90
  -8  -5   2    8.10    1.50
   8   5  -2   11.70    1.70
   8   5  -2   11.40    1.10
  -9  -5   2   65.39    5.50
   9   5  -2   71.39    5.10
   9   5  -2   60.69    4.70
 -10  -5   2   -0.30    0.60
  10   5  -2    0.20    0.40
  10   5  -2    0.30    0.50
 -11  -5   2   11.70    2.20
  11   5  -2   12.70    1.30
  10  -5   3   25.90    2.20
  10  -5   3   25.50    2.30
  10  -5   3   22.40    2.30
 -10   5  -3   30.60    3.20
   9  -5   3   69.29    5.10
   9  -5   3   68.09    4.90
   9  -5   3   60.79    5.10
  -9   5  -3   64.29    6.10
   8  -5   3    6.20    1.20
   8  -5   3    6.10    1.10
   8  -5   3    6.90    1.00
   8  -5   3    6.20    1.10
  -8   5  -3    6.00    1.60
   7  -5   3   20.00    2.10
   7  -5   3   20.60    2.40
   7  -5   3   21.50    1.90
  -7   5  -3   26.20    2.50
   6  -5   3   52.99    4.30
   6  -5   3   53.89    4.00
   6  -5   3   53.99    4.20
  -6   5  -3   56.09    4.50
   5  -5   3  156.38   11.10
   5  -5   3  161.58   11.00
   5  -5   3  150.98   11.20
  -5   5  -3  159.58   10.80
  -5   5  -3  155.68   11.30
  -5   5  -3  160.98   10.70
   4  -5   3  259.17   18.30
   4  -5   3  273.47   18.00
  -4   5  -3  251.27   18.20
  -4   5  -3  262.87   17.80
  -4   5  -3  262.27   17.90
   3  -5   3   18.60    1.50
   3  -5   3   15.30    1.70
  -3   5  -3   17.50    1.70
  -3   5  -3   17.70    1.40
  -3   5  -3   18.40    1.80
   2  -5   3   10.00    1.00
   2  -5   3   10.70    1.40
  -2   5  -3    9.50    0.90
  -2   5  -3    9.20    1.20
   1  -5   3  161.48   11.70
   1  -5   3  170.58   11.40
  -1   5  -3  168.08   11.70
  -1   5  -3  160.18   11.40
   0  -5   3 2421.66  243.28
   0  -5   3 2520.05  180.08
   0   5  -3 2694.53  248.88
   0   5  -3 2571.74  179.88
  -1  -5   3  552.54  104.29
  -1  -5   3  380.46   33.00
   1   5  -3  299.77   81.49
   1   5  -3  347.87   32.10
  -2  -5   3  695.73   56.09
  -2  -5   3  761.42  128.29
   2   5  -3  712.13   55.99
   2   5  -3  746.03  134.19
  -3  -5   3  639.44   53.29
  -3  -5   3  716.13  127.29
   3   5  -3  681.23   53.39
   3   5  -3  853.71  139.39
  -4  -5   3    1.10    0.40
  -4  -5   3    1.00    0.40
   4   5  -3    1.40    0.40
   4   5  -3    1.10    0.50
  -5  -5   3  559.44   38.10
  -6  -5   3   28.50    2.70
  -6  -5   3   29.20    2.40
  -6  -5   3   30.10    2.40
   6   5  -3   28.50    2.30
   6   5  -3   29.20    2.50
   6   5  -3   33.30    2.80
  -7  -5   3    2.00    0.50
  -7  -5   3    0.90    0.90
   7   5  -3    2.30    0.50
   7   5  -3    1.80    0.70
  -8  -5   3   26.10    2.80
   8   5  -3   30.00    2.70
   8   5  -3   26.80    2.30
  -9  -5   3    2.70    1.00
   9   5  -3    6.00    1.20
   9   5  -3    5.50    0.80
 -10  -5   3    7.60    1.60
  10   5  -3    9.40    1.10
  10   5  -3    8.40    1.40
 -11  -5   3   -0.20    0.70
  11   5  -3    0.20    0.40
  11   5  -3   -0.30    0.60
  10  -5   4   86.69    6.60
  10  -5   4   79.89    6.60
  10  -5   4   89.59    6.40
 -10   5  -4  102.09    7.40
   9  -5   4    0.00    0.40
   9  -5   4    0.00    0.50
  -9   5  -4   -0.30    0.70
   8  -5   4    5.70    0.90
   8  -5   4    5.10    1.10
   8  -5   4    6.10    1.30
  -8   5  -4    6.00    1.30
   7  -5   4    2.40    0.70
   7  -5   4    2.40    0.80
   7  -5   4    2.80    0.90
  -7   5  -4    1.70    0.90
   6  -5   4   66.29    5.30
   6  -5   4   56.99    6.00
   6  -5   4   74.79    5.10
   5  -5   4  269.47   19.90
   5  -5   4  295.27   19.70
   5  -5   4  286.07   19.90
  -5   5  -4  273.07   19.40
  -5   5  -4  307.47   20.10
  -5   5  -4  288.97   19.40
   4  -5   4   95.49    7.20
   4  -5   4   99.99    7.30
  -4   5  -4  101.49    7.20
  -4   5  -4   96.39    6.90
  -4   5  -4   98.39    6.80
  -4   5  -4   91.99    7.20
   3  -5   4  232.38   15.20
   3  -5   4  221.88   15.50
  -3   5  -4  212.68   15.10
  -3   5  -4  211.78   15.40
  -3   5  -4  219.98   15.40
   2  -5   4    8.50    1.10
  -2   5  -4    8.40    1.40
  -2   5  -4    7.70    0.90
   1  -5   4   70.29    5.60
   1  -5   4   78.19    5.40
  -1   5  -4   73.59    5.30
  -1   5  -4   76.29    5.70
   0  -5   4    6.70    1.10
   0   5  -4    3.90    0.70
   0   5  -4    3.90    0.60
  -1  -5   4   14.50    1.60
  -1  -5   4   14.60    1.40
   1   5  -4   18.80    1.80
   1   5  -4   15.00    1.40
  -2  -5   4    1.30    0.40
  -2  -5   4    2.50    0.70
   2   5  -4    1.40    0.40
   2   5  -4    1.60    0.60
  -3  -5   4   22.10    1.80
  -3  -5   4   21.00    2.00
   3   5  -4   24.10    2.20
   3   5  -4   19.50    1.80
  -4  -5   4   12.00    1.10
  -4  -5   4   10.10    1.20
   4   5  -4   10.10    1.60
   4   5  -4   10.30    1.10
  -5  -5   4  363.46   24.40
  -5  -5   4  351.76   24.70
   5   5  -4  379.16   25.00
   5   5  -4  343.57   24.50
  -6  -5   4   84.39    5.70
  -6  -5   4   70.19    5.30
   6   5  -4   64.39    5.10
   6   5  -4   70.89    5.60
  -7  -5   4   41.70    3.50
  -7  -5   4   37.90    3.10
  -7  -5   4   39.10    3.10
   7   5  -4   38.20    3.10
   7   5  -4   39.10    3.30
   7   5  -4   42.50    3.50
  -8  -5   4   66.69    4.80
  -8  -5   4   63.19    4.80
  -8  -5   4   80.39    5.90
   8   5  -4   64.99    5.00
   8   5  -4   72.59    5.50
  -9  -5   4   -0.70    0.80
   9   5  -4    0.50    0.40
   9   5  -4    1.30    0.70
 -10  -5   4   17.90    2.70
  10   5  -4   27.90    2.60
  10   5  -4   21.40    2.00
 -11  -5   4   15.30    2.40
  11   5  -4   15.60    1.60
  11   5  -4   19.00    2.10
   9  -5   5   48.00    3.80
   9  -5   5   45.70    4.00
  -9   5  -5   53.59    4.70
   8  -5   5    4.50    0.90
   8  -5   5    3.10    0.90
  -8   5  -5    1.40    1.00
   7  -5   5    2.10    0.70
   7  -5   5    2.30    0.90
   7  -5   5    1.30    0.60
  -7   5  -5    2.10    1.40
   6  -5   5   72.39    6.00
   6  -5   5   84.89    5.80
   6  -5   5   73.89    6.00
  -6   5  -5   82.29    6.30
   5  -5   5   77.39    5.50
  -5   5  -5   73.19    5.30
   4  -5   5  831.42   56.69
   3  -5   5  284.27   20.60
  -3   5  -5  319.27   20.70
  -3   5  -5  286.07   20.20
  -3   5  -5  294.67   20.60
   2  -5   5  138.49    9.50
   2  -5   5  137.09    9.80
  -2   5  -5  138.99    9.90
  -2   5  -5  125.89    9.40
   1  -5   5   88.59    6.80
  -1   5  -5   91.09    6.50
  -1   5  -5   94.79    6.90
   0  -5   5    9.00    1.40
   0   5  -5   10.00    1.60
   0   5  -5    8.60    1.00
  -1  -5   5  872.41  149.49
  -1  -5   5  788.12   65.69
   1   5  -5  825.42  152.68
   1   5  -5  840.12   69.39
  -2  -5   5  239.88   18.80
  -2  -5   5  270.27   19.20
   2   5  -5  294.17   19.40
   2   5  -5  300.77   19.20
  -3  -5   5   50.79    4.40
  -3  -5   5   56.49    4.20
   3   5  -5   57.09    4.60
   3   5  -5   59.69    4.20
  -4  -5   5  217.88   15.70
  -4  -5   5  219.18   15.40
   4   5  -5  233.08   16.00
   4   5  -5  225.98   15.50
  -5  -5   5   23.60    2.30
  -5  -5   5   26.10    2.30
   5   5  -5   29.30    2.70
   5   5  -5   24.70    2.20
  -6  -5   5  119.79    8.40
  -6  -5   5  114.49    8.70
  -6  -5   5  131.19    8.80
   6   5  -5  123.99    9.00
   6   5  -5  114.19    8.50
  -7  -5   5   19.60    2.10
   7   5  -5   18.50    1.80
   7   5  -5   21.70    2.30
  -8  -5   5   61.09    4.60
  -8  -5   5   57.99    4.60
  -8  -5   5   62.09    5.00
   8   5  -5   65.79    5.20
   8   5  -5   61.19    4.60
  -9  -5   5    4.10    1.20
  -9  -5   5    4.20    0.60
   9   5  -5    3.90    1.20
   9   5  -5    4.40    0.80
 -10  -5   5   20.40    2.80
  10   5  -5   21.60    2.40
  10   5  -5   15.80    1.90
 -11  -5   5   30.20    3.40
  11   5  -5   34.70    3.20
  11   5  -5   28.70    2.60
   9  -5   6   35.80    3.00
   9  -5   6   31.80    3.10
  -9   5  -6   35.60    3.60
   8  -5   6   30.00    2.50
   8  -5   6   22.10    2.60
  -8   5  -6   31.70    3.30
   7  -5   6    9.10    1.60
   7  -5   6    8.70    1.30
  -7   5  -6   10.50    1.90
   6  -5   6    4.50    1.10
   6  -5   6    3.50    0.80
   6  -5   6    6.10    1.40
  -6   5  -6    6.90    1.80
   5  -5   6   34.90    2.70
   5  -5   6   29.30    2.90
  -5   5  -6   29.80    2.80
  -5   5  -6   30.70    2.40
  -5   5  -6   35.00    3.30
   4  -5   6    1.60    0.60
   4  -5   6    1.60    0.60
  -4   5  -6    2.70    0.90
  -4   5  -6    2.70    0.90
   3  -5   6   74.89    5.30
   3  -5   6   63.69    5.60
  -3   5  -6   74.89    5.70
  -3   5  -6   73.19    5.70
   2  -5   6    0.60    0.50
   2  -5   6    1.60    0.60
  -2   5  -6    1.90    0.70
   1  -5   6    3.40    0.70
   1  -5   6    2.70    0.80
  -1   5  -6    4.80    0.80
  -1   5  -6    2.20    0.70
   0  -5   6  140.99   10.40
   0   5  -6  145.89   10.50
   0   5  -6  141.49   10.00
  -1  -5   6   14.90    1.80
  -1  -5   6   17.60    1.70
   1   5  -6   18.70    2.10
   1   5  -6   18.00    1.60
  -3  -5   6  300.77   20.50
   3   5  -6  294.77   20.50
  -4  -5   6    1.00    0.40
   4   5  -6    1.40    0.50
   4   5  -6    1.10    0.60
  -5  -5   6    2.90    0.70
   5   5  -6    3.10    0.70
   5   5  -6    4.20    1.10
  -6  -5   6    6.80    1.20
  -6  -5   6    7.40    1.20
  -6  -5   6    8.40    1.00
   6   5  -6    5.00    1.20
   6   5  -6    5.50    0.90
  -7  -5   6   51.59    4.00
   7   5  -6   60.69    4.80
   7   5  -6   54.19    4.20
  -8  -5   6   27.90    2.70
   8   5  -6   21.20    2.10
   8   5  -6   24.90    2.70
  -9  -5   6   19.10    1.80
  -9  -5   6   17.60    2.40
   9   5  -6   18.20    1.90
   9   5  -6   21.70    2.50
 -10  -5   6   -0.70    0.70
  10   5  -6    0.50    0.80
  10   5  -6    0.20    0.50
 -11  -5   6   -0.70    0.80
  11   5  -6    1.30    0.90
  11   5  -6    0.40    0.50
   8  -5   7    5.20    1.30
   8  -5   7    6.30    1.10
  -8   5  -7    7.50    1.80
   7  -5   7   17.50    1.90
   7  -5   7   17.10    2.10
  -7   5  -7   18.10    2.60
   6  -5   7   71.99    5.30
   6  -5   7   61.99    5.50
  -6   5  -7   74.19    5.90
   5  -5   7    9.30    1.40
   5  -5   7   10.10    1.70
  -5   5  -7    9.60    1.80
  -5   5  -7    9.10    1.50
  -5   5  -7    9.40    1.00
  -5   5  -7    9.50    1.00
   4  -5   7    5.30    1.10
   4  -5   7    4.50    0.90
  -4   5  -7    3.80    0.70
  -4   5  -7    4.80    1.20
  -4   5  -7    7.30    1.80
   3  -5   7   24.00    2.20
   3  -5   7   23.20    2.50
  -3   5  -7   24.50    2.60
   2  -5   7  121.09    8.50
   2  -5   7  111.79    8.80
  -2   5  -7  119.59    8.90
   1  -5   7    0.60    0.50
   1  -5   7    1.20    0.60
  -1   5  -7    0.70    0.40
  -1   5  -7    0.30    0.60
   0  -5   7   56.59    4.90
   0  -5   7   63.89    4.70
   0   5  -7   64.19    5.20
   0   5  -7   59.79    4.70
  -1  -5   7  189.98   16.50
  -1  -5   7  240.98   15.40
   1   5  -7  221.28   15.30
  -2  -5   7  283.97   21.50
  -2  -5   7  327.57   21.30
   2   5  -7  319.97   21.80
   2   5  -7  300.57   21.20
  -3  -5   7   35.30    2.90
   3   5  -7   33.20    2.80
   3   5  -7   32.70    3.30
  -4  -5   7   46.00    3.50
   4   5  -7   43.20    4.00
   4   5  -7   43.10    3.50
  -5  -5   7  360.96   24.50
   5   5  -7  378.76   25.20
   5   5  -7  331.97   24.50
  -6  -5   7  319.27   23.60
   6   5  -7  355.56   24.10
   6   5  -7  343.77   23.90
  -7  -5   7    2.30    0.80
  -7  -5   7    2.60    0.80
  -7  -5   7    2.60    0.70
   7   5  -7    2.80    1.00
   7   5  -7    3.00    0.80
  -8  -5   7  187.38   13.00
   8   5  -7  184.88   13.30
   8   5  -7  166.38   12.60
  -9  -5   7    0.70    0.80
   9   5  -7    1.30    0.90
   9   5  -7    1.70    0.70
 -10  -5   7   -0.40    0.70
 -10  -5   7    0.30    0.40
 -10  -5   7   -0.10    0.40
  10   5  -7    0.30    0.90
  10   5  -7    0.20    0.50
   7  -5   8    0.00    0.70
   7  -5   8    0.20    0.60
  -7   5  -8    0.30    1.00
   6  -5   8   13.20    2.00
   6  -5   8   14.90    1.90
  -6   5  -8   11.30    2.10
   5  -5   8   13.60    1.80
   5  -5   8   12.00    1.80
  -5   5  -8   12.90    1.90
  -5   5  -8    9.90    1.20
  -5   5  -8   10.10    1.20
  -5   5  -8   12.80    2.40
   4  -5   8    0.30    0.50
   4  -5   8    2.00    0.90
  -4   5  -8    0.00    0.60
  -4   5  -8    0.50    0.40
  -4   5  -8    1.10    0.90
   3  -5   8   49.00    3.90
  -3   5  -8   50.39    4.40
  -3   5  -8   46.10    3.80
   2  -5   8   90.19    7.70
   2  -5   8  103.09    7.40
  -2   5  -8  106.49    7.90
   1  -5   8   43.30    3.60
   1  -5   8   41.10    3.80
  -1   5  -8   40.50    3.40
  -1   5  -8   51.09    4.20
   0  -5   8    0.40    0.50
   0  -5   8    0.80    0.50
   0   5  -8    0.20    0.40
   0   5  -8    1.10    0.80
  -1  -5   8   23.50    2.10
  -1  -5   8   18.00    2.20
   1   5  -8   20.80    2.50
   1   5  -8   21.60    2.00
  -2  -5   8    3.50    1.10
  -2  -5   8    4.30    1.00
   2   5  -8    2.10    0.80
   2   5  -8    2.00    0.90
  -3  -5   8  456.15   29.40
   3   5  -8  398.46   29.30
  -4  -5   8   12.70    1.60
   4   5  -8    9.90    1.40
  -5  -5   8  138.49    9.40
  -5  -5   8  117.99    9.90
   5   5  -8  138.39   10.10
   5   5  -8  125.89    9.40
  -6  -5   8   14.70    2.20
  -6  -5   8   15.30    1.60
   6   5  -8   14.10    1.60
   6   5  -8   13.30    2.30
  -7  -5   8   13.00    2.00
  -7  -5   8   11.70    1.40
  -7  -5   8   10.20    1.70
   7   5  -8   11.90    1.60
   7   5  -8    7.60    1.60
  -8  -5   8   33.70    3.00
  -8  -5   8   25.40    2.70
  -8  -5   8   25.60    2.30
   8   5  -8   32.00    3.30
   8   5  -8   25.90    2.60
  -9  -5   8    1.60    1.00
  -9  -5   8    0.60    0.70
   9   5  -8    1.10    0.70
   9   5  -8    0.70    1.00
 -10  -5   8   17.30    2.60
 -10  -5   8   24.70    3.00
  10   5  -8   27.40    3.10
  10   5  -8   20.40    2.20
   6  -5   9    1.30    0.90
   6  -5   9    1.30    0.80
  -6   5  -9    1.00    1.10
  -6   5  -9    0.90    0.70
   5  -5   9    3.90    1.30
   5  -5   9    3.10    0.90
  -5   5  -9    5.10    1.30
  -5   5  -9    3.50    0.70
  -5   5  -9    4.20    1.40
   4  -5   9    0.20    0.60
   4  -5   9    0.10    0.60
  -4   5  -9    0.10    0.50
  -4   5  -9    0.70    0.80
   3  -5   9   67.29    5.20
   3  -5   9   61.59    5.50
  -3   5  -9   69.29    5.70
   2  -5   9    0.30    0.50
   2  -5   9    1.10    0.90
  -2   5  -9    0.60    0.90
  -2   5  -9    1.10    0.50
   1  -5   9    0.90    0.60
   1  -5   9    1.10    0.80
  -1   5  -9    0.50    0.50
  -1   5  -9    0.20    0.80
   0  -5   9  149.49   10.80
   0  -5   9  137.39   11.20
   0   5  -9  166.08   11.50
  -1  -5   9   73.79    6.40
  -1  -5   9   84.49    6.10
   1   5  -9   73.69    5.90
   1   5  -9   85.59    6.70
  -2  -5   9   26.10    2.40
  -2  -5   9   22.90    2.90
   2   5  -9   24.90    2.90
   2   5  -9   24.80    2.30
  -3  -5   9   27.90    2.50
  -3  -5   9   23.60    2.70
   3   5  -9   26.40    2.50
   3   5  -9   27.10    3.10
  -4  -5   9  492.55   37.00
  -4  -5   9  578.24   36.70
   4   5  -9  514.05   36.70
   4   5  -9  555.74   37.40
  -5  -5   9  122.69   10.50
  -5  -5   9  154.98   10.30
   5   5  -9  135.49   10.20
   5   5  -9  158.78   11.10
  -6  -5   9   99.59    7.10
   6   5  -9   85.19    7.20
   6   5  -9  106.89    8.00
  -7  -5   9   18.80    2.50
   7   5  -9   23.20    2.90
   7   5  -9   22.30    2.20
  -8  -5   9    0.40    0.80
  -8  -5   9    0.80    0.50
  -8  -5   9    0.60    0.80
   8   5  -9    0.40    0.60
   8   5  -9    1.60    1.20
  -9  -5   9   57.29    4.90
   9   5  -9   58.29    5.30
   9   5  -9   50.99    4.50
   5  -5  10   12.10    1.80
  -5   5 -10   10.60    1.80
  -5   5 -10    9.10    1.20
  -5   5 -10    7.00    1.80
   4  -5  10   22.20    3.70
   4  -5  10   21.90    2.40
  -4   5 -10   22.40    3.40
  -4   5 -10   22.70    2.70
   3  -5  10   -0.20    0.70
   3  -5  10    0.40    0.60
  -3   5 -10    0.30    0.60
  -3   5 -10    0.10    0.80
   2  -5  10   18.40    2.70
   2  -5  10   18.80    2.10
  -2   5 -10   16.70    1.90
  -2   5 -10   18.10    2.60
   1  -5  10    4.30    1.00
   1  -5  10    5.10    1.40
  -1   5 -10    4.80    1.50
  -1   5 -10    4.30    1.00
   0  -5  10    1.20    0.70
   0  -5  10    2.80    0.90
   0   5 -10    2.00    0.80
   0   5 -10    1.90    0.90
  -1  -5  10   12.30    1.80
  -1  -5  10   13.50    2.30
   1   5 -10   14.50    2.40
   1   5 -10    8.90    1.40
  -2  -5  10   43.70    3.70
  -2  -5  10   40.30    4.00
   2   5 -10   45.10    4.40
   2   5 -10   42.30    3.60
  -3  -5  10    3.60    1.00
   3   5 -10    3.30    0.90
   3   5 -10    3.30    1.50
  -4  -5  10    2.60    0.90
  -4  -5  10    0.80    0.80
   4   5 -10    0.70    0.60
   4   5 -10    3.00    1.40
  -5  -5  10   12.10    1.60
  -5  -5  10   11.60    1.90
   5   5 -10   10.00    1.50
   5   5 -10   17.70    2.80
  -6  -5  10    1.20    1.40
  -6  -5  10    2.00    0.80
   6   5 -10    1.10    0.70
   6   5 -10    1.40    1.20
  -7  -5  10   22.20    2.00
   7   5 -10   14.60    2.10
   7   5 -10   22.00    3.20
  -8  -5  10    0.00    0.50
  -8  -5  10    1.00    0.80
   8   5 -10   -0.10    1.00
   8   5 -10    0.00    0.70
   4  -5  11    1.50    0.90
  -4   5 -11    1.20    1.00
  -4   5 -11    1.30    1.30
   3  -5  11   11.80    1.80
  -3   5 -11   14.50    2.30
   2  -5  11   36.00    3.20
   2  -5  11   29.50    3.70
  -2   5 -11   35.70    3.80
   1  -5  11   34.90    3.20
   1  -5  11   29.70    3.50
  -1   5 -11   36.80    3.80
   0  -5  11    0.50    0.70
   0  -5  11    1.30    0.80
   0   5 -11    1.10    0.90
  -1  -5  11   72.19    5.20
  -1  -5  11   56.49    5.60
   1   5 -11   56.49    5.10
   1   5 -11   70.29    6.00
  -2  -5  11   49.60    4.20
  -2  -5  11   42.70    4.90
   2   5 -11   46.40    4.30
   2   5 -11   58.49    5.10
  -3  -5  11    2.20    1.20
  -3  -5  11    3.50    1.00
   3   5 -11    3.00    1.10
   3   5 -11    3.90    1.10
   4   5 -11    7.40    1.60
   4   5 -11    7.70    1.30
  -5  -5  11    4.30    1.10
   5   5 -11    2.90    1.00
   5   5 -11    2.40    1.10
  -6  -5  11   21.60    2.30
   6   5 -11   16.90    2.90
   6   5 -11   21.30    2.70
  -7  -5  11    4.40    1.00
   7   5 -11    6.40    2.10
   2  -5  12    7.10    1.40
  -2   5 -12    4.80    1.50
   1  -5  12    5.30    1.30
  -1   5 -12    5.20    1.50
   0  -5  12    3.20    1.00
   0   5 -12    2.60    1.30
  -1  -5  12   21.90    2.40
   1   5 -12   18.00    2.90
  -2  -5  12    0.20    0.70
   2   5 -12   -0.40    0.80
  -3  -5  12   15.10    2.00
   3   5 -12   16.10    2.50
   3   5 -12   15.40    2.40
  -4  -5  12   16.40    2.20
   4   5 -12   18.30    2.90
   4   5 -12   14.90    2.40
  -5  -5  12    0.20    0.60
   5   5 -12    0.60    1.00
   5   5 -12    0.10    0.70
   4  -6 -12   12.80    2.70
  -4   6  12   12.30    1.90
   3  -6 -12    9.60    1.80
  -3   6  12    7.90    1.40
   2  -6 -12    4.40    1.60
  -2   6  12    4.10    1.10
   1  -6 -12   11.20    2.00
  -1   6  12   12.30    1.80
   0  -6 -12    3.30    1.50
   0   6  12    1.40    0.90
  -1  -6 -12    2.90    1.30
   1   6  12    1.50    0.80
   6  -6 -11    2.70    1.10
   6  -6 -11    3.20    1.10
  -6   6  11    5.00    1.20
   5  -6 -11    7.30    1.80
   5  -6 -11   10.50    2.20
  -5   6  11    7.70    1.30
   4  -6 -11   54.99    5.20
   4  -6 -11   59.39    5.50
  -4   6  11   64.49    5.00
   3  -6 -11    4.90    1.50
   3  -6 -11    5.00    1.30
  -3   6  11    4.10    1.00
   2  -6 -11    0.10    0.70
   2  -6 -11   -0.30    0.50
  -2   6  11    0.20    0.60
  -2   6  11    0.30    0.60
   1  -6 -11    6.20    1.60
   1  -6 -11   14.90    2.50
  -1   6  11   12.60    1.90
  -1   6  11    8.90    1.80
   0  -6 -11   14.30    2.30
   0   6  11   19.10    3.00
   0   6  11   21.30    2.30
  -1  -6 -11   83.89    6.60
   1   6  11   62.09    6.30
   1   6  11   84.09    6.10
  -2  -6 -11    0.30    0.70
   2   6  11    0.00    0.80
   2   6  11    0.00    0.80
  -3  -6 -11   57.29    5.00
  -3  -6 -11   54.49    4.60
   3   6  11   57.29    4.70
   3   6  11   45.70    4.90
   8  -6 -10   16.40    2.70
  -8   6  10   17.20    1.90
   7  -6 -10    2.50    1.00
   7  -6 -10    5.90    1.60
  -7   6  10    4.10    0.90
   6  -6 -10    8.60    1.50
   6  -6 -10   12.00    2.20
  -6   6  10   10.80    1.60
   5  -6 -10   15.20    2.30
   5  -6 -10    9.80    1.80
  -5   6  10   12.00    1.70
  -5   6  10   15.80    2.60
   4  -6 -10    2.50    1.20
   4  -6 -10    1.60    0.80
  -4   6  10    2.30    0.90
  -4   6  10    2.70    1.10
   3  -6 -10   -0.10    0.50
   3  -6 -10   -0.10    0.60
  -3   6  10    0.00    0.60
  -3   6  10    0.10    0.50
   2  -6 -10    0.30    0.70
   2  -6 -10    0.30    0.70
  -2   6  10    0.80    0.70
   1  -6 -10    1.80    0.80
   1  -6 -10    3.30    1.20
  -1   6  10    2.10    0.80
  -1   6  10    1.80    0.80
   0  -6 -10    6.80    1.50
   0  -6 -10    4.20    1.10
   0   6  10    7.70    1.30
   0   6  10    8.50    1.80
  -1  -6 -10    3.60    1.10
  -1  -6 -10    5.20    1.20
   1   6  10    3.40    1.00
   1   6  10    8.50    1.50
  -2  -6 -10    0.30    0.80
  -2  -6 -10    0.70    0.70
   2   6  10   -0.80    0.60
   2   6  10    1.30    1.00
  -3  -6 -10   18.70    2.30
  -3  -6 -10   16.70    2.10
   3   6  10   11.40    2.00
   3   6  10   20.00    2.40
  -4  -6 -10    0.20    0.70
  -4  -6 -10    0.30    0.70
   4   6  10    0.00    0.80
   4   6  10   -0.20    0.70
  -5  -6 -10   31.70    3.20
  -5  -6 -10   34.90    3.20
   5   6  10   32.40    3.20
   9  -6  -9   29.90    3.50
   9  -6  -9   37.30    3.90
  -9   6   9   37.80    3.10
  -9   6   9   45.50    4.30
   8  -6  -9   12.40    2.00
   8  -6  -9   13.90    2.30
  -8   6   9   15.40    1.60
  -8   6   9   13.60    1.50
   7  -6  -9   35.90    3.90
  -7   6   9   41.80    3.30
   6  -6  -9    0.70    0.70
   6  -6  -9    0.90    0.70
  -6   6   9    0.60    0.80
  -6   6   9    0.30    0.50
   5  -6  -9    0.50    0.80
   5  -6  -9    0.30    0.70
  -5   6   9    0.00    0.50
  -5   6   9    0.10    0.60
   4  -6  -9   13.60    2.40
   4  -6  -9   19.30    2.40
  -4   6   9   17.80    2.60
  -4   6   9   13.50    1.90
   3  -6  -9   19.10    2.70
   3  -6  -9   15.10    2.10
  -3   6   9   15.30    2.30
  -3   6   9   20.60    2.30
   2  -6  -9   33.80    3.30
   2  -6  -9   28.60    2.90
  -2   6   9   33.60    3.00
  -2   6   9   31.90    3.20
   1  -6  -9    9.40    1.60
   1  -6  -9    6.90    1.40
  -1   6   9   13.60    1.80
  -1   6   9    6.80    1.60
   0  -6  -9   50.89    4.30
   0  -6  -9   46.70    4.00
   0   6   9   45.00    4.20
  -1  -6  -9    5.10    1.10
  -1  -6  -9    5.60    1.30
   1   6   9    6.00    1.20
   1   6   9    7.80    1.50
  -2  -6  -9   15.40    2.60
   2   6   9   15.70    2.10
   2   6   9   20.40    2.10
  -3  -6  -9   21.80    2.30
  -3  -6  -9   26.10    2.70
  -3  -6  -9   28.00    2.50
   3   6   9   20.10    2.50
   3   6   9   26.60    2.60
  -4  -6  -9    4.50    1.10
  -4  -6  -9    4.90    1.40
  -4  -6  -9    4.70    1.20
   4   6   9    4.40    1.20
   4   6   9    4.10    1.20
  -5  -6  -9    8.70    1.60
  -5  -6  -9    8.90    1.50
   5   6   9   10.90    1.80
  -6  -6  -9    2.70    0.80
  -6  -6  -9    2.90    1.00
   6   6   9    1.10    0.90
   6   6   9    3.00    1.20
   9  -6  -8    1.00    1.00
   9  -6  -8    0.80    0.80
  -9   6   8    0.80    0.50
  -9   6   8    0.80    0.90
  -9   6   8    1.10    0.70
   8  -6  -8  101.69    7.80
   8  -6  -8   94.69    7.50
  -8   6   8  106.19    7.10
  -8   6   8   97.29    7.00
  -8   6   8   83.69    7.50
   7  -6  -8   -0.50    0.50
   7  -6  -8    0.10    0.50
  -7   6   8    0.10    0.50
   6  -6  -8    8.60    1.40
   6  -6  -8   15.70    2.40
  -6   6   8   14.10    1.50
  -6   6   8   11.20    1.70
   5  -6  -8   59.79    4.90
   5  -6  -8   64.99    5.30
  -5   6   8   52.29    5.00
  -5   6   8   68.19    4.80
   4  -6  -8    4.70    1.30
   4  -6  -8    5.40    1.10
  -4   6   8    6.30    1.10
   3  -6  -8   24.40    2.40
   3  -6  -8   25.90    2.70
  -3   6   8   21.50    2.50
  -3   6   8   27.20    2.40
   2  -6  -8   31.90    3.00
   2  -6  -8   25.20    2.50
  -2   6   8   25.60    2.70
  -2   6   8   30.70    2.70
   1  -6  -8   72.69    5.80
   1  -6  -8   70.89    5.60
  -1   6   8   68.69    5.70
  -1   6   8   75.49    5.60
   0  -6  -8    3.30    0.80
   0  -6  -8    8.20    1.60
   0   6   8    4.50    1.00
   0   6   8    6.40    1.40
  -1  -6  -8    9.30    1.70
  -1  -6  -8    5.40    1.40
   1   6   8    7.60    1.50
   1   6   8    6.00    1.20
  -2  -6  -8   19.10    2.00
  -2  -6  -8   22.00    2.30
   2   6   8   23.40    2.20
   2   6   8   22.10    3.10
   2   6   8   18.70    2.20
  -3  -6  -8   31.20    2.90
  -3  -6  -8   33.50    3.00
  -3  -6  -8   35.30    3.20
   3   6   8   38.10    3.20
  -4  -6  -8    3.60    0.90
  -4  -6  -8    3.60    1.00
  -4  -6  -8    3.10    0.80
   4   6   8    2.40    0.90
   4   6   8    1.20    0.70
  -5  -6  -8   31.60    2.90
  -5  -6  -8   32.60    2.90
   5   6   8   28.80    3.00
   5   6   8   33.00    3.00
  -6  -6  -8    2.10    0.90
  -6  -6  -8    1.80    0.60
   6   6   8    2.10    0.90
   6   6   8    1.70    0.90
  -7  -6  -8    6.50    1.30
   7   6   8    5.20    1.30
   7   6   8    6.20    1.30
  10  -6  -7   -0.10    0.70
  10  -6  -7    0.60    0.70
 -10   6   7    0.60    0.60
   9  -6  -7   30.70    2.90
   9  -6  -7   33.40    3.20
  -9   6   7   27.20    2.20
  -9   6   7   25.80    2.20
  -9   6   7   33.00    2.70
  -9   6   7   26.70    2.80
   8  -6  -7  124.99    9.10
   8  -6  -7  108.69    8.70
  -8   6   7  124.79    8.50
  -8   6   7  120.59    8.30
  -8   6   7  107.19    8.80
   7  -6  -7  131.89    9.30
   7  -6  -7  136.19    9.60
  -7   6   7  112.49    9.30
  -7   6   7  112.09    8.80
  -7   6   7  133.99    8.90
   6  -6  -7   16.20    2.10
   6  -6  -7   18.70    2.20
  -6   6   7   15.80    1.90
  -6   6   7   13.10    1.60
   5  -6  -7   41.70    3.60
   5  -6  -7   38.90    3.30
  -5   6   7   36.60    3.10
  -5   6   7   31.90    3.30
   3  -6  -7    2.10    0.80
   3  -6  -7    3.30    0.90
  -3   6   7    1.50    0.70
  -3   6   7    1.40    0.60
   2  -6  -7  613.24   41.50
  -2   6   7  601.44   41.70
   1  -6  -7  155.48   10.60
  -1   6   7  131.49   10.40
   0  -6  -7    9.80    1.50
   0  -6  -7   13.60    1.70
   0   6   7   11.30    1.80
  -1  -6  -7   62.79    4.90
  -1  -6  -7   66.69    5.20
   1   6   7   69.49    5.00
   1   6   7   58.99    5.10
  -2  -6  -7   14.90    1.80
   2   6   7   15.00    1.70
   2   6   7   10.50    1.50
  -3  -6  -7   21.00    1.80
  -3  -6  -7   17.40    2.00
  -3  -6  -7   16.50    1.80
   3   6   7   18.10    2.40
   3   6   7   16.00    1.90
   3   6   7   19.80    2.00
  -4  -6  -7  173.68   12.30
  -4  -6  -7  180.58   12.60
   4   6   7  152.88   12.50
   4   6   7  193.58   12.50
  -5  -6  -7    4.70    1.00
  -5  -6  -7    5.10    1.00
   5   6   7    4.30    1.10
   5   6   7    7.70    1.50
  -6  -6  -7    0.40    0.50
  -6  -6  -7    0.00    0.40
  -6  -6  -7   -0.20    0.50
   6   6   7    0.80    0.60
   6   6   7    0.20    0.60
  -7  -6  -7    5.30    1.10
   7   6   7    4.60    1.20
   7   6   7    6.20    1.20
  -8  -6  -7    0.40    0.60
   8   6   7    0.40    0.70
   8   6   7    0.40    0.60
  10  -6  -6    1.30    0.90
  10  -6  -6    1.00    0.70
 -10   6   6    1.10    0.60
   9  -6  -6    0.00    0.50
   9  -6  -6    0.80    0.80
  -9   6   6   -0.10    0.40
   8  -6  -6   10.10    1.50
   8  -6  -6   10.30    1.60
  -8   6   6   11.70    1.20
  -8   6   6   12.20    1.40
  -8   6   6   11.40    1.10
   7  -6  -6   15.90    2.00
   7  -6  -6   11.20    1.60
  -7   6   6   15.90    1.50
  -7   6   6   15.90    1.50
  -7   6   6   14.90    1.80
   6  -6  -6  110.99    8.00
   6  -6  -6  105.19    8.00
  -6   6   6  104.49    7.50
  -6   6   6  105.09    7.30
  -6   6   6   94.19    7.80
   5  -6  -6   78.79    6.20
   5  -6  -6   90.69    6.50
  -5   6   6   79.99    6.10
   4  -6  -6    2.10    0.90
   4  -6  -6    4.50    0.90
   4  -6  -6    2.40    0.70
  -4   6   6    4.50    0.80
   3  -6  -6    7.10    1.20
   3  -6  -6    6.20    1.10
   2  -6  -6  113.49    8.50
  -2   6   6  128.99    8.60
  -2   6   6  112.79    8.70
   1  -6  -6  195.38   14.50
   1  -6  -6  215.48   14.80
  -1   6   6  197.88   14.70
  -1   6   6  220.58   14.50
   0  -6  -6   59.29    4.90
   0  -6  -6   69.49    5.20
   0   6   6   68.59    5.00
  -1  -6  -6   44.90    3.90
  -1  -6  -6   44.70    3.80
   1   6   6   55.29    4.50
   1   6   6   42.00    3.70
  -2  -6  -6    0.20    0.50
   2   6   6    0.50    0.50
   2   6   6    0.80    0.60
   2   6   6    0.20    0.40
  -3  -6  -6    4.40    0.80
  -3  -6  -6    3.50    0.80
   3   6   6    2.30    0.70
   3   6   6    5.00    1.00
  -4  -6  -6   12.40    1.30
  -4  -6  -6   11.90    1.50
   4   6   6   13.00    1.50
   4   6   6    7.80    1.60
   4   6   6   10.90    1.50
  -5  -6  -6    1.90    0.70
  -5  -6  -6    0.90    0.60
   5   6   6    2.10    0.70
   5   6   6    1.70    0.70
  -6  -6  -6   42.50    3.40
  -6  -6  -6   42.80    3.40
   6   6   6   44.20    3.50
   6   6   6   40.50    3.60
  -7  -6  -6    1.30    0.60
   7   6   6    1.20    0.70
  -8  -6  -6    0.40    0.60
   8   6   6    0.50    0.60
   8   6   6    0.00    0.60
  -9  -6  -6    1.40    0.70
   9   6   6    3.60    1.00
   9   6   6    1.60    0.80
  11  -6  -5    6.00    1.30
  11  -6  -5    6.20    1.40
 -11   6   5    8.80    1.40
  10  -6  -5    3.70    1.10
  10  -6  -5    3.20    0.90
 -10   6   5    4.20    0.90
   9  -6  -5    1.10    0.80
   9  -6  -5    0.20    0.50
  -9   6   5    0.40    0.50
   8  -6  -5    9.60    1.50
   8  -6  -5    9.20    1.40
  -8   6   5    8.90    0.90
  -8   6   5    9.70    1.30
  -8   6   5    9.90    1.00
   7  -6  -5   87.29    6.50
   7  -6  -5   79.49    6.20
  -7   6   5   85.39    6.00
  -7   6   5   86.29    6.00
  -7   6   5   77.79    5.90
   6  -6  -5  703.53   48.80
  -6   6   5  730.73   49.00
   5  -6  -5   60.29    4.80
   5  -6  -5   61.79    4.80
   5  -6  -5   64.89    5.10
  -5   6   5   65.49    4.70
   4  -6  -5  400.86   27.70
   4  -6  -5  389.26   27.30
  -4   6   5  409.56   28.00
  -4   6   5  396.96   27.30
   3  -6  -5  534.55   36.50
   2  -6  -5   92.79    7.10
   2  -6  -5   94.49    6.90
  -2   6   5   92.09    7.10
  -2   6   5  100.69    6.90
   1  -6  -5  358.46   25.40
  -1   6   5  382.16   25.60
   0  -6  -5    2.50    0.70
   0  -6  -5    1.90    0.60
   0   6   5    3.50    0.90
   0   6   5    1.60    0.60
  -1  -6  -5   55.39    4.20
  -1  -6  -5   51.39    4.10
   1   6   5   51.59    4.10
   1   6   5   51.69    4.20
   1   6   5   55.79    4.10
  -2  -6  -5    0.10    0.40
   2   6   5    0.70    0.50
   2   6   5   -0.10    0.30
   2   6   5    0.20    0.40
  -3  -6  -5   17.70    1.50
  -3  -6  -5   16.70    1.80
   3   6   5   16.30    1.80
   3   6   5   18.40    1.80
   3   6   5   16.40    1.80
  -4  -6  -5  117.39    8.60
  -4  -6  -5  123.29    8.80
   4   6   5  115.19    8.80
   4   6   5  133.19    8.80
  -5  -6  -5   25.30    2.20
  -5  -6  -5   19.70    2.20
  -5  -6  -5   26.60    2.10
   5   6   5   27.20    2.60
   5   6   5   21.70    2.60
   5   6   5   28.50    2.40
  -6  -6  -5   16.40    1.60
  -6  -6  -5   17.00    1.60
  -6  -6  -5   15.10    1.50
   6   6   5   16.00    1.70
   6   6   5   18.00    1.80
  -7  -6  -5   54.69    4.30
   7   6   5   54.79    4.50
   7   6   5   61.89    4.50
  -8  -6  -5   55.09    4.20
   8   6   5   50.09    4.30
   8   6   5   58.49    4.30
  -9  -6  -5   23.30    2.20
   9   6   5   22.80    2.20
   9   6   5   21.70    2.20
  11  -6  -4    0.40    0.70
  11  -6  -4    1.10    0.70
 -11   6   4    1.30    0.70
  10  -6  -4    3.00    1.00
  10  -6  -4    2.30    0.80
 -10   6   4    2.50    0.80
   9  -6  -4    6.10    1.30
   9  -6  -4    5.40    1.00
  -9   6   4    5.20    1.00
   8  -6  -4    0.70    0.50
   8  -6  -4    0.60    0.60
  -8   6   4    0.80    0.40
   7  -6  -4   25.80    2.40
   7  -6  -4   29.30    2.70
  -7   6   4   29.30    2.20
  -7   6   4   26.10    2.30
   6  -6  -4    9.30    1.30
   6  -6  -4    6.70    1.20
  -6   6   4    9.80    1.00
  -6   6   4   10.60    1.00
  -6   6   4    9.70    1.00
   5  -6  -4  131.09    9.70
   5  -6  -4  148.49   10.00
   5  -6  -4  127.09    9.70
  -5   6   4  133.99    9.80
  -5   6   4  140.39    9.60
  -5   6   4  138.39    9.40
   4  -6  -4    2.40    0.70
   4  -6  -4    2.30    0.60
   4  -6  -4    2.30    0.80
  -4   6   4    2.20    0.70
  -4   6   4    2.50    0.60
   3  -6  -4  244.98   16.50
   3  -6  -4  241.08   16.70
  -3   6   4  237.98   16.60
  -3   6   4  238.08   16.80
   2  -6  -4  212.88   14.50
   2  -6  -4  222.88   14.90
   2  -6  -4  212.08   14.70
  -2   6   4  208.48   14.70
  -2   6   4  201.08   14.80
   1  -6  -4   75.99    5.40
  -1   6   4   67.89    5.50
  -1   6   4   73.79    5.40
   0  -6  -4  210.88   14.70
   0  -6  -4  205.98   14.50
   0   6   4  208.88   14.40
   0   6   4  205.48   14.60
   0   6   4  212.58   14.50
  -1  -6  -4   67.59    4.90
  -1  -6  -4   61.29    4.70
   1   6   4   65.59    4.80
   1   6   4   62.09    4.90
  -2  -6  -4    0.40    0.30
  -2  -6  -4    0.70    0.30
  -2  -6  -4    0.70    0.40
   2   6   4    0.90    0.40
   2   6   4    0.30    0.40
   2   6   4    0.60    0.40
  -3  -6  -4   19.70    1.90
  -3  -6  -4   21.30    1.60
   3   6   4   18.90    1.90
   3   6   4   19.60    2.10
   3   6   4   19.90    1.90
  -4  -6  -4    8.70    0.90
  -4  -6  -4    8.00    1.20
   4   6   4   10.60    1.50
   4   6   4   10.30    1.40
   4   6   4    7.00    1.10
  -5  -6  -4   34.80    2.70
  -5  -6  -4   31.80    2.80
  -5  -6  -4   35.60    2.80
   5   6   4   36.00    2.90
   5   6   4   31.60    2.90
  -6  -6  -4   70.29    5.00
  -6  -6  -4   67.09    5.10
  -6  -6  -4   73.19    5.00
   6   6   4   67.89    5.30
   6   6   4   78.99    5.30
   6   6   4   58.79    5.70
  -7  -6  -4    1.70    0.60
   7   6   4    1.70    0.60
   7   6   4    1.90    0.70
  -8  -6  -4   20.00    1.90
   8   6   4   20.30    2.00
   8   6   4   23.50    2.10
  -9  -6  -4    1.40    0.60
   9   6   4    1.70    0.80
   9   6   4    0.50    0.50
 -10  -6  -4    9.30    1.40
  10   6   4   12.50    1.50
  11  -6  -3   50.69    4.20
  11  -6  -3   48.60    4.10
  10  -6  -3   46.70    3.80
  10  -6  -3   44.30    3.70
 -10   6   3   44.30    3.70
   9  -6  -3   -0.10    0.60
   9  -6  -3    0.60    0.50
  -9   6   3    0.10    0.40
   8  -6  -3    3.40    0.90
   8  -6  -3    4.50    0.90
  -8   6   3    4.10    0.80
   7  -6  -3    0.00    0.50
   7  -6  -3    0.90    0.50
  -7   6   3    0.30    0.30
  -7   6   3    0.40    0.40
   6  -6  -3    0.20    0.40
   6  -6  -3    0.10    0.40
   6  -6  -3    0.20    1.10
  -6   6   3    0.20    0.30
  -6   6   3    0.20    0.40
  -6   6   3    0.20    0.30
   5  -6  -3  144.69   11.10
   5  -6  -3  163.58   11.30
   5  -6  -3  161.18   11.10
  -5   6   3  156.38   11.20
  -5   6   3  156.58   11.00
  -5   6   3  164.88   10.80
   4  -6  -3   33.70    2.80
   4  -6  -3   33.70    2.80
   4  -6  -3   30.50    2.60
  -4   6   3   32.30    2.80
  -4   6   3   31.20    2.60
  -4   6   3   33.80    2.30
   3  -6  -3  315.57   21.70
   3  -6  -3  316.07   21.50
  -3   6   3  312.97   21.80
  -3   6   3  315.87   21.60
   2  -6  -3    6.40    1.00
   2  -6  -3    4.60    0.80
  -2   6   3    6.90    1.10
  -2   6   3    4.80    0.80
   1  -6  -3  236.18   16.00
  -1   6   3  231.78   16.40
  -1   6   3  236.58   16.30
  -1   6   3  236.38   16.00
   0  -6  -3    4.30    0.80
   0   6   3    4.50    0.80
   0   6   3    3.10    0.50
   0   6   3    2.80    0.60
  -1  -6  -3  163.68   11.30
  -1  -6  -3  148.39   11.20
   1   6   3  169.88   11.30
   1   6   3  159.18   11.20
   1   6   3  161.78   11.60
  -2  -6  -3   54.09    3.70
  -2  -6  -3   52.29    4.00
   2   6   3   53.69    4.10
   2   6   3   54.99    4.10
   2   6   3   52.29    4.10
  -3  -6  -3  113.19    7.60
  -3  -6  -3  112.29    7.90
   3   6   3  109.29    7.90
   3   6   3  112.79    7.90
   3   6   3  100.89    7.90
  -4  -6  -3  226.48   15.70
  -4  -6  -3  226.48   15.60
  -4  -6  -3  228.78   15.30
   4   6   3  220.48   15.70
   4   6   3  220.48   15.70
  -5  -6  -3  224.28   15.20
  -5  -6  -3  221.88   15.10
  -5  -6  -3  215.08   15.30
   5   6   3  221.98   15.30
   5   6   3  219.48   15.40
  -6  -6  -3  228.28   16.80
  -6  -6  -3  249.18   16.70
  -6  -6  -3  245.28   16.70
   6   6   3  238.28   17.10
   6   6   3  265.17   17.00
  -7  -6  -3  776.52   55.39
   7   6   3  804.62   55.59
   7   6   3  874.51   55.49
  -8  -6  -3  106.99    7.80
   8   6   3  104.89    7.90
   8   6   3  115.89    7.90
  -9  -6  -3   44.60    3.80
   9   6   3   55.49    4.00
  10   6   3   26.40    2.40
  11  -6  -2    5.30    1.20
  11  -6  -2    3.90    1.00
  11  -6  -2    3.20    0.90
  10  -6  -2    2.90    0.90
  10  -6  -2    3.00    0.80
   9  -6  -2    4.60    0.90
   9  -6  -2    5.90    1.10
   8  -6  -2    9.10    1.30
   8  -6  -2   10.70    1.50
   7  -6  -2   19.00    1.80
   7  -6  -2   19.20    1.90
  -7   6   2   18.20    1.60
   6  -6  -2    0.00    0.30
   6  -6  -2   -0.20    0.50
  -6   6   2    0.20    0.30
  -6   6   2    0.10    0.40
  -6   6   2    0.00    0.30
  -6   6   2    0.00    0.20
   5  -6  -2    4.20    0.90
   5  -6  -2    1.90    0.70
   5  -6  -2    2.20    0.60
  -5   6   2    2.10    0.50
  -5   6   2    2.40    0.50
  -5   6   2    2.00    0.40
  -5   6   2    2.60    0.60
   4  -6  -2    4.70    0.80
   4  -6  -2    6.30    0.90
   4  -6  -2    4.80    0.90
  -4   6   2    5.70    0.80
  -4   6   2    6.20    0.80
  -4   6   2    4.80    0.80
   3  -6  -2   52.99    3.90
   3  -6  -2   51.59    4.00
   3  -6  -2   51.09    3.80
  -3   6   2   50.89    3.80
  -3   6   2   52.09    3.80
  -3   6   2   48.70    4.00
   2  -6  -2   60.19    4.30
   2  -6  -2   59.39    4.60
   2  -6  -2   57.69    4.40
  -2   6   2   59.19    4.40
  -2   6   2   62.89    4.60
   1  -6  -2  225.58   15.10
   1  -6  -2  222.88   15.40
  -1   6   2  234.78   15.10
  -1   6   2  215.58   15.50
  -1   6   2  212.78   15.40
   0  -6  -2   32.10    2.20
   0  -6  -2   29.10    2.60
   0   6   2   32.30    2.30
   0   6   2   27.50    2.70
  -1  -6  -2  631.24  115.29
  -1  -6  -2  583.14  106.39
   1   6   2  560.24   46.40
  -2  -6  -2  200.18   14.00
   2   6   2  200.38   13.90
   2   6   2  211.38   14.00
   2   6   2  195.88   14.10
  -3  -6  -2   78.89    6.20
  -3  -6  -2   81.89    6.10
  -3  -6  -2   87.49    6.20
  -3  -6  -2   86.99    5.70
   3   6   2   85.89    6.10
   3   6   2   83.39    6.20
   3   6   2   80.99    6.10
  -4  -6  -2   23.70    2.10
  -4  -6  -2   23.90    1.70
  -4  -6  -2   25.50    2.20
  -4  -6  -2   24.40    2.00
   4   6   2   22.20    2.10
   4   6   2   24.60    2.00
   4   6   2   19.40    2.00
  -5  -6  -2   74.89    5.10
  -5  -6  -2   60.19    4.40
  -5  -6  -2   62.99    4.50
  -5  -6  -2   61.49    4.60
   5   6   2   62.89    4.70
   5   6   2   56.39    4.80
   5   6   2   62.29    4.60
  -6  -6  -2   49.40    3.80
  -6  -6  -2   57.69    4.50
   6   6   2   52.59    4.10
   6   6   2   52.99    4.00
  -7  -6  -2   46.00    4.10
   7   6   2   42.80    3.60
   7   6   2   48.30    3.60
   8   6   2   20.20    1.90
   9   6   2    6.30    1.00
  10   6   2    0.30    0.50
  10   6   2    0.00    0.30
  11  -6  -1   12.50    1.60
  11  -6  -1   11.10    1.50
  11  -6  -1    8.20    1.50
  10  -6  -1   34.60    3.00
  10  -6  -1   35.30    3.30
  10  -6  -1   39.10    3.20
 -10   6   1   33.50    3.30
   9  -6  -1   13.50    1.60
   9  -6  -1   12.90    1.70
   9  -6  -1   14.00    1.50
  -9   6   1   13.10    1.80
   8  -6  -1   13.90    1.50
   8  -6  -1    8.90    1.30
  -8   6   1   11.50    1.60
   7  -6  -1    2.30    0.70
   7  -6  -1    2.20    0.60
  -7   6   1    0.90    0.50
   6  -6  -1   -0.10    0.60
   6  -6  -1    0.30    0.40
   6  -6  -1    0.30    0.40
  -6   6   1    0.80    0.20
  -6   6   1   -0.10    0.40
  -6   6   1    0.50    0.30
   5  -6  -1  100.49    8.00
   5  -6  -1  116.79    8.10
   5  -6  -1  115.79    8.00
  -5   6   1  107.89    7.90
  -5   6   1  112.59    7.80
  -5   6   1  112.89    7.70
   4  -6  -1   22.20    1.90
   4  -6  -1   22.70    2.00
   4  -6  -1   21.80    2.10
  -4   6   1   21.80    1.90
  -4   6   1   23.00    1.80
   3  -6  -1  919.21  147.29
   3  -6  -1  985.20  144.69
  -3   6   1  929.91   69.99
  -3   6   1  887.21   70.09
   2  -6  -1  130.69    9.00
   2  -6  -1  125.99    8.80
   2  -6  -1  126.49    8.90
  -2   6   1  123.59    9.00
  -2   6   1  121.69    8.80
  -2   6   1  134.59    8.70
  -2   6   1  120.89    8.90
   1  -6  -1  167.38   11.50
   1  -6  -1  163.98   11.70
  -1   6   1  165.88   11.80
  -1   6   1  161.78   11.60
  -1   6   1  167.68   11.70
  -1   6   1  179.78   11.40
   0  -6  -1 1083.19  151.18
   0  -6  -1  855.11  131.89
   0   6   1  904.41   68.59
   0   6   1  867.61   68.09
  -1  -6  -1   47.60    3.50
  -1  -6  -1   51.19    3.70
  -1  -6  -1   44.50    3.70
   1   6   1   47.50    3.40
   1   6   1   47.00    3.70
   1   6   1   48.80    3.60
  -2  -6  -1 1318.77  157.78
  -2  -6  -1 1353.76  150.48
   2   6   1 1295.67   97.39
   2   6   1 1346.47   97.49
  -3  -6  -1  369.56   27.90
  -3  -6  -1  446.16   28.00
  -4  -6  -1    0.10    0.30
  -4  -6  -1    0.00    0.40
  -4  -6  -1    0.10    0.30
   4   6   1    0.20    0.30
   4   6   1   -0.20    0.20
   4   6   1   -0.10    0.30
   4   6   1    0.10    0.30
  -5  -6  -1    7.10    0.80
  -5  -6  -1    7.20    1.00
  -5  -6  -1    4.60    1.00
   5   6   1    6.10    1.00
   5   6   1    6.40    0.90
   5   6   1    8.70    1.00
   5   6   1    8.60    1.20
  -6  -6  -1   17.80    2.00
  -6  -6  -1   16.20    1.30
   6   6   1   15.70    1.60
   6   6   1   15.20    1.50
  -7  -6  -1   21.50    2.30
   7   6   1   19.10    1.70
   7   6   1   14.20    1.70
  -8  -6  -1   65.09    5.10
   8   6   1   59.79    4.40
   8   6   1   49.30    4.50
  -9  -6  -1   30.20    3.20
   9   6   1   34.40    2.60
   9   6   1   25.70    2.30
 -10  -6  -1    0.10    0.90
  10   6   1    0.40    0.50
  10   6   1    0.20    0.40
  11   6   1    3.70    0.70
  11   6   1    4.50    0.90
  11  -6   0    2.00    0.80
  11  -6   0    3.10    0.80
 -11   6   0    2.20    1.10
  10  -6   0   18.80    2.10
  10  -6   0   22.20    2.10
 -10   6   0   20.10    2.30
   9  -6   0    8.90    1.40
   9  -6   0    9.50    1.30
   9  -6   0    9.70    1.50
  -9   6   0   10.10    1.60
   8  -6   0    1.40    0.60
   8  -6   0    1.50    0.60
   8  -6   0    1.00    0.50
   8  -6   0    1.00    0.50
  -8   6   0    1.40    0.70
   7  -6   0    1.30    0.60
   7  -6   0    0.20    0.40
   7  -6   0    1.00    0.50
   7  -6   0    0.80    0.40
  -7   6   0    0.20    0.60
   6  -6   0    5.20    0.60
   6  -6   0    4.70    0.90
   6  -6   0    4.30    0.80
   6  -6   0    3.60    0.90
   6  -6   0    5.10    1.10
  -6   6   0    3.80    0.80
   5  -6   0   10.80    1.30
   5  -6   0   13.00    1.60
   5  -6   0   10.30    0.90
   5  -6   0   10.70    1.20
  -5   6   0   11.20    1.00
  -5   6   0   11.10    1.40
  -5   6   0   10.80    1.00
   4  -6   0  218.88   14.50
   4  -6   0  213.48   14.40
   4  -6   0  203.98   14.00
   4  -6   0  195.68   14.40
  -4   6   0  213.58   14.20
  -4   6   0  206.58   14.20
  -4   6   0  194.18   14.30
   3  -6   0  258.27   17.70
   3  -6   0  250.57   17.70
   3  -6   0  265.47   17.80
  -3   6   0  257.27   17.60
  -3   6   0  247.38   17.60
  -3   6   0  261.47   17.50
   2  -6   0   43.40    3.30
   2  -6   0   36.10    3.10
   2  -6   0   42.40    3.20
   2  -6   0   36.20    3.00
  -2   6   0   37.60    2.90
  -2   6   0   41.50    2.90
  -2   6   0   39.60    3.00
   1  -6   0   97.49    7.10
   1  -6   0   96.69    7.10
   1  -6   0  102.59    6.60
  -1   6   0   89.59    6.90
  -1   6   0   94.09    6.80
  -1   6   0  102.29    6.80
   0  -6   0  600.24  110.89
   0   6   0  601.44   48.80
  -1  -6   0   98.09    7.00
  -1  -6   0   95.09    7.30
   1   6   0  104.99    6.80
   1   6   0  100.69    7.00
  -2  -6   0   36.50    3.00
  -2  -6   0   37.70    3.20
  -2  -6   0   41.90    3.20
   2   6   0   39.50    3.00
   2   6   0   37.70    2.90
   2   6   0   41.90    2.70
   2   6   0   42.20    3.10
  -3  -6   0  220.78   17.20
  -3  -6   0  248.78   17.30
  -3  -6   0  252.67   17.40
   3   6   0  266.67   17.20
   3   6   0  268.07   17.00
   3   6   0  245.88   17.20
  -4  -6   0  214.68   14.40
  -4  -6   0  208.78   14.30
  -4  -6   0  200.28   14.40
   4   6   0  195.28   14.30
   4   6   0  210.98   14.20
   4   6   0  208.18   14.10
  -5  -6   0   11.00    1.10
  -5  -6   0    8.10    1.30
  -5  -6   0   10.50    1.10
   5   6   0   11.00    1.10
   5   6   0   13.10    1.50
   5   6   0   10.70    1.00
  -6  -6   0    4.70    0.60
  -6  -6   0    5.20    0.70
  -6  -6   0    2.40    0.80
   6   6   0    4.50    0.70
   6   6   0    6.10    0.90
  -7  -6   0    1.50    0.90
   7   6   0    0.00    0.30
   7   6   0    0.80    0.40
   7   6   0    1.20    0.60
   8   6   0    0.80    0.40
   8   6   0    1.20    0.80
  -9  -6   0    6.60    1.50
   9   6   0    8.50    1.00
 -10  -6   0   15.20    2.40
  10   6   0   20.40    1.80
  10   6   0   20.80    1.90
 -11  -6   0    1.80    1.30
  11   6   0    2.20    0.70
  11   6   0    2.40    0.60
  11  -6   1    3.00    0.90
  11  -6   1    4.10    1.00
 -11   6  -1    3.50    1.20
  10  -6   1    0.30    0.50
  10  -6   1   -0.40    0.50
 -10   6  -1    0.70    1.00
   9  -6   1   32.40    2.80
   9  -6   1   26.70    2.60
   9  -6   1   31.40    2.80
  -9   6  -1   34.70    3.10
   8  -6   1   57.99    4.60
   8  -6   1   49.00    4.20
   8  -6   1   64.49    4.60
  -8   6  -1   59.49    4.70
   7  -6   1   17.50    1.90
   7  -6   1   18.00    1.90
   7  -6   1   17.50    1.60
  -7   6  -1   18.90    2.00
   6  -6   1   17.10    1.70
   6  -6   1   15.90    1.50
   6  -6   1   15.40    1.40
   6  -6   1   16.20    1.70
  -6   6  -1   15.20    1.70
   5  -6   1    7.70    1.20
   5  -6   1    7.50    0.80
   5  -6   1    5.60    1.00
   5  -6   1    8.70    1.40
  -5   6  -1    7.40    0.80
  -5   6  -1    6.90    0.70
  -5   6  -1    7.20    1.20
   4  -6   1    0.40    0.40
   4  -6   1    0.20    0.20
   4  -6   1   -0.20    0.30
   4  -6   1    0.30    0.30
   4  -6   1    0.40    0.40
  -4   6  -1   -0.10    0.20
  -4   6  -1    0.70    0.30
  -4   6  -1    0.70    0.40
   3  -6   1  466.95   30.50
  -3   6  -1  432.76   30.70
   2  -6   1 1450.15  159.18
   2  -6   1 1297.77   91.99
  -2   6  -1 1179.58  149.69
  -2   6  -1 1147.29   91.09
   1  -6   1   47.80    3.80
   1  -6   1   49.00    3.60
  -1   6  -1   51.09    3.60
  -1   6  -1   45.90    3.60
   0  -6   1  733.23  125.39
   0  -6   1  843.12   63.99
   0   6  -1  796.52  132.19
   0   6  -1  823.32   63.89
  -1  -6   1  168.08   12.00
  -1  -6   1  172.78   12.00
  -1  -6   1  165.08   11.70
   1   6  -1  183.48   12.10
   1   6  -1  162.68   11.70
  -2  -6   1  117.89    8.70
  -2  -6   1  124.49    8.60
  -2  -6   1  112.39    8.40
   2   6  -1  129.09    8.50
  -3  -6   1  843.92   65.69
   3   6  -1  725.43  133.39
   3   6  -1  892.21   66.49
  -4  -6   1   23.70    2.00
  -4  -6   1   22.40    2.10
  -4  -6   1   22.90    2.10
   4   6  -1   24.30    1.90
   4   6  -1   24.60    2.20
   4   6  -1   25.00    1.80
  -5  -6   1  112.79    8.10
  -5  -6   1  122.99    8.40
  -5  -6   1  109.89    8.10
   5   6  -1  115.29    8.00
   5   6  -1  117.89    8.40
   5   6  -1  109.49    8.00
  -6  -6   1    0.40    0.50
  -6  -6   1    0.10    0.30
   6   6  -1    1.40    0.60
   6   6  -1    0.70    0.30
   6   6  -1   -0.20    0.30
  -7  -6   1    2.30    0.90
   7   6  -1    2.90    0.80
   7   6  -1    2.30    0.50
   7   6  -1    2.10    0.70
  -8  -6   1    9.90    2.00
   8   6  -1   11.50    1.70
   8   6  -1   10.50    1.10
  -9  -6   1   11.20    1.90
   9   6  -1   13.20    1.30
 -10  -6   1   35.70    3.80
  10   6  -1   37.90    2.90
 -11  -6   1    7.20    1.80
  11   6  -1    9.20    1.10
  10  -6   2    0.20    0.60
  10  -6   2    0.40    0.70
 -10   6  -2   -0.70    0.70
   9  -6   2    2.80    0.80
   9  -6   2    5.10    1.00
   9  -6   2    3.90    0.90
   8  -6   2   19.90    2.00
   8  -6   2   19.60    1.80
   8  -6   2   18.50    2.00
  -8   6  -2   13.20    2.00
   7  -6   2   44.40    3.60
   7  -6   2   38.20    3.30
   7  -6   2   42.90    3.30
   7  -6   2   45.30    3.60
  -7   6  -2   44.70    3.80
   6  -6   2   48.30    3.90
   6  -6   2   50.09    3.70
   6  -6   2   43.00    3.90
   6  -6   2   48.70    4.10
  -6   6  -2   48.10    4.00
   5  -6   2   62.29    4.60
   5  -6   2   64.59    5.00
   5  -6   2   65.39    4.70
  -5   6  -2   61.99    4.50
  -5   6  -2   60.79    4.90
  -5   6  -2   63.39    4.40
   4  -6   2   25.00    2.30
   4  -6   2   25.50    2.00
   4  -6   2   25.80    2.00
  -4   6  -2   21.90    2.20
  -4   6  -2   24.60    2.00
  -4   6  -2   23.40    1.90
   3  -6   2   85.19    5.90
   3  -6   2   83.49    6.20
  -3   6  -2   83.79    5.90
  -3   6  -2   80.29    6.00
  -3   6  -2   81.09    5.80
   2  -6   2  195.68   14.00
   2  -6   2  206.48   13.70
  -2   6  -2  194.28   13.80
  -2   6  -2  199.58   13.60
  -2   6  -2  196.08   13.70
   1  -6   2  619.84  118.99
   1  -6   2  528.45   45.00
  -1   6  -2  434.66  101.59
  -1   6  -2  559.94   45.40
   0  -6   2   31.20    2.40
   0  -6   2   30.80    2.60
   0   6  -2   31.00    2.70
   0   6  -2   29.30    2.40
  -1  -6   2  208.08   14.90
  -1  -6   2  212.08   15.20
   1   6  -2  221.08   14.90
   1   6  -2  228.58   15.30
  -2  -6   2   60.29    4.30
  -2  -6   2   58.29    4.50
  -2  -6   2   50.99    4.20
   2   6  -2   60.79    4.30
   2   6  -2   65.19    4.70
  -3  -6   2   53.99    4.10
  -3  -6   2   48.20    3.90
  -3  -6   2   52.69    4.10
   3   6  -2   51.59    3.90
   3   6  -2   58.69    4.30
  -4  -6   2    7.10    1.10
  -4  -6   2    4.40    0.80
  -4  -6   2    6.00    1.00
   4   6  -2    5.00    0.70
   4   6  -2    5.10    0.90
  -5  -6   2    2.40    0.60
  -5  -6   2    3.50    0.70
  -5  -6   2    2.40    0.70
   5   6  -2    1.90    0.70
   5   6  -2    2.80    0.60
   5   6  -2    3.70    0.60
  -6  -6   2    0.30    0.30
  -6  -6   2    0.00    0.30
  -6  -6   2   -0.30    0.40
   6   6  -2   -0.20    0.30
   6   6  -2    0.00    0.40
   6   6  -2    0.00    0.30
  -7  -6   2   17.70    1.50
  -7  -6   2   18.90    1.60
  -7  -6   2   24.10    2.40
   7   6  -2   21.10    2.10
   7   6  -2   17.70    1.80
  -8  -6   2    6.00    1.40
   8   6  -2    9.30    1.10
   8   6  -2    9.40    1.40
   8   6  -2    8.90    1.60
  -9  -6   2    3.20    1.30
   9   6  -2    3.90    1.00
   9   6  -2    3.40    0.70
 -10  -6   2    1.60    1.00
  10   6  -2    2.90    0.60
 -11  -6   2    2.80    1.10
  11   6  -2    2.90    0.70
  10  -6   3   21.00    2.40
  10  -6   3   26.70    2.50
  10  -6   3   25.40    2.30
 -10   6  -3   27.90    2.90
   9  -6   3   51.39    4.40
   9  -6   3   57.29    4.20
   9  -6   3   53.19    4.40
  -9   6  -3   57.09    4.90
   8  -6   3   95.69    7.70
   8  -6   3  105.59    7.50
   8  -6   3  109.39    7.80
   8  -6   3   98.69    7.80
  -8   6  -3  117.19    8.20
   7  -6   3  767.62   52.09
   7  -6   3  757.42   51.89
   6  -6   3  264.67   17.10
   6  -6   3  245.38   17.20
   6  -6   3  232.98   17.40
   5  -6   3  227.48   15.50
   5  -6   3  223.68   15.80
   5  -6   3  247.58   15.90
  -5   6  -3  220.58   15.30
  -5   6  -3  227.48   15.30
  -5   6  -3  199.88   15.80
   4  -6   3  228.08   15.90
  -4   6  -3  201.48   15.70
  -4   6  -3  232.58   15.40
  -4   6  -3  235.58   15.50
   3  -6   3  118.09    8.40
   3  -6   3  121.19    8.10
  -3   6  -3  111.79    7.90
  -3   6  -3  107.29    8.20
  -3   6  -3  109.59    8.00
   2  -6   3   56.59    4.00
   2  -6   3   52.59    4.30
  -2   6  -3   52.09    3.90
  -2   6  -3   49.40    4.10
  -2   6  -3   58.09    4.30
   1  -6   3  158.68   11.50
  -1   6  -3  162.98   11.50
  -1   6  -3  160.88   11.10
   0  -6   3    3.70    0.60
   0  -6   3    1.60    0.50
  -1  -6   3  227.98   15.90
  -1  -6   3  227.78   16.10
   1   6  -3  227.58   16.20
   1   6  -3  238.78   15.90
  -2  -6   3    5.10    0.90
  -2  -6   3    5.80    0.80
   2   6  -3    6.10    0.80
   2   6  -3    6.50    1.10
  -3  -6   3  296.17   21.70
  -3  -6   3  308.57   21.40
   3   6  -3  318.47   21.80
   3   6  -3  330.27   21.50
  -4  -6   3   32.70    2.90
  -4  -6   3   35.90    2.90
   4   6  -3   37.10    3.10
   4   6  -3   34.70    2.70
  -5  -6   3  184.38   12.00
  -5  -6   3  161.38   11.80
  -5  -6   3  164.18   11.80
   5   6  -3  167.98   11.70
   5   6  -3  161.88   12.00
  -6  -6   3   -0.60    0.40
  -6  -6   3   -0.30    0.30
  -6  -6   3    0.10    0.30
   6   6  -3    0.30    0.30
   6   6  -3    0.10    0.40
   6   6  -3    0.10    0.60
  -7  -6   3    0.10    0.70
  -7  -6   3    1.80    0.50
  -7  -6   3    0.20    0.30
   7   6  -3    0.70    0.60
   7   6  -3    0.80    0.40
   7   6  -3    1.10    0.70
  -8  -6   3    3.30    1.50
   8   6  -3    4.50    1.10
  -9  -6   3    0.10    0.60
   9   6  -3    0.20    0.60
   9   6  -3    0.40    0.40
 -10  -6   3   46.80    4.40
  10   6  -3   44.20    3.60
  10   6  -3   50.99    4.10
 -11  -6   3   46.70    4.70
  11   6  -3   47.40    3.80
  11   6  -3   53.09    4.30
  10  -6   4    9.50    1.60
  10  -6   4    9.30    1.40
  10  -6   4   10.70    1.60
 -10   6  -4    8.30    2.00
   9  -6   4    1.20    0.70
   9  -6   4    0.80    0.60
   9  -6   4    0.90    0.80
  -9   6  -4    2.50    1.10
   8  -6   4   18.10    2.10
   8  -6   4   19.60    1.90
   8  -6   4   18.80    2.10
  -8   6  -4   17.60    2.30
   7  -6   4    1.80    0.60
   7  -6   4    1.70    0.70
   7  -6   4    1.40    0.80
  -7   6  -4    1.30    0.80
   6  -6   4   80.09    5.50
   6  -6   4   65.99    5.70
   6  -6   4   68.09    5.60
  -6   6  -4   86.49    6.10
   5  -6   4   34.50    2.80
   5  -6   4   34.60    2.90
  -5   6  -4   40.00    3.30
  -5   6  -4   32.50    2.60
   4  -6   4    8.10    1.10
   4  -6   4   10.40    1.60
  -4   6  -4    5.80    1.20
  -4   6  -4    8.50    1.10
   3  -6   4   18.40    2.00
   3  -6   4   18.70    1.80
  -3   6  -4   20.50    2.10
  -3   6  -4   20.70    1.90
  -3   6  -4   19.60    1.80
  -3   6  -4   19.00    2.00
   2  -6   4    0.00    0.30
   2  -6   4    0.20    0.30
  -2   6  -4    0.30    0.30
  -2   6  -4    1.10    0.60
  -2   6  -4    0.20    0.50
   1  -6   4   63.39    5.00
   1  -6   4   64.79    4.70
  -1   6  -4   64.49    5.00
  -1   6  -4   60.79    4.60
   0  -6   4  211.38   14.20
   0  -6   4  186.98   14.50
   0   6  -4  201.68   14.20
   0   6  -4  223.28   14.70
  -1  -6   4   70.29    5.70
  -1  -6   4   75.69    5.40
   1   6  -4   73.69    5.40
   1   6  -4   78.09    5.80
  -2  -6   4  225.08   15.10
  -2  -6   4  194.78   15.30
   2   6  -4  236.38   15.60
   2   6  -4  221.38   15.10
  -3  -6   4  242.68   16.90
  -3  -6   4  238.38   17.20
   3   6  -4  249.48   17.40
   3   6  -4  254.47   17.00
  -4  -6   4    2.00    0.50
  -4  -6   4    2.00    0.60
  -4  -6   4    3.10    0.80
   4   6  -4    2.50    0.60
   4   6  -4    2.40    0.90
  -5  -6   4  133.69   10.10
  -5  -6   4  151.08   10.10
   5   6  -4  145.49   10.40
   5   6  -4  134.89    9.90
  -6  -6   4   12.30    1.70
  -6  -6   4   11.00    1.30
   6   6  -4    9.90    1.20
   6   6  -4    9.20    1.60
  -7  -6   4   29.80    2.40
  -7  -6   4   27.80    2.40
  -7  -6   4   25.30    2.60
   7   6  -4   24.90    2.50
   7   6  -4   27.50    2.30
   7   6  -4   28.50    2.80
  -8  -6   4    1.70    1.00
  -8  -6   4    0.60    0.40
   8   6  -4    0.80    0.40
   8   6  -4    0.40    0.70
  -9  -6   4    6.80    1.60
   9   6  -4    3.60    0.80
   9   6  -4    6.90    1.40
 -10  -6   4    1.30    1.00
  10   6  -4    2.10    0.90
  10   6  -4    2.40    0.70
 -11  -6   4    0.70    1.00
  11   6  -4    1.20    0.60
  11   6  -4    0.40    0.70
   9  -6   5   25.70    2.40
   9  -6   5   22.10    2.50
  -9   6  -5   30.50    3.10
   8  -6   5   50.49    4.80
   8  -6   5   61.79    4.60
  -8   6  -5   74.39    5.70
   7  -6   5   56.19    4.30
   7  -6   5   55.09    4.70
   7  -6   5   51.69    4.60
  -7   6  -5   60.99    4.90
   6  -6   5   15.50    1.90
   6  -6   5   18.10    1.70
   6  -6   5   14.00    1.90
  -6   6  -5   18.70    2.50
   5  -6   5   22.60    2.40
   5  -6   5   27.10    2.30
  -5   6  -5   26.80    2.70
  -5   6  -5   24.40    2.00
   4  -6   5  117.09    9.30
   4  -6   5  134.09    9.00
  -4   6  -5  136.49    9.40
  -4   6  -5  125.79    9.30
  -4   6  -5  120.49    8.80
  -4   6  -5  126.69    8.90
   3  -6   5   17.10    1.90
   3  -6   5   19.00    1.70
  -3   6  -5   18.30    2.00
  -3   6  -5   13.30    1.90
   2  -6   5    0.10    0.40
   2  -6   5    0.20    0.50
  -2   6  -5    0.20    0.60
   1  -6   5   55.59    4.00
   1  -6   5   50.19    4.30
  -1   6  -5   52.59    3.90
  -1   6  -5   52.09    4.40
   0  -6   5    1.30    0.50
   0  -6   5    2.40    0.60
   0   6  -5    1.60    0.80
   0   6  -5    3.20    0.70
  -1  -6   5  375.86   27.20
   1   6  -5  392.96   26.90
   1   6  -5  411.86   27.40
  -2  -6   5  106.49    7.30
  -2  -6   5   92.69    7.50
   2   6  -5   99.19    7.20
   2   6  -5  107.79    7.80
  -4  -6   5  382.96   27.00
  -4  -6   5  386.76   26.70
   4   6  -5  408.86   27.30
   4   6  -5  387.96   26.70
  -5  -6   5   65.69    5.10
  -5  -6   5   70.59    5.10
   5   6  -5   65.59    5.40
   5   6  -5   62.99    4.90
   6   6  -5  712.33   48.40
  -7  -6   5   94.89    6.90
  -7  -6   5   88.19    6.80
   7   6  -5   87.99    7.00
   7   6  -5   85.89    6.50
  -8  -6   5    8.40    1.60
  -8  -6   5   10.80    1.30
   8   6  -5   12.10    1.50
   8   6  -5   11.20    1.90
  -9  -6   5    0.40    0.40
  -9  -6   5    0.10    0.70
  -9  -6   5    0.40    0.40
   9   6  -5    0.30    0.40
   9   6  -5    1.40    0.80
 -10  -6   5    2.20    1.10
  10   6  -5    4.30    1.20
  10   6  -5    2.70    0.70
 -11  -6   5    6.90    1.60
  11   6  -5    6.50    1.10
  11   6  -5    7.30    1.60
   9  -6   6    3.30    0.90
   9  -6   6    1.70    0.90
  -9   6  -6    3.30    1.40
   8  -6   6    0.30    0.60
   8  -6   6   -0.20    0.60
  -8   6  -6    0.10    0.80
   7  -6   6    0.90    0.70
   7  -6   6    0.50    0.60
  -7   6  -6    0.50    0.90
   6  -6   6   44.70    3.40
   6  -6   6   39.60    3.60
   6  -6   6   35.40    3.60
   5  -6   6    1.40    0.80
   5  -6   6    1.80    0.70
  -5   6  -6    1.50    0.40
  -5   6  -6    1.40    0.90
  -5   6  -6    1.60    0.50
   4  -6   6   14.40    1.70
   4  -6   6    9.50    1.40
  -4   6  -6   14.80    1.80
  -4   6  -6   12.80    1.40
  -4   6  -6   11.70    1.90
  -4   6  -6   11.60    1.20
   3  -6   6    4.00    0.80
   3  -6   6    2.80    0.80
  -3   6  -6    2.80    0.90
  -3   6  -6    4.80    1.20
   2  -6   6    0.10    0.40
   2  -6   6    0.60    0.50
  -2   6  -6   -0.20    0.40
   1  -6   6   47.20    3.60
   1  -6   6   39.00    3.70
  -1   6  -6   46.90    4.00
   0  -6   6   70.89    4.90
   0  -6   6   58.79    5.10
   0   6  -6   61.19    4.80
   0   6  -6   68.09    5.40
  -1  -6   6  228.08   14.80
   1   6  -6  202.48   14.70
   1   6  -6  204.08   15.20
  -2  -6   6  124.79    8.60
  -2  -6   6  119.19    9.50
   2   6  -6  117.39    8.50
   2   6  -6  118.39    9.20
   3   6  -6    7.90    1.40
  -4  -6   6    3.10    0.70
   4   6  -6    3.00    1.00
   4   6  -6    4.10    0.80
  -5  -6   6   79.59    6.00
   5   6  -6   89.39    6.70
   5   6  -6   81.79    6.10
  -6  -6   6  113.29    7.90
  -6  -6   6  102.49    7.50
   6   6  -6  107.49    8.30
   6   6  -6  102.39    7.70
  -7  -6   6   21.90    2.30
  -7  -6   6   13.80    1.80
   7   6  -6   17.80    2.30
   7   6  -6   14.10    1.60
  -8  -6   6   11.40    1.90
  -8  -6   6   13.00    1.50
   8   6  -6    9.60    1.40
   8   6  -6   14.50    2.20
  -9  -6   6   -0.30    0.30
  -9  -6   6   -0.20    0.80
  -9  -6   6   -0.40    0.30
   9   6  -6    0.10    0.40
   9   6  -6    1.00    0.90
 -10  -6   6    2.10    1.20
  10   6  -6    0.90    0.50
  10   6  -6    0.50    0.90
   8  -6   7    0.10    0.70
   8  -6   7    0.20    0.60
  -8   6  -7   -0.20    0.90
   7  -6   7    6.00    1.20
   7  -6   7    4.20    1.20
  -7   6  -7    7.10    2.30
   6  -6   7   -0.30    0.60
   6  -6   7    0.20    0.50
   5  -6   7    5.50    1.00
   5  -6   7    3.10    1.00
  -5   6  -7    5.60    0.80
  -5   6  -7    5.10    1.20
  -5   6  -7    5.60    1.40
  -5   6  -7    6.10    0.90
   4  -6   7  189.58   12.70
   4  -6   7  168.78   13.00
  -4   6  -7  204.08   13.30
  -4   6  -7  154.98   12.40
  -4   6  -7  185.88   13.00
   3  -6   7   20.50    2.00
   3  -6   7   16.00    2.10
  -3   6  -7   17.40    2.30
  -3   6  -7   21.20    2.40
   2  -6   7   14.50    1.80
   2  -6   7   14.20    1.60
  -2   6  -7   10.10    1.60
   1  -6   7   65.09    4.90
   1  -6   7   63.29    5.60
  -1   6  -7   67.69    5.40
  -1   6  -7   59.09    4.80
   0  -6   7    9.20    1.40
   0  -6   7   15.80    1.70
   0   6  -7   11.40    1.30
  -1  -6   7  169.38   11.00
  -1  -6   7  144.59   11.20
   1   6  -7  153.08   11.50
   1   6  -7  147.29   10.80
  -2  -6   7  609.44   42.60
   2   6  -7  606.24   42.20
   2   6  -7  646.84   42.90
  -3  -6   7    4.00    0.90
   3   6  -7    3.20    1.30
   3   6  -7    2.30    0.70
  -4  -6   7   -0.10    0.30
  -5  -6   7   32.90    3.30
  -5  -6   7   39.90    3.10
   5   6  -7   36.10    3.10
   5   6  -7   38.20    3.70
  -6  -6   7   14.20    2.30
  -6  -6   7   16.40    1.70
   6   6  -7   15.60    1.70
   6   6  -7   19.10    2.80
  -7  -6   7  129.69    8.90
  -7  -6   7  119.69    9.30
   7   6  -7  135.29    9.90
   7   6  -7  121.19    9.20
  -8  -6   7  113.59    8.80
   8   6  -7  134.19    9.40
   8   6  -7  111.59    8.60
  -9  -6   7   28.20    2.80
  -9  -6   7   34.10    3.30
   9   6  -7   30.80    2.80
   9   6  -7   34.10    3.50
 -10  -6   7   -0.20    0.50
 -10  -6   7    0.10    0.40
 -10  -6   7    0.80    1.00
  10   6  -7    0.20    1.00
  10   6  -7   -0.10    0.50
   7  -6   8    7.70    1.40
   7  -6   8    2.40    1.80
  -7   6  -8    5.90    1.60
   6  -6   8    2.60    1.50
   6  -6   8    2.10    0.90
  -6   6  -8    2.40    1.20
   5  -6   8   28.20    3.20
   5  -6   8   36.70    3.10
  -5   6  -8   31.60    2.70
  -5   6  -8   35.70    3.30
  -5   6  -8   34.30    3.80
   4  -6   8    2.10    0.80
   4  -6   8    2.00    0.90
  -4   6  -8    2.70    1.10
  -4   6  -8    2.90    0.70
  -4   6  -8    2.50    1.00
   3  -6   8   38.60    3.10
   3  -6   8   31.40    3.30
  -3   6  -8   32.70    3.40
  -3   6  -8   31.10    2.80
  -3   6  -8   39.40    3.50
   2  -6   8   17.60    2.30
   2  -6   8   21.70    2.10
  -2   6  -8   19.70    1.90
   1  -6   8    3.80    0.90
   1  -6   8    4.90    1.00
  -1   6  -8    5.00    1.30
  -1   6  -8    5.50    1.00
   0  -6   8    4.50    1.30
   0  -6   8    4.70    1.00
   0   6  -8    4.40    0.90
   0   6  -8    4.50    1.40
  -1  -6   8   67.59    5.70
  -1  -6   8   77.29    5.50
   1   6  -8   63.29    5.20
   1   6  -8   74.19    6.00
  -2  -6   8   31.00    2.70
  -2  -6   8   27.30    2.90
   2   6  -8   35.40    3.40
   2   6  -8   27.40    2.60
  -3  -6   8   27.20    2.40
   3   6  -8   24.00    2.40
   3   6  -8   27.20    3.00
  -4  -6   8    4.60    1.00
   4   6  -8    5.70    1.10
   4   6  -8    7.50    1.80
  -5  -6   8   55.69    5.10
  -5  -6   8   65.89    4.80
   5   6  -8   62.09    4.80
   5   6  -8   63.09    5.50
  -6  -6   8   13.10    2.00
  -6  -6   8   14.50    1.50
   6   6  -8    9.30    1.80
   6   6  -8   13.40    1.70
  -7  -6   8    0.00    0.40
  -7  -6   8    0.40    0.70
  -7  -6   8    0.00    0.60
   7   6  -8    0.20    0.50
   7   6  -8    0.30    0.90
  -8  -6   8  103.99    7.70
  -8  -6   8   97.79    8.00
  -8  -6   8   93.69    7.10
   8   6  -8   95.39    7.40
   8   6  -8  109.69    8.30
  -9  -6   8   -0.20    0.80
  -9  -6   8   -0.20    0.80
   9   6  -8    1.00    1.10
   9   6  -8    0.40    0.60
   6  -6   9    1.20    1.00
   6  -6   9    1.70    0.90
  -6   6  -9    2.40    1.30
   5  -6   9    7.00    1.70
   5  -6   9   10.80    1.70
  -5   6  -9    9.40    1.80
  -5   6  -9    7.20    1.90
   4  -6   9    3.40    1.00
   4  -6   9    6.30    1.60
  -4   6  -9    6.00    1.50
  -4   6  -9    4.20    1.30
  -4   6  -9    5.10    1.00
   3  -6   9   25.40    2.50
   3  -6   9   23.10    2.80
  -3   6  -9   22.50    2.30
  -3   6  -9   27.70    2.90
   2  -6   9   13.90    2.10
   2  -6   9   18.90    2.00
  -2   6  -9   20.60    2.90
   1  -6   9    6.00    1.20
   1  -6   9    4.20    1.00
  -1   6  -9    6.20    1.70
  -1   6  -9    6.90    1.20
   0  -6   9   64.39    4.70
   0   6  -9   66.29    5.40
   0   6  -9   47.50    4.50
  -1  -6   9    6.10    1.20
  -1  -6   9    9.50    1.40
   1   6  -9    7.30    1.70
   1   6  -9   10.50    1.60
  -2  -6   9   29.00    3.30
  -2  -6   9   34.80    3.20
   2   6  -9   39.10    3.70
   2   6  -9   33.00    2.90
  -3  -6   9   10.00    1.70
   3   6  -9   10.50    1.40
   3   6  -9   17.40    2.60
  -4  -6   9   10.10    1.80
   4   6  -9   16.20    2.70
   4   6  -9   10.50    1.50
  -5  -6   9    0.10    0.50
  -5  -6   9    0.00    0.90
   5   6  -9    0.50    0.60
   5   6  -9    1.70    1.10
  -6  -6   9    1.40    0.70
  -6  -6   9    0.10    0.70
   6   6  -9    0.90    0.90
   6   6  -9    0.10    0.60
  -7  -6   9   32.50    3.60
  -7  -6   9   42.40    3.60
   7   6  -9   43.00    4.20
   7   6  -9   33.70    3.30
  -8  -6   9   11.30    2.10
  -8  -6   9   13.30    1.50
  -8  -6   9   14.80    2.20
   8   6  -9   12.20    1.70
   8   6  -9   18.60    2.70
  -9  -6   9   38.10    3.70
   9   6  -9   42.30    4.20
   9   6  -9   31.70    3.30
   5  -6  10   30.80    2.90
   5  -6  10   27.40    4.40
  -5   6 -10   24.50    2.40
  -5   6 -10   39.30    4.80
  -5   6 -10   29.80    3.10
   4  -6  10   -0.40    0.80
   4  -6  10    1.10    0.80
  -4   6 -10    0.50    1.10
   3  -6  10   13.50    2.10
  -3   6 -10   14.50    2.20
   2  -6  10    0.10    0.60
   2  -6  10   -0.10    0.70
  -2   6 -10    0.40    0.90
  -2   6 -10    0.70    0.70
   1  -6  10    4.00    1.10
   1  -6  10    4.00    1.30
  -1   6 -10    6.30    1.50
  -1   6 -10    5.80    1.20
   0  -6  10    4.60    1.30
   0  -6  10    8.00    1.40
   0   6 -10    6.40    1.70
   0   6 -10    5.60    1.10
  -1  -6  10    3.30    1.50
  -1  -6  10    1.90    0.70
   1   6 -10    2.20    1.30
   1   6 -10    2.80    0.90
  -2  -6  10   -0.20    0.50
  -2  -6  10    0.90    0.70
   2   6 -10    0.90    0.60
   2   6 -10    1.60    1.20
  -3  -6  10    0.00    0.80
   3   6 -10    0.10    0.40
   3   6 -10    0.00    0.90
  -4  -6  10    3.10    0.90
  -4  -6  10    1.60    0.80
   4   6 -10    1.30    1.20
   4   6 -10    1.50    0.70
  -5  -6  10   12.00    1.60
  -5  -6  10   13.10    2.70
   5   6 -10   18.80    2.90
   5   6 -10    9.30    1.50
  -6  -6  10   10.40    1.50
   6   6 -10   13.80    2.50
   6   6 -10    7.60    1.40
  -7  -6  10    2.60    0.80
   7   6 -10    5.50    1.70
   7   6 -10    3.00    0.90
  -8  -6  10   14.00    1.60
  -8  -6  10   14.60    2.30
   8   6 -10   18.60    3.20
   8   6 -10   10.60    2.20
   3  -6  11   60.89    4.80
   3  -6  11   47.60    5.20
  -3   6 -11   55.09    5.20
  -3   6 -11   56.49    5.20
   2  -6  11   -0.40    1.10
   2  -6  11    0.00    0.80
  -2   6 -11   -0.60    0.70
   1  -6  11   86.29    6.70
  -1   6 -11   85.09    7.40
   0  -6  11    9.60    2.10
   0   6 -11   16.00    2.60
  -1  -6  11    8.50    1.50
   1   6 -11   11.60    2.30
  -2  -6  11   -0.60    0.50
  -2  -6  11    0.00    1.10
   2   6 -11    0.00    1.00
   2   6 -11    0.10    0.60
  -3  -6  11    5.90    1.30
   3   6 -11    6.70    2.00
   3   6 -11    4.80    1.30
   4   6 -11   58.69    5.30
   4   6 -11   44.00    4.30
  -5  -6  11    8.30    1.40
   5   6 -11   14.00    2.70
   5   6 -11    7.10    1.40
  -6  -6  11    3.30    1.00
   6   6 -11    3.90    1.60
   6   6 -11    3.80    1.10
   1  -6  12    2.60    1.00
  -1   6 -12    2.60    1.40
   0  -6  12    1.50    0.90
   0   6 -12    1.80    1.40
  -1  -6  12   15.70    2.20
   1   6 -12   11.40    2.50
  -2  -6  12    3.80    1.20
   2   6 -12    3.10    1.40
  -3  -6  12   16.00    2.20
   3   6 -12    9.60    2.00
  -4  -6  12   10.50    1.70
   4   6 -12    7.60    1.90
   2  -7 -12    1.80    1.10
  -2   7  12    1.00    0.80
   1  -7 -12    7.80    1.70
  -1   7  12    7.90    1.60
  -6   7  11   39.20    3.50
   5  -7 -11   24.20    3.10
   5  -7 -11   18.30    2.70
  -5   7  11   26.00    2.60
   4  -7 -11    3.40    1.20
   4  -7 -11    6.30    1.70
  -4   7  11    4.10    1.10
   3  -7 -11   12.10    2.40
  -3   7  11    8.80    1.50
   2  -7 -11   26.20    3.20
   2  -7 -11   27.20    3.70
  -2   7  11   29.10    2.90
   1  -7 -11   33.70    3.60
  -1   7  11   33.70    3.20
   0  -7 -11    2.40    1.10
   0   7  11    2.50    1.00
   0   7  11    1.50    1.10
  -1  -7 -11   37.20    3.80
   1   7  11   34.90    3.40
  -2  -7 -11    6.00    1.60
   2   7  11    3.90    1.10
   2   7  11    1.40    1.20
   7  -7 -10   30.70    3.50
  -7   7  10   28.80    2.70
   6  -7 -10   22.90    2.80
   6  -7 -10   13.40    2.20
  -6   7  10   17.50    2.00
   5  -7 -10   40.50    4.20
   5  -7 -10   53.69    4.80
  -5   7  10   50.99    4.10
   4  -7 -10   19.50    2.90
   4  -7 -10   15.10    2.20
  -4   7  10   16.00    2.20
  -4   7  10   14.60    2.40
   3  -7 -10   22.70    2.80
   3  -7 -10   23.10    2.60
  -3   7  10   23.30    2.40
  -3   7  10   23.70    3.30
   2  -7 -10   15.10    2.30
  -2   7  10   11.10    1.70
  -2   7  10   16.90    2.60
   1  -7 -10   42.90    4.10
   1  -7 -10   39.70    3.70
  -1   7  10   42.70    3.70
  -1   7  10   40.60    4.00
   0  -7 -10    1.10    1.00
   0  -7 -10    1.50    0.80
   0   7  10    0.50    0.80
  -1  -7 -10   31.10    3.30
  -1  -7 -10   26.90    3.00
   1   7  10   28.60    3.20
   1   7  10   39.60    3.20
  -2  -7 -10   -0.10    0.70
   2   7  10    0.20    0.80
   2   7  10    0.10    0.60
  -3  -7 -10   21.00    2.30
  -3  -7 -10   22.00    2.60
   3   7  10   21.00    3.20
   3   7  10   24.20    2.60
  -4  -7 -10   53.99    4.50
  -4  -7 -10   52.79    4.70
   4   7  10   56.19    4.70
   8  -7  -9    3.50    1.40
   8  -7  -9    2.30    1.10
  -8   7   9    2.30    0.70
  -8   7   9    3.90    0.90
   7  -7  -9    0.20    0.70
   7  -7  -9    1.00    1.00
  -7   7   9   -0.10    0.40
   6  -7  -9   22.40    2.70
   6  -7  -9   17.30    2.40
  -6   7   9   22.10    2.20
   5  -7  -9   15.40    2.10
   5  -7  -9   19.60    2.40
  -5   7   9   17.30    1.90
  -5   7   9   14.80    2.20
   4  -7  -9   37.20    3.60
   4  -7  -9   45.80    4.00
  -4   7   9   41.20    3.50
  -4   7   9   34.60    3.70
   3  -7  -9   48.80    4.40
   3  -7  -9   45.90    4.10
  -3   7   9   51.49    4.20
  -3   7   9   41.80    4.20
   2  -7  -9  109.19    8.10
   2  -7  -9   94.19    7.70
  -2   7   9  115.79    7.80
  -2   7   9   90.89    7.90
   1  -7  -9    0.20    0.60
   1  -7  -9   -0.10    0.60
  -1   7   9    0.00    0.50
  -1   7   9    0.20    0.60
   0  -7  -9   47.50    4.30
   0  -7  -9   57.49    4.70
   0   7   9   60.59    4.50
   0   7   9   44.20    4.40
  -1  -7  -9   18.40    2.30
   1   7   9   18.50    2.10
  -2  -7  -9    9.40    1.70
  -2  -7  -9    7.00    1.30
   2   7   9    5.40    1.20
   2   7   9    7.60    1.40
  -3  -7  -9   -0.10    0.60
  -3  -7  -9   -0.60    0.50
  -3  -7  -9    0.70    0.60
   3   7   9    0.00    0.70
   3   7   9   -0.20    0.60
  -4  -7  -9    7.70    1.40
  -4  -7  -9    9.10    1.60
   4   7   9    8.10    1.40
   4   7   9    6.90    1.70
  -5  -7  -9    1.10    0.80
  -5  -7  -9    1.40    0.80
   5   7   9    1.70    0.90
   5   7   9    1.40    0.90
  -6  -7  -9   11.60    1.70
  -6  -7  -9   12.00    1.50
   6   7   9   10.40    2.70
   9  -7  -8   33.70    3.50
   9  -7  -8   24.70    3.00
  -9   7   8   33.10    2.70
  -9   7   8   29.20    2.60
   8  -7  -8    1.60    1.00
   8  -7  -8    1.80    1.20
  -8   7   8    1.50    0.60
  -8   7   8    2.00    0.70
   7  -7  -8    0.00    0.60
   7  -7  -8   -0.10    0.70
  -7   7   8    0.20    0.40
  -7   7   8    0.00    0.70
  -7   7   8    0.30    0.50
   6  -7  -8    2.80    0.90
   6  -7  -8    1.60    0.90
  -6   7   8    2.40    1.00
  -6   7   8    2.40    0.70
   5  -7  -8    0.40    0.80
  -5   7   8    1.50    0.90
  -5   7   8    0.50    0.60
   4  -7  -8   30.80    3.00
   4  -7  -8   26.90    2.70
  -4   7   8   28.60    2.60
  -4   7   8   22.00    2.70
   3  -7  -8  131.69   10.20
   3  -7  -8  161.48   10.70
  -3   7   8  144.39   10.20
  -3   7   8  125.99   10.40
   2  -7  -8    0.20    0.80
   2  -7  -8    0.10    0.40
  -2   7   8   -0.60    0.60
   1  -7  -8   23.50    2.40
   1  -7  -8   27.00    2.80
  -1   7   8   25.60    2.70
  -1   7   8   25.30    2.50
   0  -7  -8   37.20    3.40
   0   7   8   36.60    3.20
   0   7   8   31.00    3.20
  -1  -7  -8    0.20    0.50
  -1  -7  -8    0.30    0.60
   1   7   8   -0.30    0.30
   1   7   8   -0.50    0.60
  -2  -7  -8  125.89    9.90
  -2  -7  -8  146.39   10.30
   2   7   8  151.08   10.10
   2   7   8  129.89   10.30
   2   7   8  139.39   11.40
  -3  -7  -8   84.49    6.40
  -3  -7  -8   81.49    6.00
  -3  -7  -8   74.59    6.00
   3   7   8   85.09    6.20
   3   7   8   76.09    6.40
  -4  -7  -8    6.30    1.30
  -4  -7  -8    8.50    1.30
   4   7   8    7.00    1.50
   4   7   8    8.10    1.40
  -5  -7  -8    2.80    0.90
  -5  -7  -8    2.60    0.80
   5   7   8    1.10    0.70
   5   7   8    2.40    0.90
  -6  -7  -8   -0.10    0.50
  -6  -7  -8    0.20    0.50
  -6  -7  -8   -0.30    0.30
   6   7   8   -0.10    0.70
  -7  -7  -8   31.00    2.70
   7   7   8   30.30    3.20
   7   7   8   26.40    3.00
   9  -7  -7    9.60    1.80
   9  -7  -7   10.50    1.80
  -9   7   7   12.60    1.40
  -9   7   7   10.00    1.10
  -9   7   7    8.50    1.20
  -9   7   7   12.70    2.00
   8  -7  -7    8.30    1.50
   8  -7  -7    6.70    1.50
  -8   7   7    9.20    1.20
  -8   7   7    8.20    1.10
  -8   7   7    8.70    1.20
   7  -7  -7    6.00    1.40
   7  -7  -7    4.50    1.10
  -7   7   7    4.10    1.10
  -7   7   7    4.40    0.80
   6  -7  -7  370.46   24.80
   6  -7  -7  335.57   24.40
  -6   7   7  327.17   24.60
  -6   7   7  370.06   24.20
   5  -7  -7   97.49    7.90
   5  -7  -7  118.99    8.30
  -5   7   7  108.19    7.70
  -5   7   7  100.49    8.10
   4  -7  -7    9.90    1.40
   4  -7  -7    7.30    1.50
   4  -7  -7    7.40    1.30
  -4   7   7    6.10    1.10
   3  -7  -7   89.89    6.60
   3  -7  -7   77.99    6.20
  -3   7   7   86.09    6.20
  -3   7   7   73.89    6.40
   2  -7  -7  641.84   44.00
   1  -7  -7    7.60    1.30
   1  -7  -7   10.80    1.50
  -1   7   7   10.60    1.60
  -1   7   7    9.50    1.40
   0  -7  -7   32.20    3.00
   0  -7  -7   30.60    2.80
   0   7   7   32.20    2.80
   0   7   7   28.10    2.90
  -1  -7  -7    1.10    0.60
  -1  -7  -7    0.80    0.80
   1   7   7    0.60    0.50
   1   7   7    0.60    0.50
   2   7   7  122.39    9.10
  -3  -7  -7    5.80    1.30
  -3  -7  -7    4.80    1.00
  -3  -7  -7    7.60    1.10
   3   7   7    5.30    1.20
   3   7   7    5.20    1.60
   3   7   7    4.90    1.10
  -4  -7  -7   12.70    1.40
  -4  -7  -7   13.70    1.70
   4   7   7   15.00    2.00
   4   7   7   15.20    2.10
  -5  -7  -7   21.70    2.20
  -5  -7  -7   22.20    2.00
   5   7   7   22.60    2.30
   5   7   7   19.50    2.30
  -6  -7  -7   20.40    1.90
  -6  -7  -7   21.20    2.00
  -6  -7  -7   18.30    2.00
   6   7   7   20.80    2.20
   6   7   7   18.00    2.20
  -7  -7  -7    9.10    1.30
   7   7   7    9.40    1.70
   7   7   7    7.20    1.40
  10  -7  -6    1.10    0.70
  10  -7  -6    0.50    0.70
 -10   7   6    1.30    0.60
   9  -7  -6    3.10    1.10
   9  -7  -6    2.10    0.80
  -9   7   6    4.20    0.80
   8  -7  -6    7.70    1.30
   8  -7  -6    6.50    1.40
  -8   7   6    5.60    1.30
  -8   7   6    9.00    1.20
  -8   7   6    9.60    1.20
  -8   7   6    9.30    1.10
   7  -7  -6   60.99    5.00
   7  -7  -6   62.39    5.10
  -7   7   6   60.89    4.50
  -7   7   6   62.09    4.50
  -7   7   6   54.89    4.90
   6  -7  -6   21.50    2.30
   6  -7  -6   29.20    2.80
  -6   7   6   27.70    2.30
  -6   7   6   23.20    2.00
  -6   7   6   22.00    2.70
   5  -7  -6   87.39    6.80
   5  -7  -6   96.89    7.10
  -5   7   6   82.89    6.90
  -5   7   6   93.39    6.60
   4  -7  -6  423.26   30.70
   4  -7  -6  494.55   31.20
   4  -7  -6  414.76   30.90
  -4   7   6  467.85   30.80
   3  -7  -6   33.90    3.00
   3  -7  -6   38.50    3.30
   3  -7  -6   31.80    2.80
  -3   7   6   38.90    3.10
  -2   7   6  895.51   61.09
   1  -7  -6  535.05   36.60
   0  -7  -6   87.69    6.30
   0  -7  -6   72.19    5.90
   0   7   6   85.99    6.00
   0   7   6   73.59    6.10
  -1  -7  -6    1.80    0.80
  -1  -7  -6    1.90    0.60
   1   7   6    1.40    0.70
   1   7   6    0.70    0.50
   1   7   6    1.60    0.60
  -2  -7  -6   34.10    3.10
   2   7   6   37.10    3.00
   2   7   6   32.10    3.00
   2   7   6   32.80    3.00
  -3  -7  -6    8.80    1.40
  -3  -7  -6   11.80    1.60
   3   7   6    8.90    1.70
   3   7   6    8.60    1.30
   3   7   6   13.60    1.70
  -4  -7  -6   -0.20    0.40
  -4  -7  -6    1.20    0.40
   4   7   6    0.80    1.20
   4   7   6    0.00    0.50
   4   7   6    0.60    0.50
  -5  -7  -6    1.60    0.50
  -5  -7  -6    1.00    0.60
   5   7   6    0.60    0.60
   5   7   6    1.10    0.70
  -6  -7  -6   18.00    1.80
  -6  -7  -6   21.20    1.80
   6   7   6   17.10    2.00
   6   7   6   19.90    2.10
  -7  -7  -6    9.70    1.40
   7   7   6   11.20    1.60
   7   7   6   10.40    1.70
  -8  -7  -6    0.70    0.50
   8   7   6    1.70    0.80
   8   7   6    0.90    0.70
  10  -7  -5    2.20    0.90
  10  -7  -5    1.20    0.70
 -10   7   5    2.30    0.70
   9  -7  -5   39.10    3.60
   9  -7  -5   42.70    3.80
  -9   7   5   42.70    3.30
   8  -7  -5   28.90    2.90
   8  -7  -5   30.50    2.70
  -8   7   5   29.20    2.40
  -8   7   5   27.90    2.40
  -8   7   5   26.90    2.20
  -8   7   5   26.50    2.60
   7  -7  -5   29.60    2.80
   7  -7  -5   34.50    3.10
  -7   7   5   29.40    2.90
  -7   7   5   30.00    2.50
  -7   7   5   29.80    2.50
  -7   7   5   34.50    2.60
   6  -7  -5    3.80    1.00
   6  -7  -5    4.10    0.90
  -6   7   5    2.40    0.80
  -6   7   5    5.20    0.70
   5  -7  -5   72.89    6.30
   5  -7  -5   69.29    6.00
   5  -7  -5   86.09    6.40
  -5   7   5   84.69    6.00
  -5   7   5   87.79    5.70
   4  -7  -5  366.36   23.60
   4  -7  -5  323.27   23.20
   4  -7  -5  304.07   23.10
  -4   7   5  354.66   23.20
   3  -7  -5  118.29    8.70
   3  -7  -5  116.89    8.70
   3  -7  -5  123.49    9.00
  -3   7   5  126.59    8.70
   2  -7  -5    1.60    0.40
   2  -7  -5    1.90    0.70
   2  -7  -5    1.70    0.90
  -2   7   5    0.70    0.50
  -2   7   5    0.70    0.60
   1  -7  -5   21.40    2.00
   1  -7  -5   22.00    2.20
  -1   7   5   20.10    2.10
  -1   7   5   25.00    2.20
   0  -7  -5    6.10    1.00
   0  -7  -5   10.80    1.50
   0   7   5    5.90    1.00
   0   7   5    8.80    1.40
   0   7   5    8.50    1.20
  -1  -7  -5    1.20    0.60
  -1  -7  -5    0.00    0.40
   1   7   5   -0.10    0.30
   1   7   5    0.20    0.40
   1   7   5   -0.10    0.40
  -2  -7  -5    5.00    1.00
  -2  -7  -5    5.90    0.80
   2   7   5    7.10    1.10
   2   7   5    3.60    0.80
   2   7   5    4.90    0.90
  -3  -7  -5    2.10    0.70
  -3  -7  -5    1.00    0.40
   3   7   5    0.70    0.50
   3   7   5    0.60    0.50
   3   7   5    0.70    0.60
  -4  -7  -5    1.20    0.40
  -4  -7  -5    1.10    0.60
   4   7   5    0.10    0.40
   4   7   5    0.90    0.50
   4   7   5    1.50    0.70
  -5  -7  -5    0.20    0.30
  -5  -7  -5   -0.10    0.40
   5   7   5    0.20    0.40
   5   7   5    0.80    0.80
   5   7   5   -0.10    0.50
  -6  -7  -5  182.98   13.30
  -6  -7  -5  182.58   13.20
   6   7   5  188.18   13.60
   6   7   5  208.88   13.50
  -7  -7  -5   21.00    1.90
   7   7   5   18.80    2.10
   7   7   5   22.80    2.20
  -8  -7  -5    6.60    1.00
   8   7   5    5.80    1.20
   8   7   5    7.90    1.30
  -9  -7  -5    0.60    0.50
   9   7   5    0.60    0.70
   9   7   5    0.30    0.60
  10  -7  -4    4.80    1.20
  10  -7  -4    5.20    1.20
 -10   7   4    3.80    0.90
   9  -7  -4    0.40    0.50
   9  -7  -4    0.30    0.60
  -9   7   4    0.20    0.40
   8  -7  -4   -0.20    0.60
   8  -7  -4    1.00    0.60
  -8   7   4    1.10    0.30
  -8   7   4    1.30    0.50
  -8   7   4    0.80    0.30
   7  -7  -4    0.00    0.60
   7  -7  -4    0.10    0.40
  -7   7   4    1.10    0.40
  -7   7   4    0.70    0.40
  -7   7   4    0.20    0.30
   6  -7  -4  107.59    8.30
   6  -7  -4  123.69    8.70
  -6   7   4  113.89    8.20
  -6   7   4  107.49    8.50
  -6   7   4  122.49    8.10
   5  -7  -4    9.40    1.40
   5  -7  -4    6.60    1.10
   5  -7  -4    7.80    1.40
  -5   7   4   10.20    1.30
  -5   7   4    9.50    0.80
   4  -7  -4  268.57   17.90
   4  -7  -4  253.87   17.70
   4  -7  -4  242.58   17.50
  -4   7   4  250.07   17.50
  -4   7   4  255.77   18.20
   3  -7  -4    0.40    0.40
   3  -7  -4    0.10    0.30
   3  -7  -4   -0.10    0.40
  -3   7   4    0.20    0.40
   2  -7  -4   90.89    7.00
   2  -7  -4   88.79    6.60
   2  -7  -4   91.09    6.80
  -2   7   4  105.79    6.90
  -2   7   4   94.09    7.00
   1  -7  -4  463.85   30.30
   1  -7  -4  438.06   30.60
  -1   7   4  425.26   30.80
  -1   7   4  462.35   30.40
   0  -7  -4  183.98   12.30
   0  -7  -4  168.98   12.10
   0   7   4  167.08   12.00
   0   7   4  163.98   12.20
   0   7   4  177.88   12.10
  -1  -7  -4   49.70    3.70
  -1  -7  -4   43.10    3.50
   1   7   4   44.20    3.70
   1   7   4   45.50    3.60
   1   7   4   39.20    4.00
  -2  -7  -4  123.99    8.30
  -2  -7  -4  125.99    8.80
   2   7   4  126.49    8.80
   2   7   4  117.39    8.80
   2   7   4  113.59    8.70
  -3  -7  -4   16.00    1.30
  -3  -7  -4   17.60    1.70
   3   7   4   15.10    1.70
   3   7   4   14.70    1.70
   3   7   4   18.80    1.80
  -4  -7  -4   12.60    1.10
  -4  -7  -4   12.80    1.40
  -4  -7  -4   10.90    1.50
   4   7   4   10.00    1.40
   4   7   4   13.00    1.50
  -5  -7  -4  512.85   35.20
  -5  -7  -4  509.55   35.40
  -5  -7  -4  501.55   35.60
   5   7   4  558.34   35.60
  -6  -7  -4   11.70    1.20
  -6  -7  -4   11.50    1.30
   6   7   4   14.20    1.60
   6   7   4   12.80    1.50
  -7  -7  -4   65.19    5.00
   7   7   4   75.79    5.30
   7   7   4   64.09    5.30
  -8  -7  -4   57.39    4.50
   8   7   4   67.69    4.80
   8   7   4   59.19    4.80
   9   7   4   -0.10    0.50
   9   7   4   -0.50    0.50
  11  -7  -3    0.40    0.60
  11  -7  -3    1.70    0.80
  10  -7  -3    1.20    0.60
  10  -7  -3    0.20    0.70
   9  -7  -3   75.19    6.10
   9  -7  -3   84.19    6.30
   8  -7  -3    3.50    1.00
   8  -7  -3    2.10    0.70
   7  -7  -3   31.80    2.90
   7  -7  -3   36.30    3.20
  -7   7   3   33.30    2.60
  -7   7   3   35.00    2.60
   6  -7  -3    0.10    0.60
   6  -7  -3    0.30    0.40
  -6   7   3   -0.10    0.20
  -6   7   3   -0.10    0.30
  -6   7   3    0.00    0.20
   5  -7  -3   23.60    2.30
   5  -7  -3   20.70    2.10
   5  -7  -3   21.60    2.30
  -5   7   3   20.20    2.10
  -5   7   3   23.80    1.70
   4  -7  -3    1.40    0.50
   4  -7  -3    1.10    0.50
   4  -7  -3   -0.30    0.70
  -4   7   3    0.30    0.40
  -4   7   3    0.70    0.50
   3  -7  -3  362.96   24.00
   3  -7  -3  348.07   23.80
  -3   7   3  347.67   23.90
  -3   7   3  333.77   24.00
   2  -7  -3  143.19   10.00
   2  -7  -3  140.99    9.70
   2  -7  -3  129.69    9.80
  -2   7   3  140.99    9.40
  -2   7   3  135.39    9.90
   1  -7  -3    5.30    0.60
   1  -7  -3    4.30    0.80
   1  -7  -3    3.10    0.80
  -1   7   3    4.40    0.80
  -1   7   3    4.50    0.90
  -1   7   3    4.90    0.60
   0  -7  -3   40.60    2.80
   0  -7  -3   43.10    3.30
   0  -7  -3   36.20    3.10
   0   7   3   36.70    3.30
   0   7   3   42.50    3.20
   0   7   3   39.80    3.00
  -1  -7  -3  500.15   34.00
   1   7   3  496.85   33.90
  -2  -7  -3   37.20    3.00
   2   7   3   36.20    3.00
   2   7   3   36.40    2.90
   2   7   3   31.60    2.80
  -3  -7  -3   16.60    1.10
  -3  -7  -3   12.70    1.50
   3   7   3   14.40    1.50
   3   7   3   17.10    1.60
   3   7   3   15.60    1.70
  -4  -7  -3    1.30    0.50
  -4  -7  -3    1.30    0.60
  -4  -7  -3    1.50    0.30
   4   7   3    1.90    0.70
   4   7   3    1.80    0.60
   4   7   3    1.30    0.60
  -6  -7  -3   14.10    1.30
  -6  -7  -3   12.30    1.40
   6   7   3   17.80    2.60
   6   7   3   16.20    1.70
   6   7   3   15.60    1.60
  -7  -7  -3   30.00    2.40
   7   7   3   30.20    2.80
   7   7   3   32.70    2.70
   8   7   3    0.30    0.50
   8   7   3    0.50    0.60
   9   7   3  203.88   14.30
  10   7   3    1.00    0.70
  11  -7  -2   17.50    2.00
  11  -7  -2   13.50    2.20
  11  -7  -2   15.20    2.00
  10  -7  -2    6.80    1.20
  10  -7  -2    5.70    1.20
   9  -7  -2   95.79    7.00
   9  -7  -2   85.09    6.70
   8  -7  -2    6.90    1.20
   8  -7  -2    8.00    1.20
   7  -7  -2   45.00    3.80
   7  -7  -2   45.70    3.70
   6  -7  -2    2.20    0.60
   6  -7  -2    1.20    0.60
  -6   7   2    1.70    0.50
   5  -7  -2   25.90    2.30
   5  -7  -2   30.90    4.00
   5  -7  -2   20.70    2.00
  -5   7   2   20.70    1.90
   4  -7  -2   47.20    3.50
   4  -7  -2   39.50    3.30
   4  -7  -2   40.60    3.30
  -4   7   2   41.50    3.40
  -4   7   2   40.80    3.20
   3  -7  -2    6.50    1.00
   3  -7  -2    8.70    1.30
   3  -7  -2    8.70    0.90
  -3   7   2    5.50    0.90
  -3   7   2    7.50    1.10
  -3   7   2    9.10    0.90
   2  -7  -2    6.10    0.80
   2  -7  -2    4.90    0.90
   2  -7  -2    4.00    0.90
  -2   7   2    6.80    1.10
  -2   7   2    5.70    0.90
   1  -7  -2  390.66   26.30
   1  -7  -2  385.16   26.60
   0  -7  -2   54.99    4.30
   0  -7  -2   55.69    4.40
   0  -7  -2   59.59    3.90
   0   7   2   59.29    4.30
   0   7   2   56.59    4.10
   0   7   2   54.69    4.40
  -1  -7  -2  563.14  112.99
  -1  -7  -2  463.35  108.99
   1   7   2  543.65   48.20
   1   7   2  646.14   50.09
  -2  -7  -2  107.39    7.50
  -2  -7  -2  101.49    7.60
   2   7   2  100.49    7.30
   2   7   2  106.19    7.40
   2   7   2   98.09    7.50
  -3  -7  -2   84.29    6.40
  -3  -7  -2   77.39    6.30
  -3  -7  -2   90.09    6.30
   3   7   2   92.99    6.30
   3   7   2   84.29    6.30
   3   7   2   82.39    6.20
  -4  -7  -2  285.97   19.60
  -4  -7  -2  280.77   19.40
  -4  -7  -2  268.77   19.50
   4   7   2  299.37   19.50
   4   7   2  266.07   19.40
   4   7   2  285.07   19.50
  -5  -7  -2   10.30    1.30
  -5  -7  -2   12.80    1.30
  -5  -7  -2   11.70    1.80
   5   7   2   12.60    1.50
   5   7   2   13.10    1.40
  -6  -7  -2  430.06   28.70
  -6  -7  -2  396.56   28.10
   6   7   2  422.36   28.30
   6   7   2  405.26   28.40
  -7  -7  -2   75.09    6.20
   7   7   2   76.39    5.70
   8   7   2   67.79    5.20
   9   7   2    2.60    0.80
  10   7   2    4.20    0.80
  10   7   2    3.50    0.90
  11  -7  -1    0.30    0.60
  11  -7  -1    0.20    0.60
  11  -7  -1    0.30    0.70
  10  -7  -1    8.00    1.50
  10  -7  -1    8.60    1.40
  10  -7  -1    8.90    1.40
 -10   7   1    8.90    1.70
   9  -7  -1    4.70    1.10
   9  -7  -1    4.90    1.20
  -9   7   1    3.60    1.10
   8  -7  -1   38.40    3.20
   8  -7  -1   36.40    3.00
  -8   7   1   32.80    3.10
   7  -7  -1    0.20    0.40
   7  -7  -1    0.10    0.60
  -7   7   1    0.20    0.50
   6  -7  -1   27.80    2.60
   6  -7  -1   26.50    2.40
  -6   7   1   28.00    2.10
   5  -7  -1  102.19    7.20
  -5   7   1   97.39    7.10
  -5   7   1   99.49    7.00
  -5   7   1   95.89    6.90
   4  -7  -1    0.20    0.40
   4  -7  -1    0.80    0.60
   4  -7  -1    0.80    0.40
  -4   7   1    0.30    0.30
  -4   7   1    0.50    0.40
  -4   7   1   -0.10    0.30
   3  -7  -1  156.08   11.10
   3  -7  -1  154.58   11.00
   3  -7  -1  167.38   11.30
  -3   7   1  156.78   11.00
  -3   7   1  157.28   10.90
  -3   7   1  153.58   10.90
   2  -7  -1  178.48   12.20
   2  -7  -1  173.18   12.10
   2  -7  -1  174.68   12.40
  -2   7   1  168.48   12.10
  -2   7   1  185.58   12.00
  -2   7   1  166.58   12.20
   1  -7  -1  163.68   11.70
   1  -7  -1  161.48   11.60
   1  -7  -1  168.08   11.30
  -1   7   1  158.68   11.70
  -1   7   1  163.28   11.50
  -1   7   1  174.08   11.30
   0  -7  -1   10.30    1.50
   0  -7  -1   10.70    0.90
   0  -7  -1    9.20    1.20
   0   7   1   10.70    1.20
   0   7   1   10.30    0.90
   0   7   1   10.60    1.20
  -1  -7  -1  257.77   17.80
  -1  -7  -1  248.88   18.10
   1   7   1  259.07   17.70
   1   7   1  259.37   18.10
   1   7   1  272.67   17.90
  -2  -7  -1  233.98   16.80
  -2  -7  -1  230.88   16.90
  -2  -7  -1  259.37   16.90
   2   7   1  239.78   16.70
   2   7   1  251.87   16.80
  -3  -7  -1  215.48   14.90
  -3  -7  -1  213.48   15.00
  -3  -7  -1  194.78   14.80
   3   7   1  224.48   14.90
   3   7   1  213.78   14.80
   3   7   1  219.38   15.00
  -4  -7  -1  176.88   12.50
  -4  -7  -1  174.78   12.40
  -4  -7  -1  181.78   12.60
   4   7   1  190.18   12.50
   4   7   1  184.38   12.60
   4   7   1  161.98   12.40
  -5  -7  -1  145.59    9.70
  -5  -7  -1  127.19    9.40
  -5  -7  -1  131.99    9.30
   5   7   1  118.89    9.40
   5   7   1  129.69    9.20
   5   7   1  144.49    9.40
  -6  -7  -1  249.48   17.80
  -6  -7  -1  283.07   18.40
   6   7   1  237.98   17.80
   6   7   1  271.37   18.00
  -7  -7  -1   54.69    4.50
   7   7   1   55.49    4.10
   7   7   1   46.70    4.00
  -8  -7  -1    0.30    0.70
   8   7   1    0.80    0.70
   8   7   1    0.20    0.50
   8   7   1    1.10    0.50
  -9  -7  -1   18.70    2.90
   9   7   1   20.30    1.90
   9   7   1   24.40    2.10
 -10  -7  -1   44.20    4.40
  10   7   1   47.10    3.60
  10   7   1   41.50    3.40
  11  -7   0    5.80    1.30
  11  -7   0    7.30    1.30
 -11   7   0    5.80    1.40
  10  -7   0   17.90    2.20
  10  -7   0   21.10    2.10
 -10   7   0   21.50    2.70
   9  -7   0    0.00    0.50
   9  -7   0    0.40    0.60
  -9   7   0    0.40    0.70
   8  -7   0    0.40    0.50
   8  -7   0    0.20    0.40
   8  -7   0    0.50    0.60
  -8   7   0    0.40    0.60
   7  -7   0    0.00    0.40
   7  -7   0   -0.10    0.40
   7  -7   0   -0.80    0.50
  -7   7   0   -0.40    0.40
   6  -7   0  129.49    9.80
   6  -7   0  131.69    9.50
   6  -7   0  141.29    9.70
  -6   7   0  132.89    9.20
  -6   7   0  128.19    9.50
  -6   7   0  135.69    9.20
   5  -7   0   60.89    4.80
   5  -7   0   57.99    4.70
   5  -7   0   61.39    5.00
   5  -7   0   68.79    5.20
  -5   7   0   65.09    4.60
  -5   7   0   65.09    4.50
  -5   7   0   57.59    4.70
   4  -7   0   16.80    1.70
   4  -7   0   15.90    1.50
   4  -7   0   12.80    1.50
  -4   7   0   13.70    1.30
  -4   7   0   14.90    1.40
   3  -7   0  269.47   18.60
   3  -7   0  283.37   18.50
   3  -7   0  254.07   18.30
  -3   7   0  268.97   18.20
  -3   7   0  256.57   18.20
  -3   7   0  263.17   18.30
   2  -7   0  457.65  105.59
   2  -7   0  628.44  126.99
  -2   7   0  530.25   46.50
  -2   7   0  595.64   47.50
   1  -7   0  171.88   11.40
   1  -7   0  170.78   12.00
   1  -7   0  162.38   11.90
  -1   7   0  168.18   11.50
  -1   7   0  166.98   11.70
   0  -7   0    1.80    0.40
   0  -7   0    1.80    0.60
   0   7   0    2.10    0.30
   0   7   0    1.20    0.40
  -1  -7   0  155.78   11.50
  -1  -7   0  160.58   11.80
  -1  -7   0  165.98   11.80
   1   7   0  172.88   11.30
   1   7   0  166.88   11.60
   1   7   0  177.68   11.70
  -2  -7   0  516.65  107.29
  -2  -7   0  551.84  121.39
   2   7   0  541.35   45.50
  -3  -7   0  262.07   17.90
  -3  -7   0  237.18   17.90
  -3  -7   0  254.47   18.00
   3   7   0  272.47   17.80
   3   7   0  269.57   17.90
   3   7   0  267.47   17.50
   3   7   0  249.08   17.70
  -4  -7   0   10.50    1.50
  -4  -7   0   14.50    1.50
  -4  -7   0   15.70    1.50
   4   7   0   14.60    1.40
   4   7   0   15.50    1.40
   4   7   0   15.70    1.20
  -5  -7   0   74.09    5.20
  -5  -7   0   61.39    4.70
  -5  -7   0   63.99    4.80
   5   7   0   66.69    4.70
   5   7   0   64.59    4.70
   5   7   0   57.39    4.80
  -6  -7   0  132.59    9.00
  -6  -7   0  132.99    9.10
  -6  -7   0  141.19    9.50
   6   7   0  120.09    9.00
   6   7   0  110.59    9.40
   6   7   0  134.89    9.10
  -7  -7   0    0.00    0.60
   7   7   0    0.00    0.60
   7   7   0    0.20    0.30
   7   7   0    0.00    0.40
  -8  -7   0    0.90    0.90
   8   7   0    1.20    0.50
   8   7   0    1.00    0.70
  -9  -7   0    0.90    1.00
   9   7   0    1.00    0.50
   9   7   0    0.20    0.50
 -10  -7   0   20.70    3.00
  10   7   0   22.10    2.10
  10   7   0   18.00    1.80
 -11  -7   0    6.20    1.80
  11   7   0    4.80    0.90
  11   7   0    5.50    1.10
  10  -7   1   45.50    3.70
  10  -7   1   38.80    3.70
 -10   7  -1   43.80    3.90
   9  -7   1   12.30    2.20
   9  -7   1   19.50    2.10
   9  -7   1   20.40    2.10
   8  -7   1    0.80    0.60
   8  -7   1    0.40    0.40
   8  -7   1   -0.50    0.50
  -8   7  -1   -0.80    0.50
   7  -7   1   60.49    4.60
   7  -7   1   51.59    4.50
   7  -7   1   54.09    4.10
  -7   7  -1   57.29    4.50
   6  -7   1  259.27   18.10
   6  -7   1  240.68   17.50
   6  -7   1  273.37   18.00
  -6   7  -1  252.27   17.40
  -6   7  -1  258.67   17.50
  -6   7  -1  261.27   18.00
   5  -7   1  139.39    9.60
   5  -7   1  110.89    9.40
   5  -7   1  122.39    9.90
   5  -7   1  137.69    9.20
   5  -7   1  129.09    9.00
  -5   7  -1  140.29    9.10
  -5   7  -1  131.99    9.00
  -5   7  -1  125.49    9.30
   4  -7   1  184.28   12.70
   4  -7   1  182.58   12.40
   4  -7   1  184.48   12.30
  -4   7  -1  166.68   12.50
  -4   7  -1  172.98   12.30
   3  -7   1  226.18   15.30
   3  -7   1  224.38   15.00
   3  -7   1  220.58   14.70
   3  -7   1  220.18   15.30
  -3   7  -1  216.28   14.90
  -3   7  -1  211.98   15.00
  -3   7  -1  198.58   15.00
   2  -7   1  232.38   16.90
   2  -7   1  240.38   17.00
   2  -7   1  256.37   16.70
  -2   7  -1  235.28   16.70
  -2   7  -1  240.28   16.80
  -2   7  -1  251.87   16.70
   1  -7   1  273.87   17.80
   1  -7   1  256.27   18.20
   1  -7   1  255.67   18.30
  -1   7  -1  276.37   17.90
  -1   7  -1  256.47   18.10
  -1   7  -1  251.97   18.00
   0  -7   1    6.70    1.10
   0  -7   1    9.00    0.80
   0  -7   1   10.00    1.20
   0   7  -1   10.30    0.90
   0   7  -1    7.60    1.00
  -1  -7   1  168.18   12.10
  -1  -7   1  181.48   12.00
  -1  -7   1  160.58   11.60
   1   7  -1  168.58   11.70
  -2  -7   1  167.18   12.10
  -2  -7   1  181.68   12.10
  -2  -7   1  157.28   11.80
   2   7  -1  166.58   11.80
   2   7  -1  184.58   12.30
  -3  -7   1  161.58   11.20
  -3  -7   1  161.88   11.20
  -3  -7   1  143.19   11.00
   3   7  -1  156.88   11.00
   3   7  -1  165.48   11.40
  -4  -7   1    0.10    0.40
  -4  -7   1    0.00    0.40
  -4  -7   1    0.10    0.30
   4   7  -1    0.60    0.20
   4   7  -1   -0.20    0.30
   4   7  -1    0.60    0.30
  -5  -7   1  112.39    7.70
  -5  -7   1  102.59    7.50
  -5  -7   1   97.19    7.60
   5   7  -1  105.29    7.40
   5   7  -1  101.99    7.30
   5   7  -1  112.19    7.90
  -6  -7   1   27.10    2.60
  -6  -7   1   25.30    2.30
  -6  -7   1   25.50    2.20
   6   7  -1   30.00    2.60
   6   7  -1   27.70    2.20
   6   7  -1   27.60    2.20
  -7  -7   1    0.40    0.30
  -7  -7   1    0.30    0.30
  -7  -7   1    0.00    0.60
   7   7  -1    0.70    0.50
   7   7  -1    0.40    0.40
  -8  -7   1   40.00    3.50
   8   7  -1   32.50    3.00
   8   7  -1   34.20    2.80
  -9  -7   1    4.20    1.40
   9   7  -1    4.40    0.80
 -10  -7   1    9.20    2.10
  10   7  -1   10.00    1.30
 -11  -7   1   -0.10    0.90
  11   7  -1    0.00    0.40
  10  -7   2    3.00    0.90
  10  -7   2    4.20    1.10
 -10   7  -2    3.80    1.30
   9  -7   2    1.20    0.70
   9  -7   2    0.70    0.70
  -9   7  -2    1.10    0.90
   8  -7   2   71.09    5.20
   8  -7   2   54.69    4.80
   8  -7   2   62.59    5.20
   8  -7   2   69.49    4.90
  -8   7  -2   66.69    5.30
   7  -7   2   65.29    5.00
   7  -7   2   73.79    5.40
   7  -7   2   64.49    5.40
   7  -7   2   68.49    5.10
  -7   7  -2   70.69    5.40
   6  -7   2  416.96   28.90
   6  -7   2  435.46   28.60
   6  -7   2  401.26   28.50
   6  -7   2  392.06   28.90
  -6   7  -2  421.66   28.20
  -6   7  -2  441.76   28.90
   5  -7   2   10.60    1.10
   5  -7   2   11.70    1.30
   5  -7   2    8.20    1.40
  -5   7  -2   12.40    1.10
  -5   7  -2   12.90    1.70
   4  -7   2  285.37   18.30
   4  -7   2  272.07   18.80
   4  -7   2  249.78   18.60
  -4   7  -2  272.07   18.30
  -4   7  -2  257.67   18.60
   3  -7   2   80.79    6.40
   3  -7   2   90.99    6.20
  -3   7  -2   84.19    6.00
  -3   7  -2   86.69    6.10
  -3   7  -2   79.89    6.20
   2  -7   2  109.89    7.60
   2  -7   2  107.39    7.90
  -2   7  -2  103.89    7.60
  -2   7  -2  110.29    7.50
  -2   7  -2  101.19    7.60
   1  -7   2  631.54  136.19
   1  -7   2  522.95   44.50
  -1   7  -2  423.16  112.59
  -1   7  -2  489.55   44.10
   0  -7   2   62.69    4.30
   0  -7   2   51.69    4.50
   0   7  -2   56.29    4.20
   0   7  -2   56.69    4.60
  -1  -7   2  371.06   25.70
  -2  -7   2    6.60    1.10
  -2  -7   2    4.30    0.70
  -2  -7   2    4.60    1.00
   2   7  -2    5.70    1.20
   2   7  -2    6.60    0.90
  -3  -7   2   10.30    1.40
  -3  -7   2    8.70    1.10
  -3  -7   2   10.20    1.20
   3   7  -2    9.70    1.50
   3   7  -2    9.40    1.00
  -4  -7   2   38.90    3.40
  -4  -7   2   43.30    3.40
   4   7  -2   44.00    3.70
   4   7  -2   43.60    3.30
  -5  -7   2   26.70    2.30
  -5  -7   2   22.40    2.10
  -5  -7   2   19.90    2.10
   5   7  -2   22.50    1.90
   5   7  -2   23.60    1.90
   5   7  -2   23.20    2.60
  -6  -7   2    1.20    0.50
  -6  -7   2    0.80    0.50
  -6  -7   2    3.00    1.00
   6   7  -2    1.00    0.40
   6   7  -2    0.90    0.60
  -7  -7   2   45.40    4.00
  -7  -7   2   45.20    3.50
   7   7  -2   46.10    3.50
   7   7  -2   43.80    3.60
   7   7  -2   47.50    3.90
  -8  -7   2   11.90    2.10
   8   7  -2    9.00    1.60
   8   7  -2    8.50    1.30
  -9  -7   2   95.99    7.50
   9   7  -2   88.79    6.70
   9   7  -2   96.09    7.20
 -10  -7   2    5.20    1.30
  10   7  -2    5.70    0.90
 -11  -7   2   14.30    2.30
  11   7  -2   12.10    1.40
  10  -7   3    0.80    0.70
  10  -7   3    1.10    0.80
 -10   7  -3    1.50    1.00
   9  -7   3  189.68   12.80
   9  -7   3  184.88   13.00
   9  -7   3  163.78   13.00
  -9   7  -3  187.58   13.30
   8  -7   3    0.40    0.60
   8  -7   3    0.20    0.60
   8  -7   3    1.20    0.60
   8  -7   3    1.20    0.70
  -8   7  -3    0.60    0.80
   7  -7   3   28.70    3.20
   7  -7   3   30.80    2.70
   7  -7   3   34.80    3.00
   7  -7   3   28.50    2.60
  -7   7  -3   34.70    3.10
   6  -7   3   14.70    1.60
   6  -7   3   14.50    1.80
   6  -7   3   12.60    1.50
  -6   7  -3   14.80    2.00
   5  -7   3 1149.89   77.79
   4  -7   3    1.30    0.70
   4  -7   3    1.50    0.60
  -4   7  -3    1.40    0.50
  -4   7  -3    1.00    0.60
   3  -7   3   16.50    1.50
   3  -7   3   13.60    1.70
  -3   7  -3   14.20    1.60
  -3   7  -3   15.90    1.50
   2  -7   3   35.80    3.10
  -2   7  -3   35.30    2.90
  -2   7  -3   36.30    2.80
  -2   7  -3   33.30    2.90
  -2   7  -3   36.70    3.20
   1  -7   3  473.55   33.20
  -1   7  -3  490.05   32.90
   0  -7   3   42.30    3.20
   0   7  -3   39.90    3.10
  -1  -7   3    4.70    0.80
  -1  -7   3    3.50    0.90
   1   7  -3    3.00    0.60
   1   7  -3    3.80    1.10
  -2  -7   3  134.29    9.50
  -2  -7   3  129.49    9.80
   2   7  -3  137.09    9.50
   2   7  -3  140.59   10.00
  -3  -7   3  353.36   24.70
  -3  -7   3  346.37   25.00
   3   7  -3  385.46   25.20
   3   7  -3  361.56   24.70
  -4  -7   3    1.10    0.50
  -4  -7   3    1.20    0.60
   4   7  -3    0.10    0.40
   4   7  -3    1.40    0.50
  -5  -7   3   23.20    2.20
  -5  -7   3   22.90    2.20
  -5  -7   3   20.60    2.10
   5   7  -3   24.40    2.40
   5   7  -3   24.80    2.00
  -6  -7   3    0.20    0.40
  -6  -7   3    0.20    0.50
  -6  -7   3   -0.20    0.40
   6   7  -3    0.00    0.60
   6   7  -3   -0.20    0.30
   6   7  -3    0.40    0.40
  -7  -7   3   33.10    2.80
  -7  -7   3   36.40    3.30
  -7  -7   3   31.50    2.70
   7   7  -3   35.30    2.80
   7   7  -3   30.80    2.80
   7   7  -3   36.70    3.30
  -8  -7   3    2.80    0.50
  -8  -7   3    3.10    0.60
  -8  -7   3    1.00    0.80
   8   7  -3    3.00    0.70
   8   7  -3    2.30    0.90
   9   7  -3   86.49    6.40
   9   7  -3   72.89    5.80
 -10  -7   3   -0.80    0.60
  10   7  -3    0.50    0.70
  10   7  -3   -0.30    0.30
 -11  -7   3    0.20    0.80
  11   7  -3    1.90    0.60
   9  -7   4    0.90    0.70
   9  -7   4   -0.10    0.50
   9  -7   4    0.20    0.60
  -9   7  -4    0.60    1.10
   8  -7   4   53.49    5.00
   8  -7   4   61.39    5.00
   8  -7   4   65.09    4.70
  -8   7  -4   60.89    5.20
   7  -7   4   67.29    5.50
   7  -7   4   69.09    5.10
   7  -7   4   60.59    5.20
  -7   7  -4   76.29    5.70
   6  -7   4   10.90    1.40
   6  -7   4   16.00    1.90
   6  -7   4   13.30    1.90
  -6   7  -4    9.60    1.80
   5  -7   4  490.65   36.90
   5  -7   4  565.34   36.60
   5  -7   4  515.55   36.60
  -5   7  -4  534.95   36.40
  -5   7  -4  579.84   37.00
   4  -7   4    9.40    1.20
   4  -7   4    7.60    1.30
  -4   7  -4   10.70    1.00
  -4   7  -4   10.90    1.20
  -4   7  -4    8.10    1.30
   3  -7   4   14.40    1.80
   3  -7   4   15.70    1.60
  -3   7  -4   15.80    1.80
  -3   7  -4   14.10    1.60
  -3   7  -4   17.20    1.80
   2  -7   4  115.69    8.60
   2  -7   4  115.79    8.20
  -2   7  -4  124.89    8.70
  -2   7  -4  111.29    8.10
  -2   7  -4  108.89    8.40
   1  -7   4   40.00    3.70
   1  -7   4   46.70    3.50
  -1   7  -4   44.10    3.80
  -1   7  -4   45.80    3.40
   0  -7   4  163.68   12.20
   0  -7   4  176.18   11.90
   0   7  -4  180.58   12.40
   0   7  -4  162.58   11.80
  -1  -7   4  443.96   30.60
  -2  -7   4   94.69    7.30
   2   7  -4   90.09    7.10
   2   7  -4   94.59    6.70
  -3  -7   4    0.20    0.30
  -3  -7   4   -0.20    0.40
   3   7  -4    0.20    0.30
   3   7  -4   -0.10    0.60
  -4  -7   4  266.67   18.20
  -4  -7   4  250.07   18.50
  -4  -7   4  278.27   18.30
   4   7  -4  255.97   18.20
   4   7  -4  273.37   18.80
  -5  -7   4    8.70    1.30
   5   7  -4   11.90    1.40
   5   7  -4   10.90    1.80
  -6  -7   4  126.89    8.80
   6   7  -4  120.69    9.00
   6   7  -4  108.79    8.40
  -7  -7   4    0.50    0.50
  -7  -7   4    0.20    0.70
   7   7  -4   -0.40    0.50
   7   7  -4    0.50    0.80
   7   7  -4    0.30    0.40
  -8  -7   4    1.00    0.50
  -8  -7   4   -0.20    0.70
   8   7  -4    0.10    0.70
   8   7  -4    0.70    0.40
  -9  -7   4    0.10    0.90
   9   7  -4    0.40    0.50
   9   7  -4    0.30    0.70
 -10  -7   4    4.20    1.50
  10   7  -4    5.30    1.40
  10   7  -4    4.30    1.00
   9  -7   5    0.40    0.70
   9  -7   5    0.90    0.70
   9  -7   5    0.10    0.50
  -9   7  -5    0.00    0.80
   8  -7   5    7.80    1.50
   8  -7   5    6.70    1.20
  -8   7  -5    8.70    1.80
   7  -7   5   21.00    2.00
   7  -7   5   16.80    2.20
   7  -7   5   19.70    2.30
  -7   7  -5   24.90    2.60
   6  -7   5  178.08   13.30
   6  -7   5  177.88   13.50
   6  -7   5  204.38   13.20
   5  -7   5    0.40    0.50
   5  -7   5   -0.40    0.40
  -5   7  -5   -0.40    0.30
  -5   7  -5    0.00    0.30
  -5   7  -5   -0.20    0.60
   4  -7   5    1.00    0.60
   4  -7   5    1.40    0.70
  -4   7  -5    0.80    0.70
  -4   7  -5    1.40    0.50
  -4   7  -5    0.30    0.30
   3  -7   5    0.80    0.60
   3  -7   5    0.10    0.50
  -3   7  -5    0.90    0.70
  -3   7  -5    0.10    0.60
   2  -7   5    3.80    0.90
   2  -7   5    4.60    0.80
  -2   7  -5    4.10    1.00
  -2   7  -5    5.90    1.10
  -2   7  -5    4.00    1.00
   1  -7   5    0.90    0.70
   1  -7   5   -0.20    0.30
  -1   7  -5    0.50    0.60
  -1   7  -5    0.10    0.30
   0  -7   5    8.30    1.10
   0  -7   5    8.40    1.40
   0   7  -5    5.10    1.20
   0   7  -5    9.30    1.20
  -1  -7   5   24.30    2.10
  -1  -7   5   22.90    2.30
   1   7  -5   22.10    2.50
  -2  -7   5    0.00    0.50
   2   7  -5    0.50    1.20
   2   7  -5    0.90    0.40
  -3  -7   5  122.79    8.70
   3   7  -5  133.69    9.30
   3   7  -5  113.59    8.70
  -4  -7   5  350.26   25.00
   4   7  -5  388.96   25.80
   4   7  -5  359.46   25.60
  -5  -7   5   80.99    5.90
  -5  -7   5   74.39    6.20
  -5  -7   5   88.09    6.10
   5   7  -5   84.59    6.50
   5   7  -5   77.49    5.90
  -6  -7   5    3.90    1.00
   6   7  -5    4.10    1.10
   6   7  -5    3.00    0.70
  -7  -7   5   33.90    3.10
  -7  -7   5   26.30    2.80
   7   7  -5   34.80    3.30
   7   7  -5   34.70    2.70
  -8  -7   5   33.10    3.20
  -8  -7   5   27.10    2.50
   8   7  -5   27.50    2.50
   8   7  -5   30.00    3.10
  -9  -7   5   40.40    3.90
   9   7  -5   39.60    3.40
   9   7  -5   45.30    4.10
 -10  -7   5    3.00    1.30
  10   7  -5    1.60    0.60
  10   7  -5    2.90    1.10
   8  -7   6    1.00    0.80
   8  -7   6    0.50    0.60
  -8   7  -6    0.80    1.20
   7  -7   6    9.70    1.50
   7  -7   6   11.80    2.00
  -7   7  -6   11.70    2.10
   6  -7   6   18.20    2.00
   6  -7   6   16.00    2.30
   6  -7   6   18.10    2.20
  -6   7  -6   23.30    2.80
   5  -7   6    1.70    0.90
   5  -7   6    1.70    0.70
  -5   7  -6    1.50    0.50
  -5   7  -6    1.30    0.80
  -5   7  -6    1.50    0.50
   4  -7   6   -0.10    0.50
   4  -7   6    0.40    0.50
  -4   7  -6    0.30    0.70
  -4   7  -6    0.00    0.40
  -4   7  -6   -0.10    0.50
  -4   7  -6    0.00    0.40
   3  -7   6    8.00    1.40
   3  -7   6    8.10    1.20
  -3   7  -6    9.80    1.50
  -3   7  -6    6.50    1.30
   2  -7   6   35.90    2.90
   2  -7   6   31.10    3.10
  -2   7  -6   35.60    3.30
  -2   7  -6   30.80    2.70
   1  -7   6    1.30    0.60
   1  -7   6    1.80    0.70
  -1   7  -6    1.40    0.70
  -1   7  -6    1.50    0.50
   0  -7   6   91.79    6.40
   0   7  -6   82.39    6.90
   0   7  -6   83.99    6.50
  -1  -7   6  522.95   38.30
   1   7  -6  590.54   38.60
   1   7  -6  556.64   37.90
  -2  -7   6  942.51   64.29
  -3  -7   6   40.90    3.30
   3   7  -6   38.80    3.80
   3   7  -6   40.50    3.30
  -4  -7   6  458.85   31.80
   4   7  -6  500.95   32.60
   4   7  -6  440.66   31.80
  -5  -7   6   86.19    7.20
  -5  -7   6   94.49    6.90
  -5  -7   6  104.39    7.20
   5   7  -6  103.39    7.70
   5   7  -6   92.49    7.00
  -6  -7   6   22.70    2.50
  -6  -7   6   28.50    2.70
   6   7  -6   27.10    2.40
   6   7  -6   27.80    3.00
  -7  -7   6   55.69    4.80
  -7  -7   6   62.59    4.90
   7   7  -6   62.29    5.30
   7   7  -6   58.69    4.60
  -8  -7   6   10.60    2.00
  -8  -7   6    8.00    1.40
   8   7  -6    7.30    1.20
   8   7  -6    9.70    1.80
  -9  -7   6    2.40    0.70
  -9  -7   6    2.10    0.70
  -9  -7   6    1.60    1.30
   9   7  -6    2.10    0.70
   9   7  -6    2.90    1.20
 -10  -7   6    0.10    0.90
  10   7  -6    0.60    0.50
  10   7  -6    0.30    0.90
  -8   7  -7    0.90    1.10
   7  -7   7    5.60    1.50
   7  -7   7    7.00    1.30
  -7   7  -7    9.70    2.10
   6  -7   7   20.00    2.10
   6  -7   7   18.10    2.40
  -6   7  -7   24.90    3.10
   5  -7   7   20.50    2.10
   5  -7   7   19.40    2.90
  -5   7  -7   21.50    2.80
  -5   7  -7   18.80    1.80
  -5   7  -7   22.00    1.90
   4  -7   7   11.90    1.60
  -4   7  -7   11.50    2.10
  -4   7  -7   13.50    1.50
  -4   7  -7   12.60    1.30
  -4   7  -7   10.70    1.80
   3  -7   7    3.50    0.80
   3  -7   7    3.80    1.00
  -3   7  -7    3.90    1.20
  -3   7  -7    2.50    1.00
  -3   7  -7    3.90    0.80
   2  -7   7  260.77   16.70
   2  -7   7  223.38   17.00
  -2   7  -7  218.88   16.50
  -2   7  -7  250.57   17.20
   1  -7   7    0.90    0.60
   1  -7   7    0.90    0.60
  -1   7  -7    1.70    0.60
  -1   7  -7    0.00    0.70
   0  -7   7   29.00    2.60
   0   7  -7   36.10    3.30
   0   7  -7   24.70    2.40
  -1  -7   7   13.70    1.60
  -1  -7   7    8.00    1.40
   1   7  -7    8.50    1.20
   1   7  -7   13.90    2.20
  -2  -7   7  660.53   45.50
  -3  -7   7   88.29    6.30
   3   7  -7   77.19    6.20
   3   7  -7   86.19    6.90
  -4  -7   7    5.80    1.00
   4   7  -7    8.90    1.80
   4   7  -7    7.40    1.10
  -5  -7   7  107.89    7.60
  -5  -7   7   98.29    7.90
   5   7  -7  113.39    8.40
   5   7  -7   96.69    7.50
  -6  -7   7  355.06   24.20
  -6  -7   7  334.07   24.60
   6   7  -7  330.67   24.30
   6   7  -7  392.56   25.20
  -7  -7   7    3.80    1.10
  -7  -7   7    5.00    0.90
  -7  -7   7    6.00    1.20
   7   7  -7    7.40    1.70
   7   7  -7    4.80    1.00
  -8  -7   7    8.50    1.60
  -8  -7   7   12.20    2.00
   8   7  -7   12.90    2.30
   8   7  -7   11.60    1.80
  -9  -7   7   12.80    2.00
  -9  -7   7    9.20    1.60
  -9  -7   7   12.30    1.70
   9   7  -7   12.30    2.30
   9   7  -7   12.20    1.70
 -10  -7   7   22.60    3.00
   7  -7   8   31.50    4.20
   7  -7   8   27.90    4.70
  -7   7  -8   35.10    3.70
   6  -7   8    0.30    0.60
   6  -7   8   -0.10    0.70
  -6   7  -8   -0.50    0.80
   5  -7   8    1.60    0.90
   5  -7   8    2.20    0.90
  -5   7  -8    0.90    0.60
  -5   7  -8    2.00    0.90
  -5   7  -8    2.30    1.20
  -5   7  -8    1.50    0.60
   4  -7   8    7.30    1.60
   4  -7   8    7.10    1.20
  -4   7  -8    7.20    1.60
  -4   7  -8    6.60    1.50
  -4   7  -8    7.70    1.20
   3  -7   8   88.49    6.60
   3  -7   8   74.39    6.90
  -3   7  -8   91.89    7.10
  -3   7  -8   93.89    7.20
   2  -7   8  150.28    9.90
   2  -7   8  130.69   10.30
  -2   7  -8  140.79   10.40
  -2   7  -8  123.59    9.70
   1  -7   8   -0.10    0.50
   1  -7   8   -0.50    0.60
  -1   7  -8    0.40    0.50
  -1   7  -8    0.00    0.90
   0  -7   8   35.60    3.00
   0  -7   8   30.70    3.20
   0   7  -8   29.40    2.80
   0   7  -8   40.20    3.70
  -1  -7   8   27.10    2.90
  -1  -7   8   29.50    2.60
   1   7  -8   24.90    2.40
   1   7  -8   26.30    3.10
  -2  -7   8    0.30    0.80
  -2  -7   8   -0.20    0.60
   2   7  -8    0.10    0.90
   2   7  -8    0.20    0.40
  -3  -7   8  132.29   10.70
  -3  -7   8  149.79   10.30
   3   7  -8  162.68   11.20
   3   7  -8  133.09   10.30
  -4  -7   8   30.20    2.60
  -4  -7   8   24.90    2.80
   4   7  -8   30.00    3.30
   4   7  -8   25.40    2.50
  -5  -7   8    1.50    0.70
  -5  -7   8    0.70    0.80
   5   7  -8   -0.10    0.40
   5   7  -8    1.40    1.00
  -6  -7   8    2.20    0.70
   6   7  -8    2.70    1.00
   6   7  -8    2.30    0.80
  -7  -7   8   -0.20    0.60
  -7  -7   8    0.00    0.40
  -7  -7   8    0.10    0.70
   7   7  -8    0.00    0.90
   7   7  -8    0.40    0.50
  -8  -7   8    1.40    1.00
  -8  -7   8    0.70    0.90
   8   7  -8    2.10    1.10
   8   7  -8    0.40    0.60
  -9  -7   8   24.00    2.90
  -9  -7   8   32.90    3.30
   9   7  -8   32.00    3.60
   9   7  -8   27.30    2.70
   6  -7   9   11.90    2.40
  -6   7  -9   11.10    2.10
   5  -7   9    2.30    1.00
  -5   7  -9    0.70    0.90
  -5   7  -9    1.10    0.60
  -5   7  -9    2.00    1.00
   4  -7   9    7.00    1.30
  -4   7  -9    8.50    1.70
  -4   7  -9   10.40    2.20
   3  -7   9   -0.40    0.50
   3  -7   9   -0.70    0.80
  -3   7  -9    0.30    0.70
  -3   7  -9   -0.10    0.70
  -3   7  -9   -0.30    0.90
   2  -7   9    6.60    1.80
   2  -7   9   10.10    1.60
  -2   7  -9    9.50    1.80
  -2   7  -9    8.50    1.30
   1  -7   9   18.30    2.50
   1  -7   9   20.70    2.20
  -1   7  -9   21.90    2.80
   0  -7   9   60.99    4.50
   0  -7   9   48.50    4.80
   0   7  -9   60.59    5.20
   0   7  -9   49.20    4.30
  -1  -7   9    0.30    0.60
  -1  -7   9    0.20    0.70
   1   7  -9   -0.10    0.70
   1   7  -9    0.30    0.50
  -2  -7   9  106.19    7.20
  -2  -7   9   83.99    7.50
   2   7  -9  113.59    8.10
   2   7  -9   78.79    7.20
  -3  -7   9   44.30    3.60
  -3  -7   9   38.20    4.20
   3   7  -9   41.00    3.50
  -4  -7   9   35.40    3.80
  -4  -7   9   45.60    3.60
   4   7  -9   45.70    4.40
   4   7  -9   38.60    3.50
  -5  -7   9   20.70    2.10
  -5  -7   9   21.80    3.00
   5   7  -9   19.10    2.90
   5   7  -9   18.00    2.10
  -6  -7   9   21.90    2.20
  -6  -7   9   18.60    3.00
   6   7  -9   25.00    3.50
   6   7  -9   21.10    2.30
  -7  -7   9    0.30    1.00
  -7  -7   9   -0.60    0.60
   7   7  -9    0.20    1.00
   7   7  -9    0.30    1.00
  -8  -7   9    2.10    1.00
  -8  -7   9    3.30    0.80
   8   7  -9    4.10    1.60
   8   7  -9    3.30    1.00
   4  -7  10   54.79    4.70
  -4   7 -10   53.69    5.10
  -4   7 -10   55.99    5.20
   3  -7  10   25.00    2.60
   3  -7  10   24.40    3.50
  -3   7 -10   22.70    3.20
  -3   7 -10   18.90    3.00
   2  -7  10    0.30    0.70
   2  -7  10   -0.10    1.40
  -2   7 -10   -0.80    0.60
   1  -7  10   33.60    3.30
  -1   7 -10   39.60    4.00
   0  -7  10    1.20    1.10
   0  -7  10    0.30    0.70
   0   7 -10    0.40    0.60
   0   7 -10    1.60    1.10
  -1  -7  10   44.20    3.70
  -1  -7  10   36.20    4.00
   1   7 -10   38.10    3.60
   1   7 -10   45.40    4.40
  -2  -7  10   11.10    1.70
  -2  -7  10   16.00    2.70
   2   7 -10   15.80    2.70
   2   7 -10   16.30    2.10
  -3  -7  10   18.40    2.80
  -3  -7  10   24.40    2.40
   3   7 -10   21.30    2.30
   3   7 -10   26.00    3.20
  -4  -7  10   19.50    2.10
  -4  -7  10   20.30    3.00
   4   7 -10   17.20    2.30
   4   7 -10   20.20    3.30
  -5  -7  10   49.80    4.20
   5   7 -10   50.49    5.10
  -6  -7  10   20.20    2.10
   6   7 -10   16.20    2.30
   6   7 -10   21.30    3.40
  -7  -7  10   30.00    2.60
   7   7 -10   28.20    3.60
   7   7 -10   23.20    2.70
   2  -7  11    3.30    1.70
   2  -7  11    6.10    1.50
  -2   7 -11    3.70    1.60
   1  -7  11   26.30    3.90
   1  -7  11   32.90    3.20
  -1   7 -11   36.40    3.90
   0  -7  11    1.30    0.90
   0   7 -11    2.90    1.50
  -1  -7  11   33.60    3.20
   1   7 -11   30.60    3.80
  -2  -7  11   31.70    3.00
   2   7 -11   28.60    3.70
  -3  -7  11    9.60    1.50
   3   7 -11    6.90    1.40
   3   7 -11    8.20    2.00
  -4  -7  11    8.30    1.50
   4   7 -11    5.20    1.20
   4   7 -11    6.20    1.80
  -5  -7  11   22.60    2.40
   5   7 -11   20.00    3.20
  -6  -7  11   40.60    3.60
   6   7 -11   41.20    5.90
  -1  -7  12    7.90    1.60
   1   7 -12    7.40    2.20
  -2  -7  12    0.70    0.80
   2   7 -12    1.70    1.50
   5  -8 -11   15.30    2.70
  -5   8  11   11.80    1.80
   4  -8 -11   39.90    5.10
   4  -8 -11   43.00    4.50
  -4   8  11   45.90    3.90
   3  -8 -11    0.80    0.90
  -3   8  11    1.30    0.90
   2  -8 -11   10.20    2.20
  -2   8  11   11.10    1.90
   1  -8 -11   36.70    3.90
  -1   8  11   35.80    3.40
   0  -8 -11   61.29    5.60
   0   8  11   61.19    5.20
  -1  -8 -11    1.10    1.00
   1   8  11    0.70    0.80
   6  -8 -10   18.20    2.70
   6  -8 -10   14.40    2.30
  -6   8  10   23.80    2.30
   5  -8 -10    2.00    1.30
   5  -8 -10    1.50    0.90
  -5   8  10    0.50    0.60
   4  -8 -10    7.10    2.40
   4  -8 -10   12.00    2.20
  -4   8  10    8.00    1.40
   3  -8 -10   25.60    3.00
   3  -8 -10   33.50    3.50
  -3   8  10   29.60    2.90
   2  -8 -10    2.30    1.00
   2  -8 -10    4.10    1.20
  -2   8  10    5.00    1.20
   1  -8 -10    9.80    1.80
   1  -8 -10    7.30    1.70
  -1   8  10    8.90    1.70
  -1   8  10   10.00    1.50
   0  -8 -10    3.90    1.40
   0   8  10    2.80    1.10
   0   8  10    1.20    1.10
  -1  -8 -10   28.10    3.10
   1   8  10   21.80    3.00
   1   8  10   29.20    2.90
  -2  -8 -10    9.40    1.70
   2   8  10    6.60    1.70
   2   8  10    7.50    1.50
  -3  -8 -10   20.10    2.20
  -3  -8 -10   22.90    2.70
   3   8  10   24.30    2.90
  -4  -8 -10    1.10    0.70
   4   8  10   -0.30    0.70
   8  -8  -9   14.40    3.00
  -8   8   9   12.90    1.50
  -8   8   9   11.00    1.60
   7  -8  -9    1.40    1.00
   7  -8  -9    0.60    0.80
  -7   8   9    0.20    0.50
  -7   8   9    0.40    0.50
   6  -8  -9   70.69    6.30
   6  -8  -9   85.09    6.90
  -6   8   9   82.99    6.20
   5  -8  -9    0.10    0.60
   5  -8  -9   -0.20    0.70
  -5   8   9    0.30    0.70
  -5   8   9    0.30    0.60
   4  -8  -9    7.10    1.40
   4  -8  -9    7.60    1.80
  -4   8   9    7.20    1.30
  -4   8   9    5.20    1.30
   3  -8  -9   39.50    3.60
   3  -8  -9   27.60    3.00
  -3   8   9   29.20    3.30
  -3   8   9   33.60    3.10
   2  -8  -9  157.58   11.60
   2  -8  -9  130.39   11.10
  -2   8   9  171.38   11.20
   1  -8  -9   49.50    4.40
   1  -8  -9   51.59    4.70
  -1   8   9   50.79    4.70
  -1   8   9   56.79    4.50
   0  -8  -9   -0.80    0.60
   0  -8  -9    0.00    0.50
   0   8   9    0.00    0.70
   0   8   9   -0.40    0.60
  -1  -8  -9    4.10    1.10
  -1  -8  -9    5.30    1.20
   1   8   9    3.50    1.10
   1   8   9    2.50    0.90
  -2  -8  -9   46.70    4.20
   2   8   9   39.30    4.10
   2   8   9   51.99    4.10
  -3  -8  -9    1.90    1.00
  -3  -8  -9    1.30    0.70
   3   8   9    0.90    0.80
   3   8   9    1.60    0.90
  -4  -8  -9   16.80    2.10
  -4  -8  -9   12.90    1.80
   4   8   9   11.20    2.40
   4   8   9   13.00    2.00
  -5  -8  -9    1.30    0.80
  -5  -8  -9    2.00    0.80
   5   8   9    1.40    1.00
   8  -8  -8   11.40    2.00
   8  -8  -8   19.40    2.80
  -8   8   8   16.60    1.70
  -8   8   8   17.00    1.60
   7  -8  -8   27.00    3.00
  -7   8   8   25.10    2.30
  -7   8   8   25.70    2.10
  -7   8   8   19.30    3.00
   6  -8  -8  104.59    7.80
   6  -8  -8   88.49    7.30
  -6   8   8  101.79    7.10
  -6   8   8   81.79    7.40
   5  -8  -8    1.40    0.70
   5  -8  -8    0.70    0.70
  -5   8   8    1.70    0.80
  -5   8   8    2.40    0.80
   4  -8  -8    4.20    1.00
   4  -8  -8    6.70    1.40
  -4   8   8    4.30    1.20
   3  -8  -8  164.28   11.00
   3  -8  -8  131.09   10.40
  -3   8   8  150.38   10.40
  -3   8   8  128.99   10.70
   2  -8  -8   52.99    4.50
   2  -8  -8   60.39    4.90
  -2   8   8   58.59    4.60
  -2   8   8   49.99    4.70
   1  -8  -8   74.29    5.40
   1  -8  -8   53.79    5.20
  -1   8   8   64.69    5.00
  -1   8   8   55.29    5.10
   0  -8  -8   23.00    2.50
   0  -8  -8   24.20    2.70
   0   8   8   32.00    2.70
   0   8   8   23.50    3.00
  -1  -8  -8    9.40    1.50
  -1  -8  -8    7.00    1.40
   1   8   8    6.30    1.20
   1   8   8    8.70    1.50
   1   8   8    6.50    1.40
  -2  -8  -8   19.40    2.30
  -2  -8  -8   20.40    3.50
   2   8   8   15.40    2.10
   2   8   8   19.40    2.10
  -3  -8  -8    2.40    0.70
  -3  -8  -8    3.30    0.90
  -3  -8  -8    2.90    0.90
   3   8   8    3.80    1.10
   3   8   8    2.00    0.80
  -4  -8  -8    0.00    0.60
  -4  -8  -8    0.50    0.50
   4   8   8    0.90    0.70
   4   8   8   -0.20    0.50
  -5  -8  -8  120.09    8.30
  -5  -8  -8  114.09    8.60
   5   8   8  125.39    8.70
   5   8   8   99.69    8.70
  -6  -8  -8    0.10    0.50
  -6  -8  -8    0.30    0.80
  -6  -8  -8    0.90    0.60
   6   8   8    0.00    0.70
   6   8   8    0.60    0.70
   9  -8  -7   23.50    2.80
   9  -8  -7   21.40    2.50
  -9   8   7   23.50    2.10
  -9   8   7   21.00    1.90
   8  -8  -7   50.89    4.60
   8  -8  -7   61.39    5.10
  -8   8   7   53.79    4.20
  -8   8   7   49.50    4.70
  -8   8   7   57.49    4.20
   7  -8  -7    9.60    2.00
   7  -8  -7    6.40    1.30
  -7   8   7    8.30    1.80
  -7   8   7    8.80    1.10
   6  -8  -7   20.90    2.40
   6  -8  -7   25.20    2.80
  -6   8   7   21.30    2.20
  -6   8   7   23.60    2.70
  -6   8   7   24.20    1.90
   5  -8  -7    6.30    1.40
   5  -8  -7    8.70    1.40
  -5   8   7    5.50    1.20
  -5   8   7    5.90    1.10
   4  -8  -7   93.89    7.30
   4  -8  -7   87.09    7.20
  -4   8   7   96.19    6.90
  -4   8   7   86.39    7.10
   3  -8  -7  353.96   23.30
   3  -8  -7  305.07   22.60
   3  -8  -7  322.27   23.00
  -3   8   7  368.46   23.00
  -3   8   7  300.97   23.80
   2  -8  -7  114.39    8.80
  -2   8   7  132.49    8.80
  -2   8   7  111.99    9.00
   1  -8  -7    8.30    1.60
   1  -8  -7   14.10    1.80
  -1   8   7   12.30    1.90
  -1   8   7   13.50    1.80
   0  -8  -7  406.96   29.50
   0   8   7  477.65   29.60
   0   8   7  401.06   29.70
   0   8   7  426.16   29.50
  -1  -8  -7  300.07   20.20
   1   8   7  248.68   20.10
   1   8   7  310.47   20.00
  -2  -8  -7    7.00    1.40
  -2  -8  -7    6.70    1.30
   2   8   7    7.20    1.60
   2   8   7    5.40    1.30
  -3  -8  -7   22.60    1.90
  -3  -8  -7   17.30    2.00
  -3  -8  -7   21.70    2.30
   3   8   7   17.90    2.10
   3   8   7   21.10    2.30
  -4  -8  -7   90.49    6.60
  -4  -8  -7   81.79    6.10
   4   8   7   87.69    6.50
   4   8   7   75.39    7.10
  -5  -8  -7   28.50    2.70
  -5  -8  -7   28.70    2.40
   5   8   7   30.30    2.80
   5   8   7   25.30    2.80
  -6  -8  -7    0.70    0.60
  -6  -8  -7    0.40    0.50
   6   8   7    1.20    0.80
   6   8   7    0.70    0.80
  -7  -8  -7    0.50    0.50
   7   8   7   -0.30    0.60
   7   8   7   -0.20    0.70
   9  -8  -6    0.10    0.70
   9  -8  -6   -0.40    0.70
  -9   8   6   -0.10    0.40
  -9   8   6    0.00    0.30
  -9   8   6    0.10    0.30
   8  -8  -6    2.10    1.00
   8  -8  -6    2.80    1.00
  -8   8   6    2.90    0.60
  -8   8   6    2.10    0.60
  -8   8   6    1.20    1.00
  -8   8   6    2.20    1.00
   7  -8  -6    0.10    0.50
   7  -8  -6    0.80    0.70
  -7   8   6    0.10    0.40
  -7   8   6    0.00    0.60
  -7   8   6   -0.10    0.40
  -7   8   6    0.30    0.30
   6  -8  -6    0.20    0.70
   6  -8  -6    1.10    0.70
  -6   8   6   -0.10    0.50
  -6   8   6    0.30    0.30
  -6   8   6    0.10    0.50
   5  -8  -6    6.60    1.50
   5  -8  -6   11.00    1.60
  -5   8   6    6.30    1.30
  -5   8   6    9.10    1.30
   4  -8  -6   77.39    6.10
   4  -8  -6   71.09    5.60
   4  -8  -6   74.49    5.80
  -4   8   6   79.39    5.80
   3  -8  -6   64.89    5.30
   3  -8  -6   64.89    5.00
   3  -8  -6   72.39    5.60
  -3   8   6   72.69    5.30
   2  -8  -6    1.00    0.50
   2  -8  -6    0.90    0.60
   2  -8  -6    0.50    0.80
  -2   8   6   -0.40    0.40
  -2   8   6    0.00    0.50
   1  -8  -6  100.59    7.60
   1  -8  -6  108.09    7.90
  -1   8   6  111.39    7.70
  -1   8   6   94.19    7.80
   0  -8  -6  100.59    8.30
   0  -8  -6  100.69    7.80
   0   8   6  104.99    7.70
   0   8   6  114.99    7.90
   0   8   6  107.09    8.00
  -1  -8  -6   12.40    1.70
  -1  -8  -6   14.30    1.80
   1   8   6   17.00    2.90
   1   8   6   16.60    1.80
  -2  -8  -6   12.50    1.20
  -2  -8  -6    9.70    1.50
   2   8   6   13.10    1.70
   2   8   6   13.10    1.70
  -3  -8  -6   87.99    6.50
  -3  -8  -6   80.69    6.00
   3   8   6   80.99    6.50
   3   8   6   88.79    6.50
  -4  -8  -6   21.40    2.20
  -4  -8  -6   25.30    2.40
   4   8   6   25.60    2.50
   4   8   6   25.10    2.50
  -5  -8  -6    0.00    0.30
  -5  -8  -6   -0.10    0.50
  -5  -8  -6   -0.60    0.40
   5   8   6    0.60    0.60
   5   8   6    0.70    0.60
  -6  -8  -6   30.40    2.70
  -6  -8  -6   32.70    2.60
   6   8   6   28.90    3.00
   6   8   6   36.50    3.00
  -7  -8  -6   16.30    1.60
   7   8   6   18.00    2.10
   7   8   6   18.30    2.10
  -8  -8  -6    7.40    1.10
   8   8   6    9.50    1.70
   8   8   6    8.10    1.50
  10  -8  -5    7.50    1.40
  10  -8  -5    9.00    1.60
   9  -8  -5   12.80    1.90
   9  -8  -5   14.80    2.00
  -9   8   5   13.60    1.30
   8  -8  -5   55.99    4.60
   8  -8  -5   61.29    4.90
  -8   8   5   56.69    4.00
  -8   8   5   56.59    4.00
  -8   8   5   47.40    4.00
   7  -8  -5    5.30    1.30
   7  -8  -5    4.60    1.30
  -7   8   5    4.60    1.10
  -7   8   5    3.70    0.70
  -7   8   5    3.40    0.80
  -7   8   5    4.50    0.60
   6  -8  -5   12.10    1.90
   6  -8  -5    8.70    1.50
  -6   8   5   12.10    1.30
  -6   8   5   13.80    2.00
  -6   8   5   12.70    1.40
  -6   8   5   14.90    1.50
   5  -8  -5    8.50    2.30
   5  -8  -5    6.30    1.10
   5  -8  -5    4.40    1.10
  -5   8   5    7.90    1.50
  -5   8   5    7.80    1.20
  -5   8   5    5.60    0.70
   4  -8  -5   -0.30    0.40
   4  -8  -5   -0.10    0.40
   4  -8  -5    0.00    0.50
  -4   8   5   -0.30    0.40
  -4   8   5    0.00    0.20
   3  -8  -5  256.67   19.00
   3  -8  -5  257.37   18.70
   3  -8  -5  280.77   19.30
  -3   8   5  295.87   19.00
   2  -8  -5  380.06   26.90
   2  -8  -5  363.26   26.60
  -2   8   5  396.36   27.20
  -2   8   5  426.86   26.90
   1  -8  -5   77.49    6.00
   1  -8  -5   79.49    5.60
  -1   8   5   80.19    5.80
  -1   8   5   85.79    6.10
   0  -8  -5   26.00    2.50
   0   8   5   24.50    2.50
   0   8   5   26.30    2.20
  -1  -8  -5    0.90    0.50
  -1  -8  -5    1.30    0.60
   1   8   5    1.60    0.60
   1   8   5    3.10    1.00
   1   8   5    2.80    0.70
  -2  -8  -5  123.99    8.50
  -2  -8  -5  129.59    9.10
   2   8   5  117.29    9.10
   2   8   5  120.39    9.10
   2   8   5  123.39    9.00
  -3  -8  -5   79.09    5.60
  -3  -8  -5   81.69    6.20
   3   8   5   75.19    6.20
   3   8   5   89.09    6.20
  -4  -8  -5    0.60    0.50
  -4  -8  -5    0.70    0.30
   4   8   5    0.40    0.50
   4   8   5    0.70    0.50
   4   8   5    1.10    0.70
  -5  -8  -5   56.79    4.20
  -5  -8  -5   59.19    4.60
   5   8   5   57.09    4.80
   5   8   5   59.69    4.70
  -6  -8  -5   86.59    6.40
  -6  -8  -5   77.19    5.80
  -6  -8  -5   83.69    6.00
   6   8   5   75.49    6.30
   6   8   5   88.19    6.30
  -7  -8  -5    0.90    0.40
   7   8   5   -0.20    0.60
   7   8   5    0.30    0.60
  -8  -8  -5    0.50    0.40
   8   8   5    0.50    0.70
   8   8   5    0.10    0.70
  10  -8  -4   10.00    1.70
  10  -8  -4   11.90    1.80
   9  -8  -4   38.70    3.60
   9  -8  -4   44.10    3.90
   8  -8  -4   22.20    2.30
   8  -8  -4   27.20    2.70
  -8   8   4   23.70    1.80
  -8   8   4   21.70    1.80
   7  -8  -4   44.80    3.90
   7  -8  -4   44.10    3.60
  -7   8   4   40.90    3.00
  -7   8   4   44.00    3.20
  -7   8   4   38.90    3.20
   6  -8  -4   39.60    3.30
   6  -8  -4   44.00    3.60
  -6   8   4   34.60    3.30
  -6   8   4   35.00    3.00
  -6   8   4   39.40    2.70
   5  -8  -4   -0.10    0.60
   5  -8  -4    0.00    0.50
  -5   8   4   -0.10    0.10
  -5   8   4    0.00    0.20
  -5   8   4   -0.30    0.40
   4  -8  -4  113.49    8.50
   4  -8  -4  131.09    8.90
   4  -8  -4  106.59    8.30
  -4   8   4  119.59    8.50
   3  -8  -4  160.48   11.20
   3  -8  -4  141.39   10.70
   3  -8  -4  145.19   11.00
  -3   8   4  157.28   10.50
  -3   8   4  166.98   11.00
   2  -8  -4  896.21   60.49
   1  -8  -4  176.68   12.00
   1  -8  -4  165.98   12.40
   1  -8  -4  178.18   12.60
  -1   8   4  173.08   12.10
  -1   8   4  187.28   12.40
  -1   8   4  172.68   12.60
   0  -8  -4   86.49    6.60
   0  -8  -4   89.99    6.20
   0   8   4   94.29    6.80
   0   8   4   88.29    6.40
  -1  -8  -4  129.79    9.80
[truncated: 229,313 more chars]
