# Supplementary material for: Exploration of the structure and inter­actions of 4-(di­methyl­amino)-3-methyl­phenyl N-methyl­car­bam­ate (Aminocarb)
Source: Acta Crystallogr C Struct Chem. 2025 May 13;81(Pt 6):310–8. doi: 10.1107/S205322962500378X (PMC12138253; doi:10.1107/S205322962500378X)
Supplement: Supplementary file 2 [file c-81-00310-Isup2.hkl]

data_I                                                                          
_shelx_title ' 24tyb_ta4_aminocarb_in_acetone_a.res in P2(1)/c'                 
_shelx_refln_list_code          4                                               
_shelx_F_calc_maximum      111.44                                               
_exptl_crystal_F_000       448.00                                               
_reflns_d_resolution_high  0.7571                                               
                                                                                
loop_                                                                           
 _space_group_symop_operation_xyz                                               
 'x, y, z'                                                                      
 '-x, y+1/2, -z+1/2'                                                            
 '-x, -y, -z'                                                                   
 'x, -y-1/2, z-1/2'                                                             
                                                                                
_cell_length_a     9.2445                                                       
_cell_length_b    12.4193                                                       
_cell_length_c     9.9910                                                       
_cell_angle_alpha  90.000                                                       
_cell_angle_beta   98.929                                                       
_cell_angle_gamma  90.000                                                       
                                                                                
_shelx_F_squared_multiplier     1.000                                           
                                                                                
loop_                                                                           
 _refln_index_h                                                                 
 _refln_index_k                                                                 
 _refln_index_l                                                                 
 _refln_F_squared_calc                                                          
 _refln_F_squared_meas                                                          
 _refln_F_squared_sigma                                                         
 _refln_observed_status                                                         
   1   0   0         33.80         31.85         1.59 o                         
   5   0   0        241.16        298.98        14.50 o                         
   6   0   0        167.70        126.44         4.49 o                         
   7   0   0         94.45         95.22         3.50 o                         
   8   0   0        113.32        114.99         5.40 o                         
   9   0   0          0.01          3.55         1.12 o                         
  10   0   0         12.18         14.04         1.40 o                         
   1   1   0         81.60         84.48         4.09 o                         
   2   1   0      12419.49      12456.29       426.77 o                         
   3   1   0        895.18        785.20        21.01 o                         
   4   1   0          6.62          7.05         0.31 o                         
   5   1   0        172.43        163.44         3.80 o                         
   6   1   0         83.48         74.79         1.96 o                         
   7   1   0        220.23        203.18         5.04 o                         
   8   1   0          0.85          0.22         0.21 o                         
   9   1   0         19.82         16.64         0.94 o                         
  10   1   0         80.00         83.33         3.83 o                         
  11   1   0         13.05         16.25         2.57 o                         
   0   2   0       1423.18       1293.72        49.94 o                         
   1   2   0       1171.12       1166.63        45.32 o                         
   2   2   0          1.14          0.08         0.04 o                         
   3   2   0        337.83        318.09        13.80 o                         
   4   2   0        812.29        831.69        24.39 o                         
   5   2   0        912.62        913.72        37.52 o                         
   6   2   0         45.08         33.03         0.76 o                         
   7   2   0         36.71         35.51         0.96 o                         
   8   2   0         84.15         83.87         2.51 o                         
   9   2   0         13.00         11.08         1.27 o                         
  10   2   0          0.88          0.53         0.34 o                         
  11   2   0          5.72          8.62         0.82 o                         
   1   3   0         19.44         15.18         0.39 o                         
   2   3   0       5569.00       5583.65       148.89 o                         
   3   3   0        539.81        535.57        18.94 o                         
   4   3   0          0.14          0.24         0.06 o                         
   5   3   0       1103.81       1073.03        31.00 o                         
   6   3   0       1700.32       1501.63        75.29 o                         
   7   3   0        114.08        103.38         2.64 o                         
   8   3   0         15.32         10.70         0.65 o                         
   9   3   0         18.73         15.78         0.73 o                         
  10   3   0        106.83        100.62         3.30 o                         
  11   3   0         24.99         27.12         1.60 o                         
   0   4   0        133.79        141.76         5.65 o                         
   1   4   0         35.63         31.53         0.71 o                         
   2   4   0         83.81         93.09         1.87 o                         
   3   4   0        281.98        332.43        11.32 o                         
   4   4   0       1401.64       1540.95        48.31 o                         
   5   4   0        351.01        336.38         8.69 o                         
   6   4   0        105.11        103.84         2.83 o                         
   7   4   0        465.31        453.15        13.76 o                         
   8   4   0        741.33        625.87        28.73 o                         
   9   4   0          4.60          3.19         0.29 o                         
  10   4   0          8.24          6.96         0.44 o                         
  11   4   0          7.74          7.41         0.68 o                         
   1   5   0       1176.56       1258.45        44.17 o                         
   2   5   0         25.80         28.17         0.66 o                         
   3   5   0         15.69          9.98         0.30 o                         
   4   5   0         86.87        102.42         2.10 o                         
   5   5   0        144.98        154.03         3.24 o                         
   6   5   0         77.97         81.89         2.14 o                         
   7   5   0        121.45        115.71         3.15 o                         
   8   5   0          9.40         10.74         0.51 o                         
   9   5   0          1.07          1.66         0.24 o                         
  10   5   0          1.82          2.37         0.30 o                         
  11   5   0          3.08          2.02         0.29 o                         
   0   6   0        631.41        646.40        48.02 o                         
   1   6   0         99.52        105.36         2.35 o                         
   2   6   0         28.47         42.45         0.86 o                         
   3   6   0        238.26        272.22         5.39 o                         
   4   6   0        238.99        221.42         4.24 o                         
   5   6   0          9.59         11.65         0.34 o                         
   6   6   0          6.40          5.04         0.25 o                         
   7   6   0          1.86          0.71         0.18 o                         
   8   6   0          1.58          1.22         0.22 o                         
   9   6   0          8.76          9.57         0.58 o                         
  10   6   0         20.57         21.42         0.90 o                         
  11   6   0          2.31          2.53         0.35 o                         
   1   7   0        174.65        179.33         3.76 o                         
   2   7   0        572.60        593.62        26.07 o                         
   3   7   0        268.19        281.18         5.36 o                         
   4   7   0         13.93         15.80         0.46 o                         
   5   7   0         73.87         68.03         1.42 o                         
   6   7   0        146.07        140.59         2.88 o                         
   7   7   0          0.00         -0.13         0.16 o                         
   8   7   0          0.57          0.66         0.22 o                         
   9   7   0          0.34          0.48         0.25 o                         
  10   7   0         21.54         21.51         0.97 o                         
   0   8   0        177.61        196.86         5.59 o                         
   1   8   0        563.18        551.94        24.45 o                         
   2   8   0         94.51        100.45         2.58 o                         
   3   8   0          2.50          5.66         0.32 o                         
   4   8   0         36.48         31.70         0.81 o                         
   5   8   0         23.68         21.38         0.60 o                         
   6   8   0        110.30        115.16         2.78 o                         
   7   8   0        277.12        277.73         6.83 o                         
   8   8   0         10.93         12.13         0.66 o                         
   9   8   0          0.88          0.74         0.29 o                         
  10   8   0         23.56         24.93         1.16 o                         
   1   9   0         29.29         33.22         0.87 o                         
   2   9   0         86.11         85.97         2.23 o                         
   3   9   0         24.35         22.86         0.70 o                         
   4   9   0          4.15          4.61         0.33 o                         
   5   9   0        543.55        540.62        13.95 o                         
   6   9   0          8.51         15.65         1.09 o                         
   7   9   0         61.73         58.75         1.38 o                         
   8   9   0          0.97          0.51         0.26 o                         
   9   9   0          0.26          0.54         0.29 o                         
  10   9   0          6.30          8.63         0.66 o                         
   0  10   0        237.42        248.99         7.12 o                         
   1  10   0          6.46          7.56         0.63 o                         
   2  10   0         33.50         31.50         0.93 o                         
   3  10   0         38.90         39.10         1.11 o                         
   4  10   0         16.22         14.13         0.72 o                         
   5  10   0         66.42         76.26         2.24 o                         
   6  10   0          0.49          0.17         0.14 o                         
   7  10   0          0.40          0.02         0.12 o                         
   8  10   0          1.08          0.82         0.23 o                         
   9  10   0         54.06         59.78         2.07 o                         
   1  11   0         15.56         13.07         0.56 o                         
   2  11   0         30.41         29.08         0.90 o                         
   3  11   0         20.37         16.94         0.61 o                         
   4  11   0         21.75         15.78         0.60 o                         
   5  11   0         62.45         60.15         1.56 o                         
   6  11   0          3.86          4.22         0.37 o                         
   7  11   0          4.37          3.10         0.28 o                         
   8  11   0          4.87          4.83         0.44 o                         
   0  12   0        888.56        890.36        35.03 o                         
   1  12   0         90.35         89.49         2.48 o                         
   2  12   0        141.77        134.53         4.52 o                         
   3  12   0         11.62         10.45         0.51 o                         
   4  12   0          6.20          4.86         0.35 o                         
   5  12   0          1.78          1.20         0.24 o                         
   6  12   0          8.20          7.36         0.47 o                         
   7  12   0          0.14          0.17         0.19 o                         
   8  12   0          7.07          7.47         0.53 o                         
   1  13   0         11.02         11.34         0.69 o                         
   2  13   0        466.53        456.91        13.83 o                         
   3  13   0          1.66          0.84         0.24 o                         
   4  13   0          0.87          1.11         0.24 o                         
   5  13   0          5.13          4.41         0.37 o                         
   6  13   0         43.36         42.43         1.43 o                         
   7  13   0          3.66          2.15         0.32 o                         
   0  14   0          0.43          0.60         0.39 o                         
   1  14   0         13.92         13.81         1.04 o                         
   2  14   0         51.69         50.03         1.78 o                         
   3  14   0         26.08         26.77         0.96 o                         
   4  14   0         99.68        102.93         3.20 o                         
   5  14   0         21.12         20.56         0.90 o                         
   6  14   0          0.40          0.84         0.33 o                         
   1  15   0         13.94         16.55         1.12 o                         
   2  15   0          1.86          1.52         0.40 o                         
   3  15   0         32.60         37.46         1.66 o                         
   4  15   0         17.60         17.75         1.14 o                         
   0  16   0          6.77          6.08         1.05 o                         
   1  16   0         11.14         12.02         1.01 o                         
   2  16   0          3.87          3.58         0.56 o                         
 -12   1   1          1.09          2.89         1.39 o                         
 -11   1   1         34.71         40.75         2.87 o                         
 -10   1   1         12.01         13.11         1.23 o                         
  -9   1   1         17.81         13.47         0.93 o                         
  -8   1   1         31.03         32.94         0.89 o                         
  -7   1   1         60.81         52.83         1.39 o                         
  -6   1   1         26.87         24.07         0.59 o                         
  -5   1   1         69.42         62.01         1.34 o                         
  -4   1   1         67.53         83.35         1.75 o                         
  -3   1   1        123.42        120.56         2.48 o                         
  -2   1   1       1255.37       1172.86        31.51 o                         
  -1   1   1       5044.12       5362.38       271.50 o                         
   0   1   1        716.75        706.09        19.81 o                         
   1   1   1       2862.50       2780.30        70.40 o                         
   2   1   1       5068.84       4770.35       116.97 o                         
   3   1   1       1464.23       1457.59        37.83 o                         
   4   1   1        693.51        749.83        22.02 o                         
   5   1   1        166.25        141.95         3.52 o                         
   6   1   1         16.35          8.87         0.45 o                         
   7   1   1          9.19          8.86         0.70 o                         
   8   1   1         61.50         41.32         1.94 o                         
   9   1   1          6.09          2.88         0.44 o                         
  10   1   1          9.98          8.03         1.00 o                         
  11   1   1          5.16          6.25         0.97 o                         
 -12   2   1          2.63          2.92         0.96 o                         
 -11   2   1          2.04          2.56         0.49 o                         
 -10   2   1         19.69         17.83         0.91 o                         
  -9   2   1          1.56          1.20         0.19 o                         
  -8   2   1        305.12        302.88         7.36 o                         
  -7   2   1          0.10          0.44         0.11 o                         
  -6   2   1        243.78        227.64         4.95 o                         
  -5   2   1        162.60        176.69         3.86 o                         
  -4   2   1       3279.13       3249.37        88.25 o                         
  -3   2   1         57.75         56.47         1.07 o                         
  -2   2   1         81.49         82.80         1.73 o                         
  -1   2   1         66.03         66.23         1.89 o                         
   0   2   1       1647.84       1631.12        43.99 o                         
   1   2   1       4054.73       3943.33       117.28 o                         
   2   2   1        118.63        107.52         2.05 o                         
   3   2   1        307.02        292.55        14.14 o                         
   4   2   1        102.61         66.28         1.44 o                         
   5   2   1        416.18        391.71        10.10 o                         
   6   2   1         22.65         20.75         0.59 o                         
   7   2   1          3.41          4.01         0.23 o                         
   8   2   1          0.59          0.05         0.10 o                         
   9   2   1          2.16          1.04         0.23 o                         
  10   2   1          0.64          0.96         0.80 o                         
  11   2   1          0.03          1.39         0.86 o                         
 -11   3   1          7.33          7.58         0.53 o                         
 -10   3   1         15.13         13.56         0.80 o                         
  -9   3   1          6.19          4.21         0.30 o                         
  -8   3   1        102.34        104.29         3.62 o                         
  -7   3   1        101.66         99.27         3.70 o                         
  -6   3   1         84.12         73.85         1.71 o                         
  -5   3   1        496.78        516.71        24.89 o                         
  -4   3   1        484.04        394.47        88.02 o                         
  -3   3   1         50.57         57.76         1.07 o                         
  -2   3   1        468.26        445.36        16.73 o                         
  -1   3   1        294.27        285.29        12.26 o                         
   0   3   1       1387.66       1294.04        38.73 o                         
   1   3   1        521.04        496.40        18.83 o                         
   2   3   1       2911.22         18.99      1238.45 o                         
   3   3   1        325.49        333.67        16.08 o                         
   4   3   1          0.15          2.11         0.15 o                         
   5   3   1        217.43        195.29         4.08 o                         
   6   3   1          9.30         10.16         0.40 o                         
   7   3   1         41.72         36.25         0.98 o                         
   8   3   1         38.16         41.52         2.01 o                         
   9   3   1         16.78         13.39         0.66 o                         
  10   3   1          2.61          3.04         0.87 o                         
  11   3   1          0.02          0.86         0.86 o                         
 -11   4   1          0.51          0.34         0.22 o                         
 -10   4   1          8.07          5.92         0.44 o                         
  -9   4   1          0.01          0.02         0.19 o                         
  -8   4   1         28.60         29.50         0.98 o                         
  -7   4   1        134.54        137.41         4.25 o                         
  -6   4   1          3.91          4.86         0.33 o                         
  -5   4   1         56.85         71.18         1.43 o                         
  -4   4   1         14.47         15.03         0.36 o                         
  -3   4   1       3767.55       4083.45       112.73 o                         
  -2   4   1         43.53         46.30         1.02 o                         
  -1   4   1         47.89         49.87         1.08 o                         
   0   4   1       2187.94       2163.22        69.40 o                         
   1   4   1         29.63         21.41         0.54 o                         
   2   4   1         10.59          6.82         0.24 o                         
   3   4   1        255.52        212.89         4.05 o                         
   4   4   1        407.71        435.53        12.11 o                         
   5   4   1        281.27        281.28         5.58 o                         
   6   4   1         24.48         23.22         0.62 o                         
   7   4   1        316.10        308.21         7.06 o                         
   8   4   1          0.06          0.07         0.17 o                         
   9   4   1         31.15         29.63         1.44 o                         
  10   4   1          1.25          1.11         0.24 o                         
  11   4   1          1.77         -0.32         0.86 o                         
 -11   5   1          1.00          1.89         0.31 o                         
 -10   5   1         15.54         13.00         0.68 o                         
  -9   5   1          4.09          5.85         0.47 o                         
  -8   5   1        135.59        133.12         3.91 o                         
  -7   5   1        140.10        131.34         3.55 o                         
  -6   5   1          2.34          1.52         0.15 o                         
  -5   5   1        760.42        716.32        28.03 o                         
  -4   5   1         22.54         18.76         0.47 o                         
  -3   5   1       1815.67       1955.64        62.25 o                         
  -2   5   1         10.07         10.60         0.30 o                         
  -1   5   1       1143.70       1117.35        35.47 o                         
   0   5   1        134.77        140.41         3.08 o                         
   1   5   1        226.32        243.68         7.47 o                         
   2   5   1          4.46          1.57         0.14 o                         
   3   5   1        515.46        500.97        24.01 o                         
   4   5   1          1.60          0.25         0.07 o                         
   5   5   1          1.09          0.61         0.09 o                         
   6   5   1          0.15          0.18         0.15 o                         
   7   5   1        822.26        764.65        29.99 o                         
   8   5   1         14.96         12.21         0.60 o                         
   9   5   1        177.25        180.04         5.18 o                         
  10   5   1         53.01         50.21         1.66 o                         
  11   5   1         66.35         80.24         3.00 o                         
 -11   6   1         11.72         10.64         0.96 o                         
 -10   6   1         37.60         38.71         1.40 o                         
  -9   6   1         14.76         14.07         0.70 o                         
  -8   6   1         12.90         11.90         0.63 o                         
  -7   6   1          3.13          2.26         0.25 o                         
  -6   6   1          0.82          0.43         0.12 o                         
  -5   6   1        118.55        120.92         2.48 o                         
  -4   6   1         19.84         24.81         0.64 o                         
  -3   6   1        937.26        955.12        33.78 o                         
  -2   6   1        132.04        133.30         2.82 o                         
  -1   6   1        159.50        181.10         3.79 o                         
   0   6   1        901.36        927.31        31.92 o                         
   1   6   1         60.65         51.47         1.22 o                         
   2   6   1       1183.32       1390.52        43.41 o                         
   3   6   1        432.40        461.32        17.96 o                         
   4   6   1          1.18          0.15         0.08 o                         
   5   6   1          8.39          7.67         0.27 o                         
   6   6   1         17.27         17.12         0.56 o                         
   7   6   1         18.03         19.28         0.74 o                         
   8   6   1         63.29         62.07         2.15 o                         
   9   6   1         36.73         32.88         1.22 o                         
  10   6   1          0.00          0.19         0.24 o                         
  11   6   1          4.20          4.09         0.43 o                         
 -11   7   1          0.28          0.15         0.28 o                         
 -10   7   1          8.99          9.63         0.66 o                         
  -9   7   1          4.27          4.71         0.51 o                         
  -8   7   1         43.14         38.13         1.34 o                         
  -7   7   1          0.92          0.33         0.15 o                         
  -6   7   1         29.88         29.17         0.83 o                         
  -5   7   1        103.21        109.75         2.48 o                         
  -4   7   1          0.51          0.32         0.10 o                         
  -3   7   1        176.22        168.92         3.58 o                         
  -2   7   1        175.79        185.63         3.90 o                         
  -1   7   1        165.47        178.78         3.94 o                         
   0   7   1          6.02         10.39         0.35 o                         
   1   7   1        250.63        279.71         5.81 o                         
   2   7   1        276.89        260.68         5.43 o                         
   3   7   1        233.20        230.93         4.44 o                         
   4   7   1        181.65        191.14         4.02 o                         
   5   7   1        149.36        141.00         2.67 o                         
   6   7   1        278.82        277.44         6.04 o                         
   7   7   1         64.97         58.14         1.74 o                         
   8   7   1          0.16          0.28         0.20 o                         
   9   7   1         24.13         21.52         1.16 o                         
  10   7   1         45.56         46.61         1.64 o                         
 -10   8   1         21.45         20.93         1.23 o                         
  -9   8   1         33.38         39.09         1.46 o                         
  -8   8   1          0.84          0.30         0.24 o                         
  -7   8   1         13.23         13.34         0.70 o                         
  -6   8   1         41.74         47.92         1.27 o                         
  -5   8   1        110.37        109.21         2.51 o                         
  -4   8   1          1.29          0.68         0.14 o                         
  -3   8   1        339.36        361.10         7.83 o                         
  -2   8   1         29.16         24.12         0.79 o                         
  -1   8   1        443.36        463.58        18.32 o                         
   0   8   1          0.62          0.46         0.11 o                         
   1   8   1        785.31        814.75        31.78 o                         
   2   8   1         49.56         48.86         1.15 o                         
   3   8   1         55.87         45.77         1.10 o                         
   4   8   1        204.60        207.25         4.59 o                         
   5   8   1       1076.95       1033.06        34.98 o                         
   6   8   1        108.43        110.63         2.52 o                         
   7   8   1        146.58        137.31         3.10 o                         
   8   8   1          5.67          4.73         0.47 o                         
   9   8   1         76.45         82.75         2.68 o                         
  10   8   1         19.83         24.98         1.20 o                         
 -10   9   1          0.00         -0.12         0.30 o                         
  -9   9   1          5.05          4.44         0.56 o                         
  -8   9   1         16.07         15.59         0.72 o                         
  -7   9   1          0.03          0.78         0.19 o                         
  -6   9   1         91.43         93.16         2.20 o                         
  -5   9   1         83.77         84.03         2.23 o                         
  -4   9   1         23.67         14.03         0.62 o                         
  -3   9   1         23.84         27.33         0.76 o                         
  -2   9   1          0.00          0.22         0.12 o                         
  -1   9   1        306.22        333.24         7.65 o                         
   0   9   1          3.18          3.11         0.22 o                         
   1   9   1        309.31        322.02         7.02 o                         
   2   9   1        318.97        335.26         6.67 o                         
   3   9   1        372.06        382.79         8.80 o                         
   4   9   1         13.87         10.20         0.46 o                         
   5   9   1        341.21        337.51         7.77 o                         
   6   9   1          4.88          5.27         0.32 o                         
   7   9   1         11.65         10.14         0.49 o                         
   8   9   1          8.05         10.01         0.68 o                         
   9   9   1          6.55          6.98         0.57 o                         
  -9  10   1          2.01          1.83         0.38 o                         
  -8  10   1         33.55         30.66         1.10 o                         
  -7  10   1        126.90        127.64         2.93 o                         
  -6  10   1        499.91        473.60        10.27 o                         
  -5  10   1          8.32          8.38         0.40 o                         
  -4  10   1         11.98          9.69         0.43 o                         
  -3  10   1         22.52         19.22         0.60 o                         
  -2  10   1        297.00        296.12         6.51 o                         
  -1  10   1        113.12        122.93         3.14 o                         
   0  10   1         61.37         64.78         1.77 o                         
   1  10   1        138.57        128.45         3.07 o                         
   2  10   1          0.92          0.26         0.14 o                         
   3  10   1        148.00        138.57         3.19 o                         
   4  10   1         61.33         61.70         1.64 o                         
   5  10   1          5.00          4.12         0.36 o                         
   6  10   1         29.23         29.75         0.99 o                         
   7  10   1          6.55          6.96         0.38 o                         
   8  10   1          4.67          4.47         0.53 o                         
   9  10   1          0.66          0.21         0.28 o                         
  -9  11   1         32.51         33.72         1.86 o                         
  -8  11   1          0.00          0.11         0.16 o                         
  -7  11   1          6.03          5.46         0.34 o                         
  -6  11   1         34.72         40.63         1.13 o                         
  -5  11   1         11.38         12.13         0.62 o                         
  -4  11   1         39.22         31.44         0.92 o                         
  -3  11   1          2.03          2.42         0.26 o                         
  -2  11   1          4.96          3.36         0.35 o                         
  -1  11   1        257.03        256.69         6.36 o                         
   0  11   1          5.99          4.50         0.39 o                         
   1  11   1        412.07        417.12        10.15 o                         
   2  11   1          1.18          1.43         0.22 o                         
   3  11   1        185.65        173.79         3.95 o                         
   4  11   1          9.09          9.66         0.49 o                         
   5  11   1         11.82         10.70         0.54 o                         
   6  11   1          1.53          2.22         0.30 o                         
   7  11   1         45.35         43.89         1.27 o                         
   8  11   1          0.43          0.13         0.19 o                         
  -8  12   1          1.13          0.53         0.24 o                         
  -7  12   1          1.22          1.72         0.33 o                         
  -6  12   1         49.48         48.69         1.66 o                         
  -5  12   1          8.26          9.16         0.49 o                         
  -4  12   1        114.30        118.96         3.26 o                         
  -3  12   1        101.98        101.73         2.88 o                         
  -2  12   1          0.70         -0.05         0.17 o                         
  -1  12   1        330.22        349.00         8.91 o                         
   0  12   1         12.81         13.37         0.64 o                         
   1  12   1        153.33        145.68         5.01 o                         
   2  12   1         12.54         10.93         0.60 o                         
   3  12   1        106.76        110.85         2.96 o                         
   4  12   1         10.39          9.77         0.49 o                         
   5  12   1         37.39         35.56         1.05 o                         
   6  12   1         17.20         15.70         0.68 o                         
   7  12   1          0.55          0.65         0.22 o                         
   8  12   1          9.35         10.24         0.83 o                         
  -7  13   1         11.89         10.72         0.67 o                         
  -6  13   1         22.70         20.49         1.29 o                         
  -5  13   1          0.25          0.40         0.27 o                         
  -4  13   1         13.66         16.33         0.77 o                         
  -3  13   1         78.56         78.57         2.41 o                         
  -2  13   1        107.49        117.86         4.11 o                         
  -1  13   1         27.96         30.38         1.08 o                         
   0  13   1        122.15        121.90         3.25 o                         
   1  13   1          5.82          6.41         0.42 o                         
   2  13   1        172.48        166.52         5.77 o                         
   3  13   1          0.19          0.90         0.24 o                         
   4  13   1         13.82          9.88         0.51 o                         
   5  13   1         13.80         10.18         0.57 o                         
   6  13   1         45.46         47.79         1.73 o                         
   7  13   1          1.74          0.87         0.27 o                         
  -6  14   1          2.97          2.63         0.44 o                         
  -5  14   1         13.34         11.22         0.75 o                         
  -4  14   1         89.70         94.52         3.58 o                         
  -3  14   1          2.60          2.23         0.36 o                         
  -2  14   1         24.96         25.50         1.31 o                         
  -1  14   1          0.01         -0.15         0.21 o                         
   0  14   1         24.23         26.19         0.85 o                         
   1  14   1         15.39         14.18         1.21 o                         
   2  14   1          8.90          9.71         0.70 o                         
   3  14   1          0.22          0.27         0.23 o                         
   4  14   1          0.40          0.54         0.28 o                         
   5  14   1         15.00         13.84         0.77 o                         
   6  14   1         20.23         24.40         1.08 o                         
  -4  15   1          2.05          1.74         0.44 o                         
  -3  15   1          2.09          1.01         0.35 o                         
  -2  15   1         48.42         51.12         1.87 o                         
  -1  15   1         11.41         10.85         0.79 o                         
   0  15   1          2.12          2.03         0.52 o                         
   1  15   1         18.33         19.17         1.78 o                         
   2  15   1         34.88         33.14         1.35 o                         
   3  15   1         14.83         12.64         0.85 o                         
   4  15   1          6.12          5.45         0.53 o                         
  -2  16   1          5.59          5.29         0.55 o                         
  -1  16   1          0.83          0.44         0.44 o                         
   0  16   1          0.05          0.23         0.44 o                         
   1  16   1          0.64          0.49         0.42 o                         
   2  16   1          0.46          0.39         0.40 o                         
 -12   0   2        123.35        143.74        11.02 o                         
 -11   0   2         10.66         11.09         1.02 o                         
 -10   0   2          2.64          3.52         0.42 o                         
  -9   0   2         27.20         27.19         1.34 o                         
  -8   0   2         61.99         57.65         2.50 o                         
  -7   0   2        265.90        258.25        11.22 o                         
  -6   0   2         78.67         76.33         2.77 o                         
  -5   0   2        166.90        185.53         5.71 o                         
  -4   0   2         15.18         18.31         0.66 o                         
  -3   0   2          8.34          8.52         0.39 o                         
  -2   0   2       1369.94       1249.08        54.50 o                         
  -1   0   2       5286.51       5346.05       277.70 o                         
   0   0   2         85.03         62.43         3.07 o                         
   1   0   2        554.92        455.79        25.10 o                         
   2   0   2        893.30        859.03        41.70 o                         
   3   0   2       1203.68       1156.46        44.99 o                         
   4   0   2       2790.33       2958.39       104.92 o                         
   5   0   2         35.98         34.69         1.39 o                         
   6   0   2         22.65         21.21         0.95 o                         
   7   0   2         11.18         12.04         0.96 o                         
   8   0   2          6.26          6.25         2.19 o                         
   9   0   2         22.57         15.40         2.03 o                         
  10   0   2         77.77         83.62         6.52 o                         
  11   0   2          1.31          1.50         0.86 o                         
 -12   1   2          0.79          0.49         0.32 o                         
 -11   1   2         10.23         13.86         0.82 o                         
 -10   1   2          9.75         10.33         0.57 o                         
  -9   1   2         14.43         14.25         0.71 o                         
  -8   1   2        182.81        184.86         5.24 o                         
  -7   1   2         75.75         68.62         2.39 o                         
  -6   1   2         83.98         76.76         1.96 o                         
  -5   1   2        182.92        158.97         3.66 o                         
  -4   1   2        197.58        211.54         4.82 o                         
  -3   1   2        477.26        478.51        16.15 o                         
  -2   1   2       8142.24       7911.69       403.15 o                         
  -1   1   2       3531.40       3395.15        86.77 o                         
   0   1   2       4871.15       4872.10       143.40 o                         
   1   1   2        468.11        466.78        33.31 o                         
   2   1   2        282.07        257.66        14.98 o                         
   3   1   2          0.68          0.64         0.08 o                         
   4   1   2        393.63        431.51        14.71 o                         
   5   1   2         31.39         33.81         0.83 o                         
   6   1   2          1.15          1.00         0.14 o                         
   7   1   2        122.37        105.77         2.89 o                         
   8   1   2         39.01         41.71         1.78 o                         
   9   1   2          8.98          5.49         1.28 o                         
  10   1   2         20.08         20.15         1.72 o                         
  11   1   2          5.57          6.70         1.03 o                         
 -12   2   2          2.66          2.96         0.46 o                         
 -11   2   2         15.00         11.98         0.82 o                         
 -10   2   2          1.74          1.36         0.26 o                         
  -9   2   2         45.67         44.09         1.43 o                         
  -8   2   2         49.06         54.26         1.68 o                         
  -7   2   2        774.77        699.29        47.68 o                         
  -6   2   2        221.34        231.32         5.62 o                         
  -5   2   2         14.96         20.74         0.57 o                         
  -4   2   2        198.65        208.19         5.04 o                         
  -3   2   2        248.64        248.83        22.88 o                         
  -2   2   2       2485.75       2513.99        70.31 o                         
  -1   2   2       7172.12       7271.97       211.20 o                         
   0   2   2       4667.41       4326.07       127.91 o                         
   1   2   2        823.31        785.59        29.52 o                         
   2   2   2        327.39        341.84        17.17 o                         
   3   2   2        253.43        233.92         6.05 o                         
   4   2   2        453.87        448.95        15.29 o                         
   5   2   2         72.64         80.64         2.03 o                         
   6   2   2         76.93         80.40         1.97 o                         
   7   2   2          0.78          0.22         0.13 o                         
   8   2   2         81.39         72.42         2.19 o                         
   9   2   2         11.20          9.40         0.65 o                         
  10   2   2         42.33         40.68         1.98 o                         
  11   2   2          0.16          0.01         1.02 o                         
 -12   3   2          7.02          7.94         0.61 o                         
 -11   3   2          4.96          4.88         0.40 o                         
 -10   3   2          2.31          1.81         0.26 o                         
  -9   3   2        101.73        102.33         3.79 o                         
  -8   3   2         35.68         33.64         1.14 o                         
  -7   3   2        528.50        489.80        16.67 o                         
  -6   3   2        112.48        136.60         3.40 o                         
  -5   3   2         54.67         62.40         1.30 o                         
  -4   3   2       1023.85       1103.38        33.53 o                         
  -3   3   2        141.46        168.81         4.11 o                         
  -2   3   2        311.23        336.59        12.95 o                         
  -1   3   2       3950.98       4071.99       105.78 o                         
   0   3   2        181.34        187.01        20.20 o                         
   1   3   2         81.80         98.98         2.30 o                         
   2   3   2         59.63         55.67         1.21 o                         
   3   3   2         22.64         21.10         0.54 o                         
   4   3   2          4.88          1.71         0.12 o                         
   5   3   2        427.55        382.04         9.89 o                         
   6   3   2          3.21          1.60         0.17 o                         
   7   3   2        121.63         99.16         3.24 o                         
   8   3   2        157.27        144.24         3.85 o                         
   9   3   2          0.62          0.52         0.16 o                         
  10   3   2          9.67          9.04         0.85 o                         
  11   3   2         11.06         12.40         2.03 o                         
 -11   4   2          2.58          2.10         0.35 o                         
 -10   4   2         24.59         23.59         0.93 o                         
  -9   4   2         34.57         31.44         1.27 o                         
  -8   4   2          5.03          4.81         0.36 o                         
  -7   4   2         47.29         46.84         1.39 o                         
  -6   4   2         13.37         12.08         0.41 o                         
  -5   4   2         66.86         74.84         1.50 o                         
  -4   4   2         75.93         66.14         1.45 o                         
  -3   4   2         65.23         63.30         1.45 o                         
  -2   4   2         49.83         52.08         1.28 o                         
  -1   4   2          9.10         15.07         0.47 o                         
   0   4   2          2.05          1.90         0.18 o                         
   1   4   2       1023.11       1091.34        33.73 o                         
   2   4   2        533.42        599.92        23.56 o                         
   3   4   2         21.53         19.96         0.49 o                         
   4   4   2        392.46        408.66        12.50 o                         
   5   4   2          2.20          3.42         0.23 o                         
   6   4   2        218.09        205.72         5.41 o                         
   7   4   2         29.10         24.27         0.81 o                         
   8   4   2          3.31          2.27         0.24 o                         
   9   4   2         12.48         12.37         0.55 o                         
  10   4   2         14.76         16.84         0.90 o                         
  11   4   2         33.29         40.63         3.96 o                         
 -11   5   2         16.54         14.54         0.90 o                         
 -10   5   2          0.45          0.12         0.22 o                         
  -9   5   2         74.12         70.01         2.19 o                         
  -8   5   2         14.97         11.98         0.59 o                         
  -7   5   2          5.57          5.25         0.44 o                         
  -6   5   2         28.64         26.37         0.64 o                         
  -5   5   2         30.96         32.42         0.72 o                         
  -4   5   2         72.23         86.44         1.88 o                         
  -3   5   2          8.48         17.23         0.49 o                         
  -2   5   2          9.39          5.25         0.36 o                         
  -1   5   2          6.25          3.91         0.34 o                         
   0   5   2        378.58        383.54        18.89 o                         
   1   5   2        725.63        795.47        27.98 o                         
   2   5   2         22.67         27.26         0.67 o                         
   3   5   2        263.85        302.27         6.90 o                         
   4   5   2         58.96         66.96         1.36 o                         
   5   5   2        204.28        171.19         3.80 o                         
   6   5   2        809.17        781.75        26.53 o                         
   7   5   2         14.71         16.08         0.55 o                         
   8   5   2         35.19         38.10         1.17 o                         
   9   5   2          0.87          1.08         0.25 o                         
  10   5   2          8.53         10.22         0.70 o                         
  11   5   2          2.32          2.30         0.40 o                         
 -11   6   2          3.26          3.82         0.44 o                         
 -10   6   2          3.64          2.91         0.42 o                         
  -9   6   2          6.54          4.56         0.46 o                         
  -8   6   2         10.08          9.74         0.59 o                         
  -7   6   2         21.23         20.51         0.67 o                         
  -6   6   2          0.13          0.00         0.10 o                         
  -5   6   2          3.22          2.82         0.18 o                         
  -4   6   2          9.04          5.84         0.27 o                         
  -3   6   2         57.74         55.67         1.28 o                         
  -2   6   2         64.93         63.69         1.50 o                         
  -1   6   2        229.60        236.15         5.43 o                         
   0   6   2         36.25         32.76         0.93 o                         
   1   6   2        513.03        594.26        25.48 o                         
   2   6   2        199.78        214.28         4.95 o                         
   3   6   2         96.84         89.22         1.86 o                         
   4   6   2         26.16         25.61         0.60 o                         
   5   6   2         70.22         67.50         1.38 o                         
   6   6   2         53.07         53.60         1.42 o                         
   7   6   2         48.25         47.09         1.36 o                         
   8   6   2         20.38         20.03         0.99 o                         
   9   6   2          4.12          5.02         0.73 o                         
  10   6   2          0.25          0.05         0.23 o                         
 -11   7   2         14.38         15.38         0.90 o                         
 -10   7   2          4.49          6.30         0.60 o                         
  -9   7   2         97.62         98.67         3.35 o                         
  -8   7   2         10.11          9.11         0.66 o                         
  -7   7   2         51.72         48.68         1.50 o                         
  -6   7   2          0.35          1.51         0.23 o                         
  -5   7   2         25.88         24.76         0.86 o                         
  -4   7   2         43.95         45.12         1.21 o                         
  -3   7   2          9.27          9.18         0.38 o                         
  -2   7   2          4.62          5.96         0.31 o                         
  -1   7   2        353.89        409.74        16.21 o                         
   0   7   2         46.35         61.05         1.45 o                         
   1   7   2        538.94        587.15        24.97 o                         
   2   7   2        122.13        112.07         2.55 o                         
   3   7   2         86.67         91.11         2.01 o                         
   4   7   2        300.58        294.72         6.14 o                         
   5   7   2         15.94         12.55         0.45 o                         
   6   7   2        440.23        446.65         9.67 o                         
   7   7   2         71.94         75.36         2.19 o                         
   8   7   2         72.77         70.22         2.22 o                         
   9   7   2          1.41          1.50         0.41 o                         
  10   7   2          3.52          4.05         0.46 o                         
 -10   8   2          3.66          5.60         0.57 o                         
  -9   8   2          0.12          0.27         0.29 o                         
  -8   8   2          2.65          2.38         0.25 o                         
  -7   8   2         63.57         60.66         1.48 o                         
  -6   8   2        123.20        109.31         2.67 o                         
  -5   8   2         57.84         54.56         1.53 o                         
  -4   8   2         21.47         20.54         0.68 o                         
  -3   8   2         66.20         72.31         1.65 o                         
  -2   8   2         37.39         37.58         1.00 o                         
  -1   8   2         30.77         32.03         0.81 o                         
   0   8   2         22.23         23.44         0.71 o                         
   1   8   2         23.74         24.32         0.73 o                         
   2   8   2         49.85         60.23         1.48 o                         
   3   8   2         33.57         30.14         0.85 o                         
   4   8   2        103.05        114.46         2.51 o                         
   5   8   2          0.00         -0.08         0.12 o                         
   6   8   2        110.07        108.13         2.39 o                         
   7   8   2          1.76          1.21         0.31 o                         
   8   8   2         14.79         15.51         0.86 o                         
   9   8   2         15.32         16.93         0.93 o                         
  10   8   2          5.39          6.60         0.60 o                         
 -10   9   2          0.16          0.33         0.34 o                         
  -9   9   2         27.43         25.05         1.33 o                         
  -8   9   2          2.13          0.38         0.18 o                         
  -7   9   2         88.86         89.84         2.22 o                         
  -6   9   2         20.74         14.03         0.53 o                         
  -5   9   2          4.68          2.33         0.24 o                         
  -4   9   2          0.23          0.74         0.19 o                         
  -3   9   2         24.99         30.23         0.91 o                         
  -2   9   2          1.50          2.14         0.24 o                         
  -1   9   2        347.12        348.32         8.02 o                         
   0   9   2         39.85         36.32         1.01 o                         
   1   9   2          0.69          0.59         0.16 o                         
   2   9   2         49.10         49.82         1.34 o                         
   3   9   2         62.07         77.06         1.97 o                         
   4   9   2         67.44         64.70         1.52 o                         
   5   9   2         40.26         40.35         1.03 o                         
   6   9   2          0.17          0.07         0.12 o                         
   7   9   2         42.22         39.12         1.18 o                         
   8   9   2          8.52          7.85         0.59 o                         
   9   9   2         16.75         18.76         1.29 o                         
  -9  10   2          0.62          0.87         0.38 o                         
  -8  10   2         11.05         12.07         0.56 o                         
  -7  10   2         61.90         63.36         1.67 o                         
  -6  10   2          3.11          2.92         0.29 o                         
  -5  10   2         62.95         63.72         1.69 o                         
  -4  10   2         12.16         10.32         0.54 o                         
  -3  10   2         11.52         12.11         0.85 o                         
  -2  10   2         11.16         12.50         0.64 o                         
  -1  10   2         26.89         27.44         0.82 o                         
   0  10   2        154.65        151.76         3.63 o                         
   1  10   2          8.00          8.54         0.61 o                         
   2  10   2         18.33         20.08         0.65 o                         
   3  10   2        139.04        134.23         3.27 o                         
   4  10   2          6.23          5.88         0.56 o                         
   5  10   2         14.32         15.66         0.69 o                         
   6  10   2          0.21          0.18         0.14 o                         
   7  10   2          0.29          0.72         0.15 o                         
   8  10   2          0.40          0.34         0.31 o                         
   9  10   2         24.68         30.12         2.58 o                         
  -9  11   2          3.90          3.95         0.58 o                         
  -8  11   2         22.43         17.56         0.66 o                         
  -7  11   2         38.66         32.65         1.03 o                         
  -6  11   2        141.25        136.72         4.12 o                         
  -5  11   2         97.45         95.23         2.56 o                         
  -4  11   2          4.22          2.87         0.26 o                         
  -3  11   2         83.75         78.16         2.03 o                         
  -2  11   2        559.64        564.50        12.87 o                         
  -1  11   2        311.10        299.29         6.97 o                         
   0  11   2        180.07        185.86         4.19 o                         
   1  11   2         41.81         42.92         1.28 o                         
   2  11   2         63.59         55.04         1.39 o                         
   3  11   2         10.85         10.13         0.52 o                         
   4  11   2         14.27         11.04         0.52 o                         
   5  11   2         17.54         16.08         0.73 o                         
   6  11   2          6.81          6.95         0.43 o                         
   7  11   2         20.69         19.25         0.69 o                         
   8  11   2         18.09         17.14         1.04 o                         
  -8  12   2          1.39          0.99         0.30 o                         
  -7  12   2          0.70          1.13         0.30 o                         
  -6  12   2        106.82        114.99         3.48 o                         
  -5  12   2          8.83          7.88         0.41 o                         
  -4  12   2         11.95          9.62         0.45 o                         
  -3  12   2         36.18         30.33         0.92 o                         
  -2  12   2        192.71        204.63         5.19 o                         
  -1  12   2         22.92         21.48         0.75 o                         
   0  12   2         58.15         58.20         1.57 o                         
   1  12   2          1.20          0.61         0.19 o                         
   2  12   2        121.35        110.76         2.63 o                         
   3  12   2          6.96          5.85         0.55 o                         
   4  12   2         25.83         24.54         0.88 o                         
   5  12   2         16.62         17.78         0.72 o                         
   6  12   2          0.05         -0.18         0.18 o                         
   7  12   2         12.53         12.89         0.66 o                         
  -7  13   2          0.87          0.35         0.26 o                         
  -6  13   2         30.81         29.10         1.18 o                         
  -5  13   2         20.16         19.51         1.12 o                         
  -4  13   2         11.76         13.94         1.00 o                         
  -3  13   2         72.04         74.10         2.55 o                         
  -2  13   2          5.68          5.08         0.35 o                         
  -1  13   2         19.54         17.11         0.73 o                         
   0  13   2         51.94         56.81         1.69 o                         
   1  13   2         36.24         33.71         1.00 o                         
   2  13   2         57.65         54.42         1.58 o                         
   3  13   2         26.74         22.00         1.17 o                         
   4  13   2         36.52         35.81         1.40 o                         
   5  13   2         12.08         12.11         0.92 o                         
   6  13   2          5.30          2.96         0.38 o                         
  -6  14   2          1.50          0.94         0.35 o                         
  -5  14   2          0.34          0.26         0.29 o                         
  -4  14   2          5.73          5.27         0.52 o                         
  -3  14   2          0.68          0.53         0.27 o                         
  -2  14   2          3.81          4.02         0.42 o                         
  -1  14   2          2.89          3.29         0.30 o                         
   0  14   2          3.59          4.21         0.34 o                         
   1  14   2        122.86        127.39         3.87 o                         
   2  14   2         46.45         49.95         1.71 o                         
   3  14   2         16.23         13.96         0.76 o                         
   4  14   2         20.65         22.34         1.13 o                         
   5  14   2          0.16          0.54         0.30 o                         
  -4  15   2         83.97         97.77         3.24 o                         
  -3  15   2          3.55          3.65         0.54 o                         
  -2  15   2         12.85         12.22         0.90 o                         
  -1  15   2         18.81         22.53         1.17 o                         
   0  15   2         34.04         37.08         1.23 o                         
   1  15   2         71.32         78.15         2.57 o                         
   2  15   2         20.43         18.23         1.58 o                         
   3  15   2          1.71          1.77         0.40 o                         
   4  15   2         19.94         18.52         1.38 o                         
  -2  16   2          5.86          6.12         0.65 o                         
  -1  16   2         10.14         11.05         1.00 o                         
   0  16   2          0.13          0.04         0.25 o                         
   1  16   2         74.35         82.80         3.01 o                         
 -12   1   3         39.08         50.39         1.87 o                         
 -11   1   3         16.32         18.12         0.78 o                         
 -10   1   3         34.15         32.88         1.16 o                         
  -9   1   3        147.22        154.18         4.46 o                         
  -8   1   3         20.84         18.99         0.74 o                         
  -7   1   3        588.65        555.24        21.77 o                         
  -6   1   3        306.31        309.37         7.47 o                         
  -5   1   3        150.14        156.49         3.12 o                         
  -4   1   3        133.96        173.50         3.98 o                         
  -3   1   3         33.14         40.55         1.24 o                         
  -2   1   3         30.51         20.52         0.74 o                         
  -1   1   3         41.93         51.45         1.42 o                         
   0   1   3        699.42        662.02        21.27 o                         
   1   1   3        318.44        339.84        14.32 o                         
   2   1   3        768.05        778.15        24.92 o                         
   3   1   3         61.00         95.11         2.01 o                         
   4   1   3          7.27          8.13         0.36 o                         
   5   1   3         39.47         34.58         0.97 o                         
   6   1   3          3.37          3.30         0.22 o                         
   7   1   3         15.80         10.61         0.61 o                         
   8   1   3        120.80         96.69         2.80 o                         
   9   1   3          0.52          0.98         0.21 o                         
  10   1   3         20.09         16.26         1.76 o                         
  11   1   3          0.05         -0.32         0.53 o                         
 -12   2   3          4.34          6.62         0.53 o                         
 -11   2   3          5.88          7.37         0.60 o                         
 -10   2   3          2.84          3.02         0.33 o                         
  -9   2   3         13.43         10.38         0.54 o                         
  -8   2   3        131.70        132.87         3.86 o                         
  -7   2   3          8.35          7.23         0.39 o                         
  -6   2   3         18.82         17.99         0.56 o                         
  -5   2   3          0.75          0.24         0.08 o                         
  -4   2   3       1140.19       1194.59        36.09 o                         
  -3   2   3         19.68         16.08         0.53 o                         
  -2   2   3        293.77        281.49        13.71 o                         
  -1   2   3        102.63        108.10         2.68 o                         
   0   2   3       8611.24       8416.28       226.28 o                         
   1   2   3        106.59         74.78         1.88 o                         
   2   2   3         27.03         26.71         0.73 o                         
   3   2   3        645.47        664.37        22.01 o                         
   4   2   3        834.15        865.89        26.95 o                         
   5   2   3        101.45        111.06         2.80 o                         
   6   2   3          2.18          2.55         0.20 o                         
   7   2   3          4.49          5.25         0.30 o                         
   8   2   3         23.82         18.42         0.66 o                         
   9   2   3          0.94          1.48         0.22 o                         
  10   2   3          7.97          8.79         1.11 o                         
  11   2   3          5.81          9.60         1.56 o                         
 -11   3   3         13.35         15.49         0.78 o                         
 -10   3   3          2.54          2.78         0.32 o                         
  -9   3   3          1.14          1.20         0.23 o                         
  -8   3   3         66.42         71.95         2.23 o                         
  -7   3   3         39.86         42.85         1.60 o                         
  -6   3   3         93.48        103.35         2.34 o                         
  -5   3   3        130.24        154.94         3.25 o                         
  -4   3   3        364.14        389.16        36.30 o                         
  -3   3   3        863.00        981.43        32.54 o                         
  -2   3   3        357.34        384.83        17.30 o                         
  -1   3   3        460.41        480.04        17.74 o                         
   0   3   3        574.03        598.23        21.22 o                         
   1   3   3          9.98         10.37         0.50 o                         
   2   3   3       1090.92       1149.25        38.47 o                         
   3   3   3        308.94        340.24        10.40 o                         
   4   3   3         31.76         33.69         0.83 o                         
   5   3   3        447.67        465.39        12.97 o                         
   6   3   3         12.83         20.67         0.71 o                         
   7   3   3          0.01         -0.04         0.13 o                         
   8   3   3          6.88          7.30         0.41 o                         
   9   3   3         16.79         17.65         0.81 o                         
  10   3   3          3.45          3.81         0.31 o                         
  11   3   3         38.61         48.96         2.35 o                         
 -11   4   3          6.40          6.53         0.49 o                         
 -10   4   3          1.76          2.68         0.34 o                         
  -9   4   3          5.44          5.97         0.44 o                         
  -8   4   3          9.98          7.91         0.53 o                         
  -7   4   3          7.34         10.41         0.41 o                         
  -6   4   3        107.13        110.20         2.17 o                         
  -5   4   3       1606.72       1716.61       123.79 o                         
  -4   4   3          1.44          0.12         0.09 o                         
  -3   4   3         76.70         84.61         2.03 o                         
  -2   4   3        205.47        186.67         6.50 o                         
  -1   4   3       1105.27       1124.05        35.41 o                         
   0   4   3         16.18         19.90         0.70 o                         
   1   4   3        309.66        306.08        39.75 o                         
   2   4   3        747.47        743.66        28.90 o                         
   3   4   3        340.94        355.16        10.88 o                         
   4   4   3         33.27         33.41         0.84 o                         
   5   4   3          0.01          0.15         0.10 o                         
   6   4   3         62.63         55.52         1.60 o                         
   7   4   3        114.83        105.69         2.88 o                         
   8   4   3         10.66         11.05         0.54 o                         
   9   4   3          0.21          0.20         0.21 o                         
  10   4   3         21.12         18.68         0.79 o                         
 -11   5   3          0.18          0.11         0.24 o                         
 -10   5   3          6.86          9.16         0.57 o                         
  -9   5   3          5.03          5.16         0.46 o                         
  -8   5   3         30.26         28.20         1.06 o                         
  -7   5   3          1.55          1.78         0.23 o                         
  -6   5   3         28.94         31.58         0.72 o                         
  -5   5   3        536.62        575.82        19.59 o                         
  -4   5   3          1.22          1.40         0.14 o                         
  -3   5   3        694.95        711.22        25.89 o                         
  -2   5   3        751.95        737.67        26.69 o                         
  -1   5   3        374.93        392.98        24.45 o                         
   0   5   3       2735.17       2848.82        80.17 o                         
   1   5   3        129.35        175.24         4.32 o                         
   2   5   3          3.71          9.69         0.33 o                         
   3   5   3         18.21         18.53         0.53 o                         
   4   5   3        283.29        277.24         5.76 o                         
   5   5   3        172.73        166.73         3.51 o                         
   6   5   3         52.73         58.54         1.70 o                         
   7   5   3         21.23         22.78         0.82 o                         
   8   5   3          7.46          6.75         0.40 o                         
   9   5   3         73.24         72.11         2.28 o                         
  10   5   3         24.07         27.30         1.11 o                         
 -11   6   3         51.23         52.80         2.00 o                         
 -10   6   3         45.53         49.31         1.68 o                         
  -9   6   3          0.09          0.25         0.21 o                         
  -8   6   3          4.68          4.34         0.46 o                         
  -7   6   3          0.68          0.65         0.15 o                         
  -6   6   3          0.55          0.07         0.11 o                         
  -5   6   3        169.15        174.02         3.68 o                         
  -4   6   3         35.73         35.85         0.92 o                         
  -3   6   3        294.73        336.94         8.19 o                         
  -2   6   3          3.60          6.13         0.34 o                         
  -1   6   3        210.83        249.48         6.09 o                         
   0   6   3          0.34          3.57         0.40 o                         
   1   6   3        158.37        172.16         4.29 o                         
   2   6   3         56.92         57.42         1.37 o                         
   3   6   3        104.53        119.62         2.70 o                         
   4   6   3        256.37        240.88         5.57 o                         
   5   6   3        239.47        238.84         4.98 o                         
   6   6   3        270.29        264.23         6.43 o                         
   7   6   3        865.28        854.94        25.92 o                         
   8   6   3        119.80        114.50         2.96 o                         
   9   6   3         46.87         56.83         1.85 o                         
  10   6   3         24.64         27.28         1.18 o                         
 -10   7   3          0.01          0.07         0.31 o                         
  -9   7   3         79.90         85.24         3.49 o                         
  -8   7   3          2.31          2.86         0.28 o                         
  -7   7   3         33.18         36.29         0.97 o                         
  -6   7   3          0.55          0.03         0.10 o                         
  -5   7   3         28.68         24.30         0.71 o                         
  -4   7   3          1.91          0.83         0.19 o                         
  -3   7   3        364.72        380.55         9.24 o                         
  -2   7   3        131.65        146.61         3.47 o                         
  -1   7   3          5.25          4.68         0.25 o                         
   0   7   3         43.22         43.05         1.18 o                         
   1   7   3        527.53        525.89        17.97 o                         
   2   7   3         25.45         37.89         1.05 o                         
   3   7   3         14.97         16.53         0.53 o                         
   4   7   3          4.17          1.54         0.18 o                         
   5   7   3       1244.44       1237.15        83.69 o                         
   6   7   3         14.61         15.49         0.58 o                         
   7   7   3         33.48         33.46         1.05 o                         
   8   7   3          0.59          0.65         0.25 o                         
   9   7   3        180.75        199.20         6.34 o                         
  10   7   3          0.29          1.14         0.41 o                         
 -10   8   3         17.06         16.97         0.99 o                         
  -9   8   3         14.28         13.92         1.21 o                         
  -8   8   3         19.34         18.84         0.99 o                         
  -7   8   3         29.24         23.10         0.75 o                         
  -6   8   3         69.98         67.16         1.72 o                         
  -5   8   3        145.07        134.85         3.26 o                         
  -4   8   3          0.02          0.19         0.17 o                         
  -3   8   3          0.04          0.16         0.15 o                         
  -2   8   3        324.79        327.61         7.51 o                         
  -1   8   3        156.07        155.74         3.90 o                         
   0   8   3         90.39        104.53         2.70 o                         
   1   8   3        148.48        166.54         3.92 o                         
   2   8   3        375.43        369.63         8.49 o                         
   3   8   3        709.49        702.94        19.58 o                         
   4   8   3        162.61        142.81         3.90 o                         
   5   8   3         35.47         36.55         1.04 o                         
   6   8   3        215.11        217.44         5.09 o                         
   7   8   3         65.82         72.05         2.13 o                         
   8   8   3          0.14          0.26         0.26 o                         
   9   8   3         26.38         28.85         1.48 o                         
 -10   9   3          2.27          2.10         0.49 o                         
  -9   9   3         14.65         12.22         0.87 o                         
  -8   9   3          1.19          0.54         0.15 o                         
  -7   9   3         90.21         81.65         2.07 o                         
  -6   9   3          0.77          0.25         0.15 o                         
  -5   9   3        135.27        119.90         3.12 o                         
  -4   9   3         52.16         52.16         1.34 o                         
  -3   9   3        358.98        353.86         8.14 o                         
  -2   9   3        188.92        171.26         4.30 o                         
  -1   9   3         28.65         26.10         0.73 o                         
   0   9   3          0.71          2.74         0.25 o                         
   1   9   3        299.22        273.34         6.33 o                         
   2   9   3        130.34        139.22         3.36 o                         
   3   9   3        298.49        315.39         7.32 o                         
   4   9   3        139.72        141.13         3.62 o                         
   5   9   3         76.85         76.84         1.76 o                         
   6   9   3         53.66         55.00         1.40 o                         
   7   9   3          0.06          0.17         0.19 o                         
   8   9   3          6.22          6.06         0.62 o                         
   9   9   3          7.33          7.88         0.80 o                         
  -9  10   3          8.45          8.63         0.78 o                         
  -8  10   3          0.85          0.23         0.19 o                         
  -7  10   3        136.82        131.56         3.92 o                         
  -6  10   3         30.23         32.55         1.07 o                         
  -5  10   3         22.26         19.64         0.68 o                         
  -4  10   3        100.60         89.07         2.17 o                         
  -3  10   3        126.33        119.43         2.93 o                         
  -2  10   3        370.13        384.81         8.44 o                         
  -1  10   3        859.40        818.53        24.93 o                         
   0  10   3         80.99         88.74         2.02 o                         
   1  10   3         20.83         20.58         0.77 o                         
   2  10   3          0.75          1.44         0.20 o                         
   3  10   3        409.43        381.42         8.30 o                         
   4  10   3         19.73         16.53         0.61 o                         
   5  10   3         17.49         19.60         0.62 o                         
   6  10   3         11.54         12.16         0.48 o                         
   7  10   3         12.82         10.95         0.76 o                         
   8  10   3          0.08          0.07         0.39 o                         
  -8  11   3         14.77         13.86         0.67 o                         
  -7  11   3         87.45         89.49         2.55 o                         
  -6  11   3          5.29          5.18         0.45 o                         
  -5  11   3         43.35         37.54         1.07 o                         
  -4  11   3         39.58         35.95         1.05 o                         
  -3  11   3         90.54         89.01         2.39 o                         
  -2  11   3         27.87         28.79         0.94 o                         
  -1  11   3         42.45         41.19         1.21 o                         
   0  11   3         28.43         27.98         0.85 o                         
   1  11   3        416.09        404.82         8.84 o                         
   2  11   3         54.12         53.24         1.51 o                         
   3  11   3         61.27         52.15         1.33 o                         
   4  11   3         15.92         14.26         0.57 o                         
   5  11   3          1.02          0.73         0.18 o                         
   6  11   3         14.46         14.10         0.60 o                         
   7  11   3          1.70          1.54         0.22 o                         
   8  11   3         26.02         29.04         1.71 o                         
  -8  12   3          7.27          8.35         0.64 o                         
  -7  12   3         32.83         32.00         1.20 o                         
  -6  12   3         58.34         54.86         2.15 o                         
  -5  12   3        108.63         98.38         3.05 o                         
  -4  12   3         36.63         40.23         1.39 o                         
  -3  12   3          4.04          2.76         0.29 o                         
  -2  12   3        297.92        314.06         8.29 o                         
  -1  12   3        132.63        130.02         3.59 o                         
   0  12   3          5.57          6.39         0.40 o                         
   1  12   3        115.56        112.80         2.68 o                         
   2  12   3          3.54          5.04         0.33 o                         
   3  12   3          9.32         11.03         0.64 o                         
   4  12   3          1.68          1.11         0.20 o                         
   5  12   3          0.70          0.91         0.37 o                         
   6  12   3         37.53         45.62         1.67 o                         
   7  12   3          4.89          4.43         0.40 o                         
  -7  13   3          1.67          1.33         0.36 o                         
  -6  13   3         13.71         13.21         0.80 o                         
  -5  13   3         18.61         16.59         0.91 o                         
  -4  13   3          7.55          5.94         0.44 o                         
  -3  13   3         47.90         48.00         1.41 o                         
  -2  13   3          1.60          2.28         0.29 o                         
  -1  13   3          3.09          2.12         0.30 o                         
   0  13   3          2.27          2.77         0.32 o                         
   1  13   3         62.49         68.57         2.12 o                         
   2  13   3         13.69         15.55         0.83 o                         
   3  13   3         11.26         10.91         0.83 o                         
   4  13   3          7.45          7.61         0.55 o                         
   5  13   3         40.52         43.25         1.96 o                         
   6  13   3          8.63         10.46         0.69 o                         
  -6  14   3         11.16         10.33         0.98 o                         
  -5  14   3          1.77          1.91         0.41 o                         
  -4  14   3         52.15         59.99         1.69 o                         
  -3  14   3          0.21          0.15         0.20 o                         
  -2  14   3         26.52         27.14         0.95 o                         
  -1  14   3         31.12         30.11         1.04 o                         
   0  14   3         89.50         90.78         2.52 o                         
   1  14   3         19.20         20.11         0.80 o                         
   2  14   3          0.36          0.54         0.26 o                         
   3  14   3          5.63          5.07         0.49 o                         
   4  14   3          3.58          3.48         0.45 o                         
   5  14   3          0.03         -0.16         0.28 o                         
  -4  15   3         45.67         52.95         1.97 o                         
  -3  15   3          1.82          2.52         0.44 o                         
  -2  15   3          3.09          2.89         0.44 o                         
  -1  15   3         11.87         15.12         0.72 o                         
   0  15   3         66.54         70.65         2.19 o                         
   1  15   3         55.81         58.19         1.87 o                         
   2  15   3         50.38         48.26         1.82 o                         
   3  15   3         12.11         12.60         0.87 o                         
 -12   0   4          2.90          2.12         0.46 o                         
 -11   0   4         59.01         62.26         4.55 o                         
 -10   0   4         20.29         19.61         1.85 o                         
  -9   0   4         80.37         93.68         3.97 o                         
  -7   0   4        315.59        314.42        12.49 o                         
  -6   0   4        228.67        203.82         6.29 o                         
  -5   0   4        534.49        564.80        47.11 o                         
  -4   0   4         25.55         22.23         1.11 o                         
  -3   0   4       5340.48       5940.21       215.15 o                         
  -2   0   4         27.18         51.12         1.90 o                         
  -1   0   4        670.37        682.21        35.18 o                         
   0   0   4        112.20        125.02         4.36 o                         
   1   0   4        218.68        250.05        17.25 o                         
   2   0   4        779.36        853.95        42.27 o                         
   3   0   4        160.98        148.67         4.62 o                         
   4   0   4        237.60        227.07         7.88 o                         
   5   0   4         75.88         64.65         2.45 o                         
   6   0   4         27.09         20.76         0.97 o                         
   7   0   4        504.08        485.31        20.28 o                         
   8   0   4        150.34        144.28         8.15 o                         
   9   0   4         67.37         56.55         2.47 o                         
  10   0   4          0.13         -0.04         0.38 o                         
 -12   1   4         18.93         20.21         1.44 o                         
 -11   1   4          4.88          5.57         0.46 o                         
 -10   1   4          0.77          0.52         0.24 o                         
  -9   1   4        138.89        140.01         4.10 o                         
  -8   1   4         67.96         71.31         2.46 o                         
  -7   1   4        113.31        119.03         2.86 o                         
  -6   1   4         59.35         44.34         1.02 o                         
  -5   1   4        345.39        379.66        14.96 o                         
  -4   1   4        167.42        188.87         5.35 o                         
  -3   1   4         46.86         46.48         1.42 o                         
  -2   1   4        286.25        257.62        12.86 o                         
  -1   1   4        444.30        432.73        20.94 o                         
   0   1   4       1414.30       1531.20        55.02 o                         
   1   1   4         35.28         45.61         1.20 o                         
   2   1   4        960.69        987.74        30.78 o                         
   3   1   4         68.60         59.87         1.39 o                         
   4   1   4        513.30        513.85        18.06 o                         
   5   1   4         95.75         91.45         2.36 o                         
   6   1   4        301.13        288.30         7.52 o                         
   7   1   4         44.31         35.62         1.04 o                         
   8   1   4         21.42         17.04         0.73 o                         
   9   1   4         20.78         20.40         0.77 o                         
  10   1   4         24.49         27.06         1.25 o                         
 -11   2   4         82.30         85.30         2.65 o                         
 -10   2   4         46.23         49.08         1.66 o                         
  -9   2   4          5.71          5.59         0.43 o                         
  -8   2   4        193.15        202.29         6.19 o                         
  -7   2   4         64.25         64.30         1.61 o                         
  -6   2   4        111.71        108.84         2.34 o                         
  -5   2   4         25.97         28.43         0.73 o                         
  -4   2   4         57.33         51.86         1.60 o                         
  -3   2   4         50.88         46.47         1.25 o                         
  -2   2   4        574.51        622.27        24.15 o                         
  -1   2   4         23.35         25.89         0.81 o                         
   0   2   4         19.83         21.76         0.69 o                         
   1   2   4        230.86        247.98         9.86 o                         
   2   2   4        298.65        286.65        11.34 o                         
   3   2   4        108.90        108.28         2.42 o                         
   4   2   4        392.32        456.82        11.77 o                         
   5   2   4          0.31          0.10         0.13 o                         
   6   2   4         22.80         21.26         0.74 o                         
   7   2   4          7.51          9.20         0.55 o                         
   8   2   4         26.64         30.35         0.99 o                         
   9   2   4          0.01          0.09         0.17 o                         
  10   2   4          5.95          6.75         0.47 o                         
 -11   3   4          3.03          3.71         0.40 o                         
 -10   3   4          6.56          7.47         0.52 o                         
  -9   3   4        157.99        167.19         4.88 o                         
  -8   3   4         65.05         70.98         2.20 o                         
  -7   3   4          3.95          4.71         0.31 o                         
  -6   3   4          6.11          4.98         0.25 o                         
  -5   3   4        190.19        173.15         3.63 o                         
  -4   3   4         58.16         62.19         1.74 o                         
  -3   3   4        901.69        907.31        31.30 o                         
  -2   3   4        994.45       1057.04        34.47 o                         
  -1   3   4       1443.14       1536.50        46.10 o                         
   0   3   4          0.37          0.35         0.11 o                         
   1   3   4        206.09        212.88         6.02 o                         
   2   3   4        308.77        383.46        18.51 o                         
   3   3   4        589.86        607.48        24.98 o                         
   4   3   4          0.74          1.14         0.17 o                         
   5   3   4        190.58        182.55         4.51 o                         
   6   3   4          1.00          0.37         0.16 o                         
   7   3   4          7.06          5.69         0.39 o                         
   8   3   4          8.20          6.58         0.42 o                         
   9   3   4         52.54         54.23         1.75 o                         
  10   3   4         18.76         17.85         0.77 o                         
 -11   4   4          9.90          9.64         0.63 o                         
 -10   4   4         59.52         68.38         2.21 o                         
  -9   4   4          2.36          3.00         0.38 o                         
  -8   4   4         34.81         37.69         1.29 o                         
  -7   4   4        251.27        267.36         5.55 o                         
  -6   4   4         83.62         80.48         1.79 o                         
  -5   4   4          0.85          0.37         0.11 o                         
  -4   4   4         62.08         63.03         1.57 o                         
  -3   4   4          0.49          0.03         0.09 o                         
  -2   4   4        126.89        149.06         3.70 o                         
  -1   4   4       1417.65       1424.25        44.51 o                         
   0   4   4       4476.31       4806.10       135.00 o                         
   1   4   4        738.92        823.46        28.94 o                         
   2   4   4        625.72        656.16        38.07 o                         
   3   4   4        255.63        254.76         5.30 o                         
   4   4   4         12.03         10.63         0.38 o                         
   5   4   4        797.45        782.42        30.71 o                         
   6   4   4         29.82         29.00         0.96 o                         
   7   4   4          0.19          0.17         0.17 o                         
   8   4   4         34.29         34.73         1.14 o                         
   9   4   4         13.82         15.16         0.69 o                         
  10   4   4          5.03          6.51         0.47 o                         
 -11   5   4         14.53         17.57         0.85 o                         
 -10   5   4         25.44         24.71         1.41 o                         
  -9   5   4          0.61          0.39         0.25 o                         
  -8   5   4         80.37         72.55         1.98 o                         
  -7   5   4         42.20         42.01         1.02 o                         
  -6   5   4         72.55         75.49         1.87 o                         
  -5   5   4        376.57        386.17         8.83 o                         
  -4   5   4         17.31         11.61         0.43 o                         
  -3   5   4         33.11         22.80         0.71 o                         
  -2   5   4          2.54          1.98         0.19 o                         
  -1   5   4         22.41         15.83         0.56 o                         
   0   5   4          2.10          4.48         0.46 o                         
   1   5   4         84.20         80.17         2.08 o                         
   2   5   4          8.19          9.14         0.44 o                         
   3   5   4        229.53        237.65         4.97 o                         
   4   5   4        107.66        103.91         2.39 o                         
   5   5   4        315.28        303.96         6.30 o                         
   6   5   4         81.57         74.61         2.35 o                         
   7   5   4          3.12          2.47         0.30 o                         
   8   5   4          6.69          6.75         0.44 o                         
   9   5   4          0.12         -0.09         0.20 o                         
  10   5   4         77.06         94.64         3.44 o                         
 -11   6   4          1.79          0.93         0.31 o                         
 -10   6   4          2.56          2.44         0.37 o                         
  -9   6   4          5.17          5.79         0.48 o                         
  -8   6   4          1.04          0.80         0.20 o                         
  -7   6   4         35.96         29.45         0.83 o                         
  -6   6   4          9.23         10.61         0.43 o                         
  -5   6   4        145.01        148.36         3.34 o                         
  -4   6   4          2.81          2.52         0.22 o                         
  -3   6   4        258.15        260.71         6.39 o                         
  -2   6   4        206.72        230.67         5.34 o                         
  -1   6   4         83.43         78.91         2.23 o                         
   0   6   4        217.85        222.50         5.17 o                         
   1   6   4         68.34         68.21         1.82 o                         
   2   6   4          0.77          0.49         0.11 o                         
   3   6   4         33.15         21.13         0.61 o                         
   4   6   4         10.45          9.17         0.47 o                         
   5   6   4         41.19         36.95         1.01 o                         
   6   6   4         74.66         77.28         2.32 o                         
   7   6   4          1.34          1.77         0.27 o                         
   8   6   4         19.94         21.29         0.83 o                         
   9   6   4          1.21          1.25         0.27 o                         
  10   6   4          7.90         10.90         0.68 o                         
 -10   7   4          6.02          4.86         0.50 o                         
  -9   7   4          0.58          0.31         0.24 o                         
  -8   7   4          1.28          0.78         0.17 o                         
  -7   7   4          0.00          0.36         0.15 o                         
  -6   7   4        139.31        124.85         3.21 o                         
  -5   7   4          7.91         10.08         0.51 o                         
  -4   7   4        274.44        278.07         6.12 o                         
  -3   7   4          0.07          0.11         0.14 o                         
  -2   7   4        108.63        100.55         2.62 o                         
  -1   7   4        515.13        479.81        14.65 o                         
   0   7   4        186.79        183.98         4.32 o                         
   1   7   4         56.64         47.69         1.30 o                         
   2   7   4        112.43        126.81         2.89 o                         
   3   7   4         15.31         17.12         0.56 o                         
   4   7   4         13.72         11.61         0.51 o                         
   5   7   4        552.05        569.35        12.91 o                         
   6   7   4         12.99         13.33         0.64 o                         
   7   7   4         75.12         73.28         2.14 o                         
   8   7   4         59.73         65.32         1.96 o                         
   9   7   4          0.10          0.08         0.25 o                         
 -10   8   4         13.06         12.34         0.86 o                         
  -9   8   4         36.48         42.68         1.74 o                         
  -8   8   4         30.75         25.27         0.84 o                         
  -7   8   4         50.28         46.43         1.20 o                         
  -6   8   4         50.05         42.26         1.27 o                         
  -5   8   4          0.23          0.00         0.08 o                         
  -4   8   4        130.21        128.28         3.32 o                         
  -3   8   4        169.51        168.27         3.95 o                         
  -2   8   4        989.17        963.53        65.03 o                         
  -1   8   4        184.62        187.48         4.18 o                         
   0   8   4         97.94         94.94         2.47 o                         
   1   8   4        155.27        146.28         3.30 o                         
   2   8   4         51.93         52.04         1.35 o                         
   3   8   4        151.61        155.48         3.95 o                         
   4   8   4         23.33         28.94         0.98 o                         
   5   8   4         11.53         14.10         0.49 o                         
   6   8   4          1.29          1.15         0.20 o                         
   7   8   4         63.16         65.38         2.38 o                         
   8   8   4         16.81         14.77         0.87 o                         
   9   8   4          0.26          0.42         0.34 o                         
  -9   9   4          2.43          1.72         0.30 o                         
  -8   9   4          9.74         11.38         0.59 o                         
  -7   9   4         39.81         41.35         1.27 o                         
  -6   9   4          0.27         -0.14         0.16 o                         
  -5   9   4          9.42          8.38         0.49 o                         
  -4   9   4         70.96         72.49         2.03 o                         
  -3   9   4        250.82        255.43         6.31 o                         
  -2   9   4         31.76         25.87         0.79 o                         
  -1   9   4         49.30         48.60         1.24 o                         
   0   9   4        107.59        114.44         2.80 o                         
   1   9   4        125.17        136.89         3.18 o                         
   2   9   4         52.21         55.48         1.49 o                         
   3   9   4          2.49          2.98         0.31 o                         
   4   9   4          0.53          0.49         0.15 o                         
   5   9   4         12.56         12.95         0.56 o                         
   6   9   4         50.76         50.96         1.37 o                         
   7   9   4         56.07         60.14         1.89 o                         
   8   9   4          5.00          5.60         0.53 o                         
  -9  10   4          9.79         12.51         1.67 o                         
  -8  10   4          0.35          0.28         0.20 o                         
  -7  10   4          1.61          1.54         0.26 o                         
  -6  10   4          0.05         -0.16         0.16 o                         
  -5  10   4          1.66          1.08         0.21 o                         
  -4  10   4         12.95         12.29         0.59 o                         
  -3  10   4         77.73         71.00         1.99 o                         
  -2  10   4         28.20         27.63         0.96 o                         
  -1  10   4         38.45         35.42         1.03 o                         
   0  10   4         33.66         28.75         0.92 o                         
   1  10   4         40.85         31.83         1.03 o                         
   2  10   4        228.05        216.12         5.47 o                         
   3  10   4         78.81         76.88         2.51 o                         
   4  10   4         30.49         25.21         0.85 o                         
   5  10   4         65.46         66.39         1.60 o                         
   6  10   4         26.48         24.49         0.80 o                         
   7  10   4         23.30         21.35         1.05 o                         
   8  10   4          1.43          1.12         0.41 o                         
  -8  11   4          0.46          1.11         0.32 o                         
  -7  11   4         21.92         23.58         1.01 o                         
  -6  11   4         39.49         34.54         1.10 o                         
  -5  11   4          7.18          7.36         0.49 o                         
  -4  11   4          0.34         -0.01         0.17 o                         
  -3  11   4        157.17        148.75         4.19 o                         
  -2  11   4         66.01         65.10         2.01 o                         
  -1  11   4          7.19          6.20         0.50 o                         
   0  11   4         32.24         33.16         0.97 o                         
   1  11   4         50.32         48.24         1.44 o                         
   2  11   4         32.00         24.66         0.77 o                         
   3  11   4         27.22         27.19         0.88 o                         
   4  11   4          1.80          2.48         0.27 o                         
   5  11   4          7.95          7.78         0.46 o                         
   6  11   4          0.01          0.11         0.18 o                         
   7  11   4         33.59         33.75         1.25 o                         
  -7  12   4          5.87          5.59         0.52 o                         
  -6  12   4         50.42         46.50         2.00 o                         
  -5  12   4          7.25          5.44         0.46 o                         
  -4  12   4          6.80          5.88         0.58 o                         
  -3  12   4         40.83         36.14         1.08 o                         
  -2  12   4         11.91          7.87         0.46 o                         
  -1  12   4         52.97         51.25         1.47 o                         
   0  12   4          4.11          4.74         0.35 o                         
   1  12   4          3.16          4.80         0.36 o                         
   2  12   4         22.72         17.94         1.05 o                         
   3  12   4          0.12         -0.01         0.19 o                         
   4  12   4         17.43         15.43         0.89 o                         
   5  12   4         38.22         38.13         1.27 o                         
   6  12   4         17.89         23.53         1.03 o                         
  -6  13   4         59.51         64.95         2.51 o                         
  -5  13   4         33.35         36.93         1.77 o                         
  -4  13   4          2.93          3.85         0.51 o                         
  -3  13   4          0.15          0.39         0.25 o                         
  -2  13   4          2.48          2.07         0.29 o                         
  -1  13   4         43.42         39.81         1.12 o                         
   0  13   4          0.02         -0.08         0.18 o                         
   1  13   4         14.89         14.15         0.85 o                         
   2  13   4          3.52          4.47         0.35 o                         
   3  13   4          6.02          5.99         0.42 o                         
   4  13   4          0.00         -0.07         0.20 o                         
   5  13   4         19.52         22.12         1.23 o                         
  -5  14   4         58.50         67.86         2.36 o                         
  -4  14   4          9.93          9.82         0.80 o                         
  -3  14   4          0.74          1.37         0.30 o                         
  -2  14   4          0.19          0.17         0.24 o                         
  -1  14   4          2.28          3.35         0.44 o                         
   0  14   4          1.65          0.81         0.24 o                         
   1  14   4          0.23          0.08         0.22 o                         
   2  14   4          1.20          0.73         0.26 o                         
   3  14   4          0.72          0.93         0.23 o                         
   4  14   4          2.42          1.86         0.39 o                         
  -3  15   4          0.44          0.59         0.28 o                         
  -2  15   4         13.98         15.91         0.93 o                         
  -1  15   4          0.63          0.61         0.28 o                         
   0  15   4          2.96          1.47         0.32 o                         
   1  15   4          3.61          3.00         0.40 o                         
   2  15   4          2.25          2.25         0.33 o                         
 -11   1   5          1.03          1.28         0.30 o                         
 -10   1   5         20.22         21.23         1.03 o                         
  -9   1   5         64.14         63.54         2.25 o                         
  -8   1   5         35.80         36.33         1.07 o                         
  -7   1   5        132.41        135.57         3.03 o                         
  -6   1   5         69.08         73.52         1.72 o                         
  -5   1   5        256.40        303.11         7.89 o                         
  -4   1   5        169.90        189.39         4.66 o                         
  -3   1   5        366.01        334.04        16.19 o                         
  -2   1   5         71.45         76.45         2.10 o                         
  -1   1   5        113.88        115.85         3.11 o                         
   0   1   5         71.61        100.14         2.54 o                         
   1   1   5        137.65        132.17         3.29 o                         
   2   1   5        129.04        149.64         3.71 o                         
   3   1   5         32.33         35.65         1.00 o                         
   4   1   5          0.35          0.67         0.11 o                         
   5   1   5          2.63          1.28         0.18 o                         
   6   1   5          0.91          1.75         0.22 o                         
   7   1   5        187.56        170.47         4.93 o                         
   8   1   5         15.62         13.52         0.82 o                         
   9   1   5         22.71         21.86         0.91 o                         
  10   1   5         10.64         14.17         0.88 o                         
 -11   2   5         29.50         32.26         1.25 o                         
 -10   2   5         66.37         68.46         2.20 o                         
  -9   2   5          2.74          2.98         0.35 o                         
  -8   2   5        163.77        170.41         4.25 o                         
  -7   2   5        144.07        163.97         3.64 o                         
  -6   2   5         53.17         51.07         1.24 o                         
  -5   2   5          7.52          8.66         0.41 o                         
  -4   2   5          0.73          5.65         0.31 o                         
  -3   2   5        213.15        199.01         4.90 o                         
  -2   2   5          0.00          0.40         0.12 o                         
  -1   2   5          9.39         12.50         0.49 o                         
   0   2   5         68.35         71.53         2.14 o                         
   1   2   5        901.22        893.53        30.65 o                         
   2   2   5         53.76         43.80         1.21 o                         
   3   2   5         94.13        109.66         2.76 o                         
   4   2   5          0.30          0.57         0.11 o                         
   5   2   5         17.05         19.76         0.73 o                         
   6   2   5          1.13          0.64         0.19 o                         
   7   2   5         46.71         44.90         1.48 o                         
   8   2   5         30.62         28.77         1.04 o                         
   9   2   5          5.66          4.66         0.39 o                         
  10   2   5          0.21          0.15         0.24 o                         
 -11   3   5          0.10          0.02         0.25 o                         
 -10   3   5          3.95          3.97         0.44 o                         
  -9   3   5         37.88         39.21         1.55 o                         
  -8   3   5        160.11        172.48         4.30 o                         
  -7   3   5         75.84         80.33         1.98 o                         
  -6   3   5          0.00          0.04         0.11 o                         
  -5   3   5          5.13          5.80         0.38 o                         
  -4   3   5          0.06         -0.06         0.09 o                         
  -3   3   5        152.81        151.01         3.77 o                         
  -2   3   5        257.48        252.09         7.13 o                         
  -1   3   5       1389.95       1425.49        44.82 o                         
   0   3   5         27.00         22.18         0.70 o                         
   1   3   5        193.75        241.57         6.31 o                         
   2   3   5        692.67        807.58        32.51 o                         
   3   3   5         17.74         16.61         0.49 o                         
   4   3   5         50.85         54.69         1.39 o                         
   5   3   5        215.25        195.95         5.19 o                         
   6   3   5         83.12         77.79         2.22 o                         
   7   3   5         10.62         10.66         0.54 o                         
   8   3   5         10.22         11.05         0.78 o                         
   9   3   5         13.32         11.63         0.63 o                         
  10   3   5          2.12          2.02         0.30 o                         
 -11   4   5          7.42          8.74         0.66 o                         
 -10   4   5         19.82         20.49         0.93 o                         
  -9   4   5          3.52          3.79         0.38 o                         
  -8   4   5         19.58         18.33         0.72 o                         
  -7   4   5         83.68         77.61         1.94 o                         
  -6   4   5         63.43         79.90         1.86 o                         
  -5   4   5          0.37          0.47         0.15 o                         
  -4   4   5         24.98         18.62         0.63 o                         
  -3   4   5          0.14          0.17         0.12 o                         
  -2   4   5         13.91          8.30         0.46 o                         
  -1   4   5        838.64        852.57        30.54 o                         
   0   4   5        636.46        702.16        32.08 o                         
   1   4   5         63.06         67.39         1.79 o                         
   2   4   5         69.60         79.97         2.22 o                         
   3   4   5         74.91         66.83         1.58 o                         
   4   4   5          0.44          1.18         0.16 o                         
   5   4   5        249.36        251.89         7.14 o                         
   6   4   5        156.79        156.01         4.33 o                         
   7   4   5          4.91          5.35         0.40 o                         
   8   4   5          0.29          0.19         0.22 o                         
   9   4   5          4.98          6.54         0.49 o                         
  10   4   5          3.42          3.27         0.40 o                         
 -11   5   5         28.31         33.92         1.32 o                         
 -10   5   5         17.14         20.67         0.96 o                         
  -9   5   5          4.89          4.44         0.36 o                         
  -8   5   5         59.48         65.75         1.60 o                         
  -7   5   5         20.06         20.09         0.75 o                         
  -6   5   5        101.49        126.16         3.01 o                         
  -5   5   5         30.43         27.59         0.83 o                         
  -4   5   5        232.08        230.73         5.37 o                         
  -3   5   5         53.87         58.91         1.61 o                         
  -2   5   5        271.87        299.90         7.82 o                         
  -1   5   5        726.58        868.02        32.10 o                         
   0   5   5          4.79          9.04         0.46 o                         
   1   5   5         92.32         95.90         2.66 o                         
   2   5   5        138.79        141.68         3.37 o                         
   3   5   5        329.39        314.90         7.26 o                         
   4   5   5        933.59        893.33        60.91 o                         
   5   5   5         84.09         80.55         2.40 o                         
   6   5   5         83.94         82.55         2.05 o                         
   7   5   5          2.01          1.90         0.28 o                         
   8   5   5          3.83          4.73         0.58 o                         
   9   5   5         47.78         53.86         1.79 o                         
 -10   6   5          2.96          3.63         0.41 o                         
  -9   6   5          0.58          0.50         0.19 o                         
  -8   6   5         12.68         10.58         0.46 o                         
  -7   6   5         93.87         91.72         2.28 o                         
  -6   6   5        807.68        768.16        30.20 o                         
  -5   6   5         73.08         69.17         1.88 o                         
  -4   6   5        431.55        423.75        10.32 o                         
  -3   6   5        608.47        573.56        39.16 o                         
  -2   6   5        112.88        105.28         2.73 o                         
  -1   6   5        366.66        411.78        12.68 o                         
   0   6   5          2.62          2.42         0.26 o                         
   1   6   5         60.46         56.73         1.47 o                         
   2   6   5          0.09          0.18         0.17 o                         
   3   6   5         16.77         18.43         0.64 o                         
   4   6   5        128.79        133.98         3.03 o                         
   5   6   5         28.31         26.95         0.81 o                         
   6   6   5         17.18         17.67         0.62 o                         
   7   6   5         60.62         60.51         1.83 o                         
   8   6   5         54.67         62.23         3.11 o                         
   9   6   5         21.76         25.75         1.15 o                         
 -10   7   5          2.01          2.21         0.35 o                         
  -9   7   5         46.54         44.48         1.59 o                         
  -8   7   5         35.92         30.54         0.88 o                         
  -7   7   5         35.34         34.03         0.97 o                         
  -6   7   5          6.84          4.29         0.34 o                         
  -5   7   5         80.70         86.81         2.06 o                         
  -4   7   5        371.37        374.85         9.77 o                         
  -3   7   5        124.95        130.82         3.57 o                         
  -2   7   5          0.84          1.09         0.22 o                         
  -1   7   5         21.66         24.19         0.88 o                         
   0   7   5          9.59          8.51         0.55 o                         
   1   7   5          0.46          0.18         0.14 o                         
   2   7   5          5.82          5.35         0.32 o                         
   3   7   5          1.10          0.80         0.19 o                         
   4   7   5          1.43          0.94         0.16 o                         
   5   7   5          0.11         -0.01         0.13 o                         
   6   7   5        195.36        202.99         5.41 o                         
   7   7   5         22.06         22.25         0.87 o                         
   8   7   5          7.19          7.59         0.55 o                         
   9   7   5          0.14          0.44         0.25 o                         
 -10   8   5          9.15          9.89         0.78 o                         
  -9   8   5         14.40         15.30         0.72 o                         
  -8   8   5         62.94         60.90         1.52 o                         
  -7   8   5          5.51          4.44         0.30 o                         
  -6   8   5         12.22         13.36         0.55 o                         
  -5   8   5          6.60          6.91         0.45 o                         
  -4   8   5          0.18         -0.04         0.12 o                         
  -3   8   5        306.28        283.51         8.02 o                         
  -2   8   5        442.33        420.04        12.86 o                         
  -1   8   5         81.44         86.68         2.28 o                         
   0   8   5         30.49         28.02         1.01 o                         
   1   8   5          0.64          1.81         0.23 o                         
   2   8   5        153.29        131.93         3.05 o                         
   3   8   5         82.29         88.24         2.22 o                         
   4   8   5          1.52          0.45         0.14 o                         
   5   8   5         63.78         63.02         1.63 o                         
   6   8   5         90.82         89.10         2.11 o                         
   7   8   5          0.11          0.15         0.24 o                         
   8   8   5          0.68          0.54         0.27 o                         
  -9   9   5          0.86          1.39         0.33 o                         
  -8   9   5         12.60         16.05         0.67 o                         
  -7   9   5         13.31         10.73         0.53 o                         
  -6   9   5          1.00          0.81         0.21 o                         
  -5   9   5         22.06         19.47         0.88 o                         
  -4   9   5         26.20         23.69         0.83 o                         
  -3   9   5        170.38        172.03         4.92 o                         
  -2   9   5        146.93        146.63         3.74 o                         
  -1   9   5         49.57         49.49         1.37 o                         
   0   9   5        171.54        163.07         3.71 o                         
   1   9   5         87.13         89.42         2.14 o                         
   2   9   5        348.56        305.38         7.09 o                         
   3   9   5          0.26         -0.04         0.20 o                         
   4   9   5          0.03          0.06         0.12 o                         
   5   9   5         61.15         60.37         1.53 o                         
   6   9   5         32.46         31.35         1.36 o                         
   7   9   5         37.00         37.89         1.41 o                         
   8   9   5          8.36          8.96         0.72 o                         
  -9  10   5         23.82         27.82         1.34 o                         
  -8  10   5          7.94         10.73         0.73 o                         
  -7  10   5          4.66          4.73         0.40 o                         
  -6  10   5          0.22         -0.08         0.18 o                         
  -5  10   5          5.53          3.98         0.32 o                         
  -4  10   5          8.29          7.81         0.53 o                         
  -3  10   5          8.65          8.95         0.49 o                         
  -2  10   5         12.11         10.08         0.58 o                         
  -1  10   5          4.15          2.33         0.24 o                         
   0  10   5         74.93         62.40         1.58 o                         
   1  10   5        100.85        108.72         2.59 o                         
   2  10   5          4.85          9.27         0.58 o                         
   3  10   5          0.66          1.42         0.24 o                         
   4  10   5          2.88          1.94         0.28 o                         
   5  10   5         53.67         57.65         1.60 o                         
   6  10   5          4.07          2.88         0.31 o                         
   7  10   5         15.93         13.36         0.67 o                         
  -8  11   5         12.96         14.83         0.77 o                         
  -7  11   5         30.82         34.44         1.33 o                         
  -6  11   5         12.18         11.64         0.64 o                         
  -5  11   5         25.78         24.00         0.85 o                         
  -4  11   5         42.70         42.14         1.49 o                         
  -3  11   5          6.46          5.95         0.41 o                         
  -2  11   5         12.55         12.06         0.49 o                         
  -1  11   5         10.22         10.06         0.46 o                         
   0  11   5         16.22         15.90         0.96 o                         
   1  11   5          0.35          0.11         0.18 o                         
   2  11   5         28.35         27.29         1.04 o                         
   3  11   5         59.53         59.48         2.18 o                         
   4  11   5         12.49         13.80         0.67 o                         
   5  11   5          0.49          0.27         0.19 o                         
   6  11   5         11.47         12.51         0.77 o                         
  -7  12   5         21.98         21.43         1.18 o                         
  -6  12   5         11.00         14.36         0.80 o                         
  -5  12   5         30.64         36.24         1.48 o                         
  -4  12   5         27.45         28.82         0.99 o                         
  -3  12   5         15.05         12.46         0.72 o                         
  -2  12   5         89.07         89.88         3.01 o                         
  -1  12   5          2.67          3.10         0.29 o                         
   0  12   5          0.00          0.03         0.20 o                         
   1  12   5          6.97          7.01         0.62 o                         
   2  12   5          0.63          0.56         0.24 o                         
   3  12   5         26.19         29.64         1.14 o                         
   4  12   5          5.29          5.37         0.47 o                         
   5  12   5          2.48          2.90         0.39 o                         
   6  12   5         15.91         18.56         0.94 o                         
  -6  13   5         78.53         90.69         3.59 o                         
  -5  13   5         15.64         17.48         1.43 o                         
  -4  13   5          3.04          2.61         0.40 o                         
  -3  13   5         23.59         21.43         0.90 o                         
  -2  13   5         19.72         20.02         1.87 o                         
  -1  13   5         13.28         10.29         0.78 o                         
   0  13   5         30.63         32.71         1.02 o                         
   1  13   5          6.86          7.14         0.55 o                         
   2  13   5          3.34          4.30         0.50 o                         
   3  13   5          1.98          1.28         0.32 o                         
   4  13   5          1.22          1.19         0.34 o                         
   5  13   5         27.20         32.91         1.32 o                         
  -5  14   5          1.81          0.78         0.44 o                         
  -4  14   5          1.59          1.89         0.43 o                         
  -3  14   5         28.64         32.87         1.39 o                         
  -2  14   5         46.93         54.52         1.76 o                         
  -1  14   5         12.99         14.84         0.74 o                         
   0  14   5          5.52          5.40         0.49 o                         
   1  14   5         44.20         45.78         1.61 o                         
   2  14   5         11.50         10.31         0.68 o                         
   3  14   5          0.53         -0.22         0.22 o                         
  -2  15   5          1.96          2.24         0.43 o                         
  -1  15   5         44.03         49.45         1.84 o                         
   0  15   5         34.35         43.79         1.68 o                         
   1  15   5         18.82         20.33         0.98 o                         
 -11   0   6          3.53          2.20         0.52 o                         
 -10   0   6         19.62         20.24         1.36 o                         
  -9   0   6          0.22         -0.01         0.27 o                         
  -8   0   6        297.96        313.61        10.89 o                         
  -7   0   6         51.74         49.69         1.75 o                         
  -6   0   6         41.76         40.88         1.65 o                         
  -5   0   6         27.56         32.10         1.36 o                         
  -3   0   6         35.12         49.03         2.20 o                         
  -2   0   6        214.40        235.15        11.62 o                         
  -1   0   6        109.11        123.83         4.44 o                         
   0   0   6        107.70        125.61         4.49 o                         
   1   0   6         19.79         36.62         1.49 o                         
   2   0   6        215.96        243.55         8.47 o                         
   3   0   6         71.82         66.49         2.50 o                         
   4   0   6        110.44        110.79         3.58 o                         
   5   0   6          0.27          0.83         0.28 o                         
   6   0   6         20.69         23.17         1.20 o                         
   7   0   6          2.63          1.57         0.36 o                         
   8   0   6          0.70          1.28         0.38 o                         
   9   0   6         21.58         25.32         1.39 o                         
 -11   1   6         84.51         92.39         2.94 o                         
 -10   1   6          2.63          3.04         0.39 o                         
  -9   1   6         64.19         68.75         2.00 o                         
  -8   1   6         13.39         10.96         0.57 o                         
  -7   1   6         13.26         15.07         0.51 o                         
  -6   1   6         52.92         59.82         1.62 o                         
  -5   1   6         31.60         48.99         1.45 o                         
  -4   1   6         15.77         20.59         0.69 o                         
  -3   1   6         33.09         31.35         0.99 o                         
  -2   1   6        409.93        429.66        26.76 o                         
  -1   1   6        373.42        390.83        19.04 o                         
   0   1   6        107.44        117.67         2.98 o                         
   1   1   6        462.74        470.78        19.09 o                         
   2   1   6         32.16         36.75         1.15 o                         
   3   1   6         19.13         17.12         0.59 o                         
   4   1   6         27.90         24.74         0.69 o                         
   5   1   6         17.49         21.52         0.67 o                         
   6   1   6        181.56        175.20         4.72 o                         
   7   1   6          7.66          7.19         0.50 o                         
   8   1   6         15.32         13.23         0.66 o                         
   9   1   6          3.53          4.86         0.41 o                         
 -11   2   6          0.43          0.35         0.32 o                         
 -10   2   6         19.90         24.86         1.06 o                         
  -9   2   6        356.03        373.87         9.77 o                         
  -8   2   6          4.37          3.83         0.32 o                         
  -7   2   6          8.17          8.57         0.47 o                         
  -6   2   6          9.98         10.82         0.50 o                         
  -5   2   6         14.66         15.94         0.59 o                         
  -4   2   6          7.89         10.66         0.47 o                         
  -3   2   6         98.41        124.98         3.38 o                         
  -2   2   6          5.39          4.09         0.43 o                         
  -1   2   6        346.22        353.16        12.15 o                         
   0   2   6         48.23         51.41         1.41 o                         
   1   2   6        161.97        177.63         4.42 o                         
   2   2   6        273.42        274.35         6.72 o                         
   3   2   6          1.53          1.22         0.21 o                         
   4   2   6        152.31        148.78         3.34 o                         
   5   2   6         82.58         73.40         1.96 o                         
   6   2   6         13.67         13.70         0.67 o                         
   7   2   6          0.15          0.46         0.21 o                         
   8   2   6         86.27         82.07         2.54 o                         
   9   2   6          4.43          4.81         0.43 o                         
 -11   3   6          1.26          0.93         0.33 o                         
 -10   3   6         65.26         70.21         2.29 o                         
  -9   3   6        116.52        122.84         3.40 o                         
  -8   3   6         21.97         23.60         0.81 o                         
  -7   3   6        154.05        155.55         3.91 o                         
  -6   3   6        121.77        130.15         4.66 o                         
  -5   3   6         14.74         13.16         0.52 o                         
  -4   3   6         35.51         39.11         1.13 o                         
  -3   3   6         44.44         56.06         1.65 o                         
  -2   3   6          2.59          6.28         0.57 o                         
  -1   3   6        310.30        305.71         9.49 o                         
   0   3   6        467.47        522.40        38.86 o                         
   1   3   6         60.80         58.78         1.60 o                         
   2   3   6         34.72         32.74         1.07 o                         
   3   3   6          0.14          1.61         0.21 o                         
   4   3   6        863.20        830.65        56.16 o                         
   5   3   6        135.70        135.85         3.45 o                         
   6   3   6         17.18         18.30         0.77 o                         
   7   3   6         45.64         48.27         1.61 o                         
   8   3   6          0.38          1.14         0.27 o                         
   9   3   6          8.00         11.58         0.68 o                         
 -11   4   6         11.11         11.53         0.78 o                         
 -10   4   6          0.16          0.00         0.24 o                         
  -9   4   6          6.59          5.86         0.50 o                         
  -8   4   6         13.30         14.24         0.60 o                         
  -7   4   6        261.75        273.34         6.73 o                         
  -6   4   6         12.68         10.50         0.56 o                         
  -5   4   6         43.21         40.65         1.37 o                         
  -4   4   6          1.38          0.70         0.16 o                         
  -3   4   6          4.95          4.34         0.43 o                         
  -2   4   6         39.45         54.37         1.63 o                         
  -1   4   6          2.94          2.18         0.22 o                         
   0   4   6         62.10         61.33         1.67 o                         
   1   4   6         91.98         89.22         2.49 o                         
   2   4   6        305.14        305.66         8.66 o                         
   3   4   6        174.52        189.26         5.51 o                         
   4   4   6        572.07        629.16        17.50 o                         
   5   4   6         27.43         30.88         0.91 o                         
   6   4   6          3.39          4.12         0.29 o                         
   7   4   6          4.39          3.77         0.38 o                         
   8   4   6          0.00         -0.20         0.22 o                         
   9   4   6         15.28         17.52         0.83 o                         
 -10   5   6          0.43          0.21         0.27 o                         
  -9   5   6         21.53         20.62         0.78 o                         
  -8   5   6         28.96         24.47         0.78 o                         
  -7   5   6         69.82         60.22         1.77 o                         
  -6   5   6          8.86          6.97         0.57 o                         
  -5   5   6          3.41          3.46         0.30 o                         
  -4   5   6          2.37          1.37         0.23 o                         
  -3   5   6        305.96        322.53        12.82 o                         
  -1   5   6         23.08         18.24         0.66 o                         
   0   5   6        137.54        153.39         4.15 o                         
   1   5   6          3.13          3.46         0.27 o                         
   2   5   6          0.55          1.34         0.24 o                         
   3   5   6         73.43         77.80         2.10 o                         
   4   5   6          1.37          2.59         0.25 o                         
   5   5   6         33.06         32.62         0.95 o                         
   6   5   6          4.87          5.41         0.36 o                         
   7   5   6          9.70          9.85         0.64 o                         
   8   5   6         26.01         28.58         1.75 o                         
   9   5   6         33.88         39.15         1.44 o                         
 -10   6   6          0.36          1.16         0.31 o                         
  -9   6   6          0.00         -0.03         0.16 o                         
  -8   6   6         15.18         12.34         0.52 o                         
  -7   6   6         21.61         16.69         0.75 o                         
  -6   6   6        110.89        112.52         2.77 o                         
  -5   6   6         92.28         89.11         2.73 o                         
  -4   6   6          3.90          3.81         0.38 o                         
  -3   6   6          0.09          7.49         0.75 o                         
  -2   6   6        127.50        127.92         3.55 o                         
  -1   6   6        199.11        224.51         5.96 o                         
   0   6   6         57.75         69.98         2.03 o                         
   1   6   6         43.64         48.83         1.56 o                         
   2   6   6          0.03          0.29         0.18 o                         
   3   6   6          2.78          4.01         0.34 o                         
   4   6   6         16.54         12.90         0.49 o                         
   5   6   6          0.95          1.68         0.22 o                         
   6   6   6         44.74         44.60         1.41 o                         
   7   6   6          1.15          0.96         0.32 o                         
   8   6   6          0.05          0.20         0.27 o                         
 -10   7   6          0.89          0.75         0.29 o                         
  -9   7   6          4.98          2.89         0.32 o                         
  -8   7   6          6.77          9.04         0.47 o                         
  -7   7   6         69.92         64.32         1.72 o                         
  -6   7   6         23.86         27.30         1.07 o                         
  -5   7   6         96.79        100.22         2.51 o                         
  -4   7   6        479.15        491.53        12.71 o                         
  -3   7   6         42.52         40.10         1.29 o                         
  -2   7   6       1092.14        987.58        47.62 o                         
  -1   7   6        609.54        592.05        20.29 o                         
   0   7   6         81.51         88.56         2.54 o                         
   1   7   6          0.81          1.56         0.22 o                         
   2   7   6         38.18         36.09         1.13 o                         
   3   7   6         14.41         10.05         0.61 o                         
   4   7   6          0.38          0.25         0.15 o                         
   5   7   6          0.92          1.43         0.22 o                         
   6   7   6         19.01         20.36         0.78 o                         
   7   7   6         10.15         11.33         0.73 o                         
   8   7   6          0.98          0.96         0.30 o                         
  -9   8   6          0.00         -0.06         0.15 o                         
  -8   8   6          2.77          2.49         0.27 o                         
  -7   8   6          0.01          0.08         0.16 o                         
  -6   8   6          0.41          0.39         0.18 o                         
  -5   8   6          8.56          8.68         0.59 o                         
  -4   8   6         88.91         83.39         2.42 o                         
  -3   8   6         75.57         75.68         2.21 o                         
  -2   8   6          0.60          0.45         0.19 o                         
  -1   8   6        125.16        111.27         3.16 o                         
   0   8   6        117.50        115.37         2.87 o                         
   1   8   6         11.26         15.62         0.75 o                         
   2   8   6         17.44         13.66         0.78 o                         
   3   8   6         99.59         89.45         2.47 o                         
   4   8   6         28.64         26.22         0.92 o                         
   5   8   6          0.03          0.06         0.15 o                         
   6   8   6         35.46         33.64         0.98 o                         
   7   8   6         19.31         19.43         0.92 o                         
   8   8   6          8.55          8.28         0.63 o                         
  -9   9   6         22.83         25.68         0.99 o                         
  -8   9   6          8.99          9.03         0.53 o                         
  -7   9   6          0.56          0.17         0.14 o                         
  -6   9   6          0.09          0.18         0.23 o                         
  -5   9   6         14.11         15.50         0.62 o                         
  -4   9   6         16.73         17.02         0.66 o                         
  -3   9   6          1.86          5.96         0.87 o                         
  -2   9   6          0.08          0.02         0.14 o                         
  -1   9   6         12.15         10.60         0.52 o                         
   0   9   6          2.71          4.42         0.36 o                         
   1   9   6         77.86         61.74         1.67 o                         
   2   9   6         23.58         25.20         0.79 o                         
   3   9   6         33.08         29.50         0.87 o                         
   4   9   6          4.54          6.31         0.59 o                         
   5   9   6          8.88         11.83         0.52 o                         
   6   9   6         55.54         55.59         1.50 o                         
   7   9   6          1.18          0.64         0.19 o                         
  -8  10   6          0.00         -0.10         0.23 o                         
  -7  10   6         18.60         19.54         1.53 o                         
  -6  10   6         38.99         40.69         1.92 o                         
  -5  10   6          2.84          3.23         0.39 o                         
  -4  10   6          0.32          0.06         0.14 o                         
  -3  10   6          3.10          2.17         0.25 o                         
  -2  10   6         18.70         19.11         0.75 o                         
  -1  10   6         93.72         90.98         2.47 o                         
   0  10   6          0.00          0.08         0.15 o                         
   1  10   6        249.79        233.20         6.06 o                         
   2  10   6         33.16         31.54         1.03 o                         
   3  10   6          0.08          0.31         0.24 o                         
   4  10   6         32.81         33.23         1.07 o                         
   5  10   6          2.11          1.34         0.32 o                         
   6  10   6          3.79          2.33         0.31 o                         
  -7  11   6          9.78         10.56         0.72 o                         
  -6  11   6          5.24          7.42         0.58 o                         
  -5  11   6          0.01          0.07         0.22 o                         
  -4  11   6          9.79          9.53         0.62 o                         
  -3  11   6          2.05          1.41         0.21 o                         
  -2  11   6          6.22          5.37         0.38 o                         
  -1  11   6         17.13         15.69         0.83 o                         
   0  11   6          3.69          3.71         0.43 o                         
   1  11   6         68.32         74.21         2.67 o                         
   2  11   6          8.83         10.19         0.75 o                         
   3  11   6         97.68        105.03         4.25 o                         
   4  11   6          8.81         11.19         0.69 o                         
   5  11   6          0.13         -0.12         0.25 o                         
   6  11   6        214.52        203.30         7.43 o                         
  -6  12   6          3.06          3.02         0.44 o                         
  -5  12   6         34.02         35.75         1.47 o                         
  -4  12   6         50.18         47.13         2.18 o                         
  -3  12   6          6.08          6.08         0.65 o                         
  -2  12   6         20.38         17.38         1.07 o                         
  -1  12   6          0.29          0.57         0.19 o                         
   0  12   6          0.20          0.26         0.25 o                         
   1  12   6         12.81         11.03         0.94 o                         
   2  12   6          0.98          0.08         0.31 o                         
   3  12   6          0.16          1.33         0.34 o                         
   4  12   6         15.10         16.30         1.00 o                         
   5  12   6          2.51          2.24         0.39 o                         
  -5  13   6         27.71         35.04         1.55 o                         
  -4  13   6          1.41          0.70         0.34 o                         
  -3  13   6          6.58          5.34         0.62 o                         
  -2  13   6         15.53         12.88         0.66 o                         
  -1  13   6          6.25          8.84         0.65 o                         
   0  13   6          0.64          0.41         0.28 o                         
   1  13   6          0.02         -0.07         0.27 o                         
   2  13   6          6.40          5.84         0.55 o                         
   3  13   6          0.01          0.02         0.26 o                         
   4  13   6          0.09         -0.18         0.28 o                         
  -3  14   6          1.38          1.39         0.41 o                         
  -2  14   6          0.56          0.67         0.40 o                         
  -1  14   6         18.85         22.92         1.18 o                         
   0  14   6         21.14         29.05         1.29 o                         
   1  14   6          0.00         -0.02         0.28 o                         
   2  14   6          2.15          2.66         0.48 o                         
 -11   1   7          0.55          0.27         0.29 o                         
 -10   1   7          3.54          5.44         0.47 o                         
  -9   1   7          6.99          5.70         0.52 o                         
  -8   1   7         33.08         35.91         1.08 o                         
  -7   1   7          8.70          8.69         0.53 o                         
  -6   1   7          0.17          0.17         0.17 o                         
  -5   1   7         20.39         26.43         0.99 o                         
  -4   1   7         13.15          9.88         0.98 o                         
  -3   1   7          9.05          9.20         0.64 o                         
  -2   1   7          3.45          2.41         0.23 o                         
  -1   1   7         22.07         18.73         0.86 o                         
   1   1   7         23.05         28.55         0.89 o                         
   2   1   7        170.07        180.99         5.24 o                         
   3   1   7         23.42         26.77         1.01 o                         
   4   1   7        169.26        180.92         4.27 o                         
   5   1   7        199.69        209.62         5.57 o                         
   6   1   7         21.08         21.32         0.80 o                         
   7   1   7          1.51          1.49         0.30 o                         
   8   1   7          0.00         -0.23         0.23 o                         
   9   1   7          2.19          1.52         0.33 o                         
 -11   2   7         13.91         16.95         0.95 o                         
 -10   2   7         14.98         15.50         0.88 o                         
  -9   2   7         16.00         16.78         0.78 o                         
  -8   2   7         61.75         62.88         1.64 o                         
  -7   2   7          7.94          5.56         0.39 o                         
  -6   2   7         65.86         63.54         2.04 o                         
  -5   2   7         10.15          6.67         0.54 o                         
  -4   2   7         25.71         23.25         0.96 o                         
  -3   2   7        293.52        359.93        11.15 o                         
  -2   2   7         13.60          7.91         0.57 o                         
  -1   2   7          0.54          0.32         0.14 o                         
   1   2   7        132.97        128.07         3.27 o                         
   2   2   7         60.10         60.79         1.95 o                         
   3   2   7        195.02        209.02         5.56 o                         
   4   2   7        121.33        120.60         2.92 o                         
   5   2   7        285.01        282.60         7.43 o                         
   6   2   7         23.20         21.92         0.84 o                         
   7   2   7         31.28         31.30         1.34 o                         
   8   2   7         29.76         30.91         1.18 o                         
   9   2   7          5.24          6.17         0.53 o                         
 -10   3   7         72.63         75.26         2.49 o                         
  -9   3   7         87.44         86.73         2.35 o                         
  -8   3   7         55.53         52.98         1.43 o                         
  -7   3   7         79.52         73.83         2.00 o                         
  -6   3   7         28.39         31.50         1.26 o                         
  -5   3   7         16.79         16.64         0.65 o                         
  -4   3   7        144.19        135.91         4.00 o                         
  -3   3   7          8.72          6.22         0.48 o                         
  -2   3   7        168.97        173.17         4.35 o                         
  -1   3   7        219.86        213.26         5.29 o                         
   0   3   7          5.35          7.95         0.62 o                         
   1   3   7         42.84         46.96         1.36 o                         
   2   3   7        232.62        236.65         6.79 o                         
   3   3   7        203.71        209.94         5.59 o                         
   4   3   7         59.19         61.83         1.72 o                         
   5   3   7         60.32         58.12         1.54 o                         
   6   3   7         26.15         25.60         0.95 o                         
   7   3   7         27.33         26.37         1.10 o                         
   8   3   7          0.55          0.33         0.28 o                         
 -10   4   7         17.72         16.63         0.76 o                         
  -9   4   7          0.31         -0.21         0.21 o                         
  -8   4   7        220.83        243.45         5.72 o                         
  -7   4   7          0.90          0.90         0.20 o                         
  -6   4   7         59.80         56.50         2.05 o                         
  -5   4   7         20.59         21.11         0.87 o                         
  -4   4   7        278.72        280.17         7.97 o                         
  -3   4   7        223.29        226.08         6.49 o                         
  -2   4   7         11.21         13.41         0.62 o                         
  -1   4   7        136.47        139.27         3.56 o                         
   0   4   7        185.54        186.31         5.01 o                         
   1   4   7         28.86         31.00         1.11 o                         
   2   4   7         23.55         21.32         0.88 o                         
   3   4   7          5.40          5.54         0.44 o                         
   4   4   7         83.51         75.60         1.84 o                         
   5   4   7         11.31          9.68         0.42 o                         
   6   4   7         26.06         25.35         0.94 o                         
   7   4   7         15.24         14.22         0.81 o                         
   8   4   7         37.34         41.14         1.48 o                         
 -10   5   7          0.11          0.12         0.19 o                         
  -9   5   7          0.94          0.99         0.20 o                         
  -8   5   7        184.39        189.20         4.79 o                         
  -7   5   7          2.28          2.90         0.30 o                         
  -6   5   7        350.83        350.15         9.23 o                         
  -5   5   7        360.72        369.92         9.66 o                         
  -4   5   7         48.03         47.54         1.60 o                         
  -3   5   7         27.32         35.28         1.27 o                         
  -2   5   7        335.22        335.75         8.21 o                         
  -1   5   7        229.24        240.33         6.41 o                         
   0   5   7         70.76         66.15         1.86 o                         
   1   5   7          1.65          0.88         0.20 o                         
   2   5   7        130.72        122.58         3.69 o                         
   3   5   7         23.11         24.36         0.91 o                         
   4   5   7          3.85          4.95         0.32 o                         
   5   5   7         12.26         10.34         0.45 o                         
   6   5   7         74.69         72.51         2.43 o                         
   7   5   7         17.96         18.99         0.90 o                         
   8   5   7          5.15          6.85         0.57 o                         
 -10   6   7          0.04          0.19         0.22 o                         
  -9   6   7         29.99         32.04         1.01 o                         
  -8   6   7        130.42        126.83         3.31 o                         
  -7   6   7        137.51        135.04         3.29 o                         
  -6   6   7         13.60         17.05         0.74 o                         
  -5   6   7         43.24         39.76         1.24 o                         
  -3   6   7          3.08          2.67         0.36 o                         
  -2   6   7        692.66        660.50        20.23 o                         
  -1   6   7        164.66        161.37         4.76 o                         
   0   6   7         15.84         12.80         0.93 o                         
   1   6   7         83.97         68.72         1.93 o                         
   2   6   7         17.48         14.25         0.90 o                         
   3   6   7         21.75         19.85         0.69 o                         
   4   6   7        183.42        191.82         5.22 o                         
   5   6   7          5.35          5.75         0.35 o                         
   6   6   7          0.08          0.16         0.21 o                         
   7   6   7          6.04          5.86         0.55 o                         
   8   6   7          0.00          0.26         0.29 o                         
  -9   7   7         16.91         11.76         0.51 o                         
  -8   7   7          7.56          9.94         0.63 o                         
  -7   7   7          3.08          5.33         0.38 o                         
  -6   7   7        375.14        378.07         9.29 o                         
  -5   7   7        106.35        112.74         2.99 o                         
  -4   7   7          8.08          7.93         0.50 o                         
  -3   7   7         90.23         88.81         2.58 o                         
  -2   7   7        748.88        698.57        33.94 o                         
  -1   7   7         11.19         10.90         0.78 o                         
   0   7   7         28.99         32.32         1.19 o                         
   1   7   7          2.48          0.89         0.22 o                         
   2   7   7        281.76        218.14        23.54 o                         
   3   7   7          4.60          5.09         0.35 o                         
   4   7   7         13.10         13.90         0.59 o                         
   5   7   7         24.10         22.45         0.78 o                         
   6   7   7         22.42         21.50         0.82 o                         
   7   7   7          7.31          8.61         0.67 o                         
  -9   8   7         21.82         22.01         1.08 o                         
  -8   8   7         51.85         58.46         1.64 o                         
  -7   8   7          7.77          9.40         0.61 o                         
  -6   8   7         24.74         25.10         0.81 o                         
  -5   8   7          9.00          7.92         0.51 o                         
  -4   8   7        104.50        100.03         2.73 o                         
  -3   8   7        366.81        369.54        12.85 o                         
  -2   8   7        137.44        131.88         4.09 o                         
  -1   8   7         13.84         12.47         0.62 o                         
   0   8   7        511.78        474.98        14.36 o                         
   1   8   7        329.50        312.97        10.95 o                         
   2   8   7          8.21          5.62         0.49 o                         
   3   8   7         22.05         21.95         0.78 o                         
   4   8   7         91.14         93.72         2.42 o                         
   5   8   7         30.90         29.31         0.95 o                         
   6   8   7          0.40          0.77         0.23 o                         
   7   8   7          0.23         -0.03         0.27 o                         
  -8   9   7          6.11          6.81         0.46 o                         
  -7   9   7         45.79         46.32         1.56 o                         
  -6   9   7         81.27         87.27         2.39 o                         
  -5   9   7         24.04         26.53         0.96 o                         
  -4   9   7          7.49          7.08         0.54 o                         
  -3   9   7         38.47         31.58         1.02 o                         
  -2   9   7         65.51         61.37         1.95 o                         
  -1   9   7        215.91        204.49         5.09 o                         
   0   9   7         33.21         38.18         1.34 o                         
   1   9   7         48.50         45.74         1.44 o                         
   2   9   7         74.09         77.13         2.07 o                         
   3   9   7         78.12         75.66         1.99 o                         
   4   9   7          4.38          6.62         0.49 o                         
   5   9   7         20.14         18.34         0.73 o                         
   6   9   7         49.16         48.69         1.38 o                         
  -8  10   7         31.13         33.33         1.41 o                         
  -7  10   7          5.42          4.54         0.47 o                         
  -6  10   7         12.70         13.35         0.85 o                         
  -5  10   7          2.06          1.32         0.29 o                         
  -4  10   7         89.68         86.98         2.80 o                         
  -3  10   7          3.75          3.77         0.45 o                         
  -2  10   7         18.20         17.78         1.05 o                         
  -1  10   7         29.51         25.68         0.83 o                         
   0  10   7        193.66        182.06         5.51 o                         
   1  10   7        152.17        156.16         5.06 o                         
   2  10   7         11.58         11.20         0.53 o                         
   3  10   7          5.73          4.46         0.32 o                         
   4  10   7         93.05        100.91         4.13 o                         
   5  10   7         56.39         59.82         2.06 o                         
   6  10   7          0.39          0.75         0.24 o                         
  -7  11   7          4.73          6.19         0.58 o                         
  -6  11   7         20.25         19.39         1.27 o                         
  -5  11   7        122.82        131.55         4.47 o                         
  -4  11   7          0.33          0.09         0.19 o                         
  -3  11   7         40.65         37.30         1.27 o                         
  -2  11   7         73.84         64.73         2.38 o                         
  -1  11   7         50.14         46.11         1.30 o                         
   0  11   7         48.39         51.14         1.57 o                         
   1  11   7          1.99          1.85         0.29 o                         
   2  11   7         91.32         93.76         3.04 o                         
   3  11   7         73.08         78.93         2.97 o                         
   4  11   7          7.30          8.77         1.17 o                         
   5  11   7          2.32          5.82         0.56 o                         
  -6  12   7          1.31          1.59         0.47 o                         
  -5  12   7         15.99         17.23         1.13 o                         
  -4  12   7         32.26         32.22         1.38 o                         
  -3  12   7         23.36         21.78         0.88 o                         
  -2  12   7         36.07         42.67         1.78 o                         
  -1  12   7          7.23          7.11         0.45 o                         
   0  12   7         19.33         20.21         1.27 o                         
   1  12   7          5.98          6.03         0.72 o                         
   2  12   7         39.51         47.64         1.68 o                         
   3  12   7          1.54          2.27         0.44 o                         
   4  12   7          0.03          0.26         0.31 o                         
  -4  13   7         33.57         37.17         1.51 o                         
  -3  13   7          4.85          3.96         0.57 o                         
  -2  13   7         95.43        105.59         5.04 o                         
  -1  13   7          0.00          0.14         0.37 o                         
   0  13   7          1.15          0.87         0.40 o                         
   1  13   7          0.31          0.60         0.41 o                         
   2  13   7          0.02          0.28         0.36 o                         
 -10   0   8          7.59          6.59         0.68 o                         
  -9   0   8          2.66          1.47         0.30 o                         
  -8   0   8         71.31         72.25         2.51 o                         
  -7   0   8         76.17         68.65         2.72 o                         
  -6   0   8        196.79        192.81         6.87 o                         
  -5   0   8         67.70         56.91         2.65 o                         
  -4   0   8        177.82        191.82         7.86 o                         
  -3   0   8          2.60          1.01         0.34 o                         
  -2   0   8        105.37         91.94         3.48 o                         
  -1   0   8         96.97        106.82         4.53 o                         
   0   0   8          5.36          5.65         0.76 o                         
   2   0   8         72.90         72.27         3.25 o                         
   3   0   8         67.95         56.88         2.76 o                         
   4   0   8        786.89        788.33        31.30 o                         
   5   0   8        388.88        404.77        14.02 o                         
   6   0   8          0.14         -0.17         0.34 o                         
   7   0   8         17.36         17.31         2.26 o                         
   8   0   8         22.99         26.93         2.00 o                         
 -10   1   8          0.84          0.46         0.26 o                         
  -9   1   8         54.36         57.20         1.55 o                         
  -8   1   8         64.92         64.74         1.63 o                         
  -7   1   8         61.63         58.20         1.71 o                         
  -6   1   8         30.95         28.81         0.96 o                         
  -5   1   8         34.42         24.16         0.96 o                         
  -4   1   8         38.74         40.71         1.42 o                         
  -3   1   8         56.85         59.81         1.94 o                         
  -2   1   8         28.08         24.97         0.90 o                         
  -1   1   8        661.79        648.09        22.14 o                         
   0   1   8         70.69         75.07         2.42 o                         
   1   1   8          7.05          6.45         0.42 o                         
   2   1   8        217.53        236.81         6.82 o                         
   3   1   8        601.57        612.97        14.80 o                         
   4   1   8         26.17         22.34         0.71 o                         
   5   1   8         22.76         25.63         0.91 o                         
   6   1   8         61.65         61.52         2.03 o                         
   7   1   8          6.32          6.42         0.54 o                         
   8   1   8         12.84         14.57         0.85 o                         
 -10   2   8         12.10         11.55         0.65 o                         
  -9   2   8         62.08         57.51         1.56 o                         
  -8   2   8         13.13         13.89         0.57 o                         
  -7   2   8         66.10         62.28         1.92 o                         
  -6   2   8          6.84          7.86         0.46 o                         
  -5   2   8        178.45        179.05         4.83 o                         
  -4   2   8         21.68         16.87         0.76 o                         
  -3   2   8        230.49        210.58         6.63 o                         
  -2   2   8          5.32          4.54         0.44 o                         
  -1   2   8        102.21        100.20         2.69 o                         
   0   2   8        214.66        212.73         5.70 o                         
   1   2   8        304.73        292.50         7.21 o                         
   2   2   8         39.48         34.82         1.28 o                         
   3   2   8        180.06        188.44         4.84 o                         
   4   2   8          1.46          1.63         0.22 o                         
   5   2   8          6.37          6.22         0.39 o                         
   6   2   8          1.32          1.82         0.31 o                         
   7   2   8         13.73         13.58         0.79 o                         
   8   2   8          0.09          0.39         0.31 o                         
 -10   3   8          0.22          0.24         0.24 o                         
  -9   3   8         83.49         77.53         2.02 o                         
  -8   3   8          4.48          2.76         0.29 o                         
  -7   3   8         21.45         23.24         1.03 o                         
  -6   3   8         17.55         19.89         0.76 o                         
  -5   3   8        262.83        261.63         7.98 o                         
  -4   3   8          6.79          4.41         0.39 o                         
  -3   3   8          0.72          1.25         0.25 o                         
  -2   3   8        232.13        214.77         5.72 o                         
  -1   3   8        490.44        459.31        14.19 o                         
   0   3   8         14.69         16.14         0.71 o                         
   1   3   8         64.38         61.65         1.73 o                         
   2   3   8          5.92          3.71         0.41 o                         
   3   3   8          0.76          0.25         0.18 o                         
   4   3   8        105.71        111.89         2.77 o                         
   5   3   8          5.62          5.93         0.39 o                         
   6   3   8         20.74         17.57         0.78 o                         
   7   3   8         83.54         83.16         2.65 o                         
   8   3   8          7.68         10.70         0.73 o                         
 -10   4   8         74.08         72.59         2.37 o                         
  -9   4   8          4.28          3.40         0.35 o                         
  -8   4   8        120.11        119.94         2.81 o                         
  -7   4   8        103.95        106.46         3.04 o                         
  -6   4   8         24.21         23.22         0.84 o                         
  -5   4   8         25.27         25.92         0.90 o                         
  -4   4   8         75.37         76.86         2.44 o                         
  -2   4   8         33.27         24.90         0.87 o                         
  -1   4   8         77.02         76.31         2.11 o                         
   0   4   8         51.91         48.49         1.56 o                         
   1   4   8        167.01        167.07         4.26 o                         
   2   4   8          3.73          1.86         0.31 o                         
   3   4   8         12.26         11.72         0.91 o                         
   4   4   8         17.89         15.50         0.59 o                         
   5   4   8          0.58          0.48         0.20 o                         
   6   4   8          1.97          1.95         0.32 o                         
   7   4   8          0.60          0.40         0.30 o                         
 -10   5   8         22.72         25.00         1.34 o                         
  -9   5   8          0.62          0.70         0.21 o                         
  -8   5   8         24.19         29.63         0.94 o                         
  -7   5   8         12.90         11.86         0.64 o                         
  -6   5   8         13.37         14.88         0.67 o                         
  -5   5   8        136.25        141.77         3.69 o                         
  -4   5   8         12.46         11.35         1.10 o                         
  -3   5   8        442.82        438.65        12.64 o                         
  -2   5   8          2.69          2.62         0.31 o                         
  -1   5   8         25.09         22.47         0.87 o                         
   0   5   8          0.57          0.58         0.20 o                         
   1   5   8         51.60         46.86         1.41 o                         
   2   5   8        101.10        108.39         3.36 o                         
   3   5   8         54.35         51.46         1.61 o                         
   4   5   8          0.78          0.68         0.19 o                         
   5   5   8         10.37         11.65         0.52 o                         
   6   5   8         14.56         14.90         0.77 o                         
   7   5   8          0.74          0.26         0.30 o                         
  -9   6   8          1.08          0.64         0.26 o                         
  -8   6   8        102.54        105.52         2.54 o                         
  -7   6   8          0.05          0.05         0.20 o                         
  -6   6   8         13.91         13.56         0.82 o                         
  -5   6   8         68.83         66.28         1.89 o                         
  -4   6   8          4.73          6.01         0.51 o                         
  -3   6   8         28.84         27.19         1.02 o                         
  -2   6   8         31.35         31.23         1.19 o                         
  -1   6   8         85.61         76.35         2.13 o                         
   0   6   8          4.88          5.23         0.42 o                         
   1   6   8          6.11          6.18         0.50 o                         
   2   6   8         25.77         21.99         0.83 o                         
   3   6   8         34.44         37.06         1.12 o                         
   4   6   8          1.79          2.83         0.29 o                         
   5   6   8         33.21         34.82         1.09 o                         
   6   6   8          2.23          2.19         0.36 o                         
   7   6   8          6.19          6.45         0.62 o                         
  -9   7   8         25.83         31.78         1.34 o                         
  -8   7   8          0.74          1.47         0.30 o                         
  -7   7   8          0.27          0.09         0.18 o                         
  -6   7   8          2.45          2.50         0.34 o                         
  -5   7   8          0.65          0.75         0.26 o                         
  -4   7   8         28.26         29.38         1.04 o                         
  -3   7   8        154.24        153.42         4.82 o                         
  -2   7   8          0.32          0.01         0.23 o                         
  -1   7   8         24.72         27.94         1.00 o                         
   0   7   8         45.72         36.72         1.51 o                         
   1   7   8          0.37         -0.08         0.19 o                         
   2   7   8        168.41        147.78         3.65 o                         
   3   7   8         83.65         89.23         2.31 o                         
   4   7   8          7.55          7.91         0.49 o                         
   5   7   8          0.65          1.99         0.27 o                         
   6   7   8          0.01         -0.10         0.20 o                         
  -8   8   8         12.97         16.85         1.10 o                         
  -7   8   8         22.22         27.19         0.93 o                         
  -6   8   8        102.40        105.16         3.22 o                         
  -5   8   8          2.06          1.87         0.32 o                         
  -4   8   8          8.46          7.64         0.79 o                         
  -3   8   8        157.23        153.16         5.91 o                         
  -2   8   8         59.27         60.61         1.98 o                         
  -1   8   8         67.04         69.30         2.62 o                         
   0   8   8         35.02         27.96         1.36 o                         
   1   8   8          9.88          8.14         0.53 o                         
   2   8   8         14.17         18.93         0.99 o                         
   3   8   8          2.32          3.04         0.31 o                         
   4   8   8          0.36          0.31         0.21 o                         
   5   8   8        110.68        120.75         4.06 o                         
   6   8   8          0.02          0.54         0.24 o                         
  -8   9   8          0.48          0.26         0.26 o                         
  -7   9   8          0.21          0.30         0.27 o                         
  -6   9   8         10.59          8.28         0.56 o                         
  -5   9   8         20.07         20.55         1.12 o                         
  -4   9   8         13.43         14.49         0.78 o                         
  -3   9   8         41.60         37.01         1.38 o                         
  -2   9   8         19.92         16.00         1.27 o                         
  -1   9   8        333.52        338.01        13.54 o                         
   0   9   8          0.84          1.77         0.29 o                         
   1   9   8          0.50          1.38         0.36 o                         
   2   9   8          1.28          1.43         0.26 o                         
   3   9   8          0.30          0.45         0.27 o                         
   4   9   8          0.48          0.83         0.24 o                         
   5   9   8         34.09         36.99         1.38 o                         
  -7  10   8         32.85         33.93         1.72 o                         
  -6  10   8          8.40          8.11         0.50 o                         
  -5  10   8         12.97         13.43         1.03 o                         
  -4  10   8          1.39          1.27         0.33 o                         
  -3  10   8          1.58          1.03         0.27 o                         
  -2  10   8          5.70          3.92         0.42 o                         
  -1  10   8         21.47         19.83         1.22 o                         
   0  10   8          1.14          0.65         0.28 o                         
   1  10   8         16.19         20.18         1.01 o                         
   2  10   8          2.09          1.75         0.35 o                         
   3  10   8          9.25         12.37         0.72 o                         
   4  10   8          8.26         10.96         1.47 o                         
   5  10   8          0.09          0.01         0.26 o                         
  -6  11   8          0.56          0.04         0.36 o                         
  -5  11   8          0.82          1.01         0.27 o                         
  -4  11   8          1.44          1.11         0.32 o                         
  -3  11   8          0.01          0.02         0.25 o                         
  -2  11   8         13.05         13.52         1.26 o                         
  -1  11   8          0.01          0.11         0.24 o                         
   0  11   8          0.93          1.79         0.39 o                         
   1  11   8         11.08         10.62         0.65 o                         
   2  11   8         20.77         22.20         1.19 o                         
   3  11   8         31.08         29.99         1.29 o                         
   4  11   8          0.03         -0.05         0.38 o                         
  -4  12   8         13.74         11.94         0.97 o                         
  -3  12   8          0.53          1.01         0.42 o                         
  -2  12   8         24.64         30.45         1.48 o                         
  -1  12   8         13.07         16.00         2.31 o                         
   0  12   8          0.45         -0.08         0.34 o                         
   1  12   8         97.52         99.50         3.62 o                         
   2  12   8          4.76          4.24         0.52 o                         
  -1  13   8         41.09         51.34         2.45 o                         
 -10   1   9          3.80          3.84         0.45 o                         
  -9   1   9          0.48          0.47         0.20 o                         
  -8   1   9          0.63          0.47         0.22 o                         
  -7   1   9         38.15         36.29         1.89 o                         
  -6   1   9          0.46          0.06         0.19 o                         
  -5   1   9         19.34         15.42         0.78 o                         
  -4   1   9         39.03         35.46         1.40 o                         
  -3   1   9          0.80          0.49         0.19 o                         
  -2   1   9          0.71          0.73         0.21 o                         
  -1   1   9        357.80        364.15         9.58 o                         
   0   1   9         21.91         22.28         0.82 o                         
   1   1   9         30.94         31.12         1.02 o                         
   2   1   9        159.48        173.87         6.29 o                         
   3   1   9          0.07          0.12         0.18 o                         
   4   1   9        519.96        527.59        11.42 o                         
   5   1   9         34.34         34.94         0.99 o                         
   6   1   9         29.98         26.54         1.43 o                         
   7   1   9         20.95         23.53         1.09 o                         
  -9   2   9          7.18          4.89         0.36 o                         
  -8   2   9         35.34         37.37         1.22 o                         
  -7   2   9         98.63         99.75         3.53 o                         
  -6   2   9         41.51         39.25         1.25 o                         
  -5   2   9         12.36         14.80         1.18 o                         
  -4   2   9          0.95          0.17         0.17 o                         
  -3   2   9         51.19         45.03         1.49 o                         
  -2   2   9          8.58          8.36         0.60 o                         
  -1   2   9         37.10         31.53         1.15 o                         
   0   2   9        121.73        121.19         3.17 o                         
   1   2   9          9.81          8.77         0.57 o                         
   2   2   9          0.43          0.02         0.13 o                         
   3   2   9         14.69         13.17         0.78 o                         
   4   2   9          2.59          3.05         0.32 o                         
   5   2   9          5.34          5.44         0.39 o                         
   6   2   9          4.02          3.56         0.36 o                         
   7   2   9          3.13          3.46         0.46 o                         
  -9   3   9         47.73         45.40         1.67 o                         
  -8   3   9          1.11          0.45         0.21 o                         
  -7   3   9          1.65          0.72         0.28 o                         
  -6   3   9         29.64         29.29         1.02 o                         
  -5   3   9          6.23          4.04         0.36 o                         
  -4   3   9          0.00          0.02         0.16 o                         
  -3   3   9         15.95         14.53         1.32 o                         
  -2   3   9        123.01        123.63         3.47 o                         
  -1   3   9          1.23          2.24         0.28 o                         
   0   3   9          0.32          0.71         0.19 o                         
   1   3   9          1.52          0.49         0.21 o                         
   2   3   9         41.79         36.27         1.16 o                         
   3   3   9         19.71         22.21         0.88 o                         
   4   3   9          0.01          0.03         0.18 o                         
   5   3   9          3.94          3.64         0.30 o                         
   6   3   9         39.62         42.31         1.54 o                         
   7   3   9          1.72          1.79         0.38 o                         
  -9   4   9         77.84         82.24         2.82 o                         
  -8   4   9          4.55          4.77         0.38 o                         
  -7   4   9         25.47         23.74         1.06 o                         
  -6   4   9         67.83         68.25         2.07 o                         
  -5   4   9          0.01         -0.08         0.18 o                         
  -4   4   9         14.16         13.45         0.81 o                         
  -3   4   9        165.60        182.25         5.86 o                         
  -2   4   9        412.24        416.77        11.34 o                         
  -1   4   9         23.88         22.11         0.88 o                         
   0   4   9         32.89         33.38         1.10 o                         
   1   4   9        142.98        139.42         3.65 o                         
   2   4   9         41.77         35.60         1.16 o                         
   3   4   9          1.76          0.93         0.25 o                         
   4   4   9          1.19          0.96         0.26 o                         
   5   4   9          0.86          0.40         0.24 o                         
   6   4   9         60.45         61.18         1.98 o                         
   7   4   9          9.84         10.06         0.85 o                         
  -9   5   9         67.53         59.32         1.93 o                         
  -8   5   9          1.16          0.90         0.25 o                         
  -7   5   9         22.96         24.04         1.01 o                         
  -6   5   9        102.03        100.92         3.13 o                         
  -5   5   9        148.28        154.44         4.94 o                         
  -4   5   9        559.54        570.39        14.92 o                         
  -3   5   9         28.65         27.50         1.00 o                         
  -2   5   9         27.97         25.74         1.10 o                         
  -1   5   9         90.74         84.55         2.34 o                         
   0   5   9        167.64        159.13         4.43 o                         
   1   5   9          1.04          0.27         0.22 o                         
   2   5   9          0.80          0.91         0.24 o                         
   3   5   9         65.85         69.72         2.32 o                         
   4   5   9          0.40          0.19         0.21 o                         
   5   5   9          4.08          4.36         0.39 o                         
   6   5   9          1.33          0.97         0.31 o                         
  -8   6   9         13.33         14.86         0.66 o                         
  -7   6   9         35.23         41.19         2.00 o                         
  -6   6   9          0.72          0.63         0.25 o                         
  -5   6   9          0.08          0.34         0.24 o                         
  -4   6   9         15.21         15.03         1.23 o                         
  -3   6   9         16.81         15.97         1.38 o                         
  -2   6   9         34.35         35.25         1.19 o                         
  -1   6   9         10.55          9.61         0.80 o                         
   0   6   9         44.59         57.08         3.77 o                         
   1   6   9          5.12          6.36         0.46 o                         
   2   6   9         18.85         18.97         1.19 o                         
   3   6   9         28.93         26.38         0.91 o                         
   4   6   9          6.06          5.06         0.41 o                         
   5   6   9          7.09          9.84         0.69 o                         
   6   6   9          2.10          2.27         0.40 o                         
  -8   7   9          3.26          3.29         0.37 o                         
  -7   7   9          0.00          0.09         0.28 o                         
  -6   7   9         20.84         22.72         1.02 o                         
  -5   7   9         18.43         19.53         0.85 o                         
  -4   7   9         43.06         43.53         1.64 o                         
  -3   7   9         53.39         47.73         1.61 o                         
  -2   7   9        114.28        107.20         4.90 o                         
  -1   7   9          0.56          0.14         0.22 o                         
   0   7   9         58.25         57.81         2.54 o                         
   1   7   9         25.02         20.87         1.12 o                         
   2   7   9          8.51          8.61         0.55 o                         
   3   7   9          0.06         -0.15         0.21 o                         
   4   7   9         11.20          8.69         0.63 o                         
   5   7   9          0.82          1.52         0.31 o                         
  -7   8   9          0.22          0.56         0.27 o                         
  -6   8   9         81.26         87.84         2.90 o                         
  -5   8   9          0.12         -0.03         0.24 o                         
  -4   8   9          8.97          7.14         0.52 o                         
  -3   8   9         38.41         34.32         1.72 o                         
  -2   8   9        181.59        162.95         6.53 o                         
  -1   8   9         60.38         56.70         1.77 o                         
   0   8   9          0.09         -0.24         0.24 o                         
   1   8   9          5.26          3.42         0.37 o                         
   2   8   9         49.84         48.51         2.42 o                         
   3   8   9          1.27          1.48         0.34 o                         
   4   8   9         15.51         16.21         1.09 o                         
   5   8   9          1.62          1.08         0.32 o                         
  -7   9   9          0.14          0.08         0.26 o                         
  -6   9   9         36.75         46.15         2.17 o                         
  -5   9   9          0.76          0.74         0.32 o                         
  -4   9   9          8.08          9.58         0.87 o                         
  -3   9   9         20.37         14.49         1.03 o                         
  -2   9   9         72.09         58.72         1.94 o                         
  -1   9   9         91.74         83.43         3.37 o                         
   0   9   9         21.85         23.35         1.60 o                         
   1   9   9          4.17          3.55         0.46 o                         
   2   9   9         40.46         36.05         1.41 o                         
   3   9   9          0.10          0.30         0.26 o                         
   4   9   9         48.19         58.14         2.00 o                         
  -6  10   9         16.78         16.85         0.91 o                         
  -5  10   9          7.70          7.70         0.77 o                         
  -4  10   9          0.28          0.10         0.31 o                         
  -3  10   9         31.30         32.97         1.59 o                         
  -2  10   9          3.27          3.01         0.46 o                         
  -1  10   9         27.10         30.51         1.49 o                         
   0  10   9         16.89         14.61         1.00 o                         
   1  10   9         46.38         43.87         1.83 o                         
   2  10   9          0.30         -0.01         0.27 o                         
   3  10   9          0.88          2.01         0.35 o                         
  -4  11   9          3.92          3.90         0.57 o                         
  -3  11   9          1.01          0.27         0.36 o                         
  -2  11   9         12.57         12.94         1.12 o                         
  -1  11   9          4.97          6.30         0.79 o                         
   0  11   9          3.10          1.73         0.50 o                         
   1  11   9          0.23         -0.16         0.24 o                         
   2  11   9          1.85          2.75         0.40 o                         
  -9   0  10         12.56         10.61         0.86 o                         
  -8   0  10         44.58         48.40         2.71 o                         
  -7   0  10         35.74         37.09         3.58 o                         
  -6   0  10          9.45          9.28         0.85 o                         
  -5   0  10        245.06        251.37        13.37 o                         
  -4   0  10         36.96         38.44         2.07 o                         
  -3   0  10          9.57          9.95         1.06 o                         
  -2   0  10        128.75        120.37         5.19 o                         
  -1   0  10        299.21        293.96        10.41 o                         
   0   0  10        161.59        184.23         9.71 o                         
   1   0  10        201.83        207.45         7.45 o                         
   2   0  10         18.80         21.24         1.33 o                         
   3   0  10        872.86        867.58        38.91 o                         
   4   0  10        222.54        234.16         8.04 o                         
   5   0  10         36.92         38.02         1.83 o                         
   6   0  10         19.78         18.90         1.20 o                         
  -9   1  10         23.46         20.20         0.92 o                         
  -8   1  10          3.00          3.74         0.41 o                         
  -7   1  10        113.17        106.48         2.89 o                         
  -6   1  10         83.16         79.65         2.81 o                         
  -5   1  10          0.10          0.27         0.24 o                         
  -4   1  10        223.03        214.31         5.91 o                         
  -3   1  10        210.26        207.84         5.27 o                         
  -2   1  10          4.34          3.88         0.36 o                         
  -1   1  10         32.59         34.43         1.17 o                         
   0   1  10          1.76          1.73         0.29 o                         
   1   1  10        189.93        192.46         4.90 o                         
   2   1  10        133.51        136.66         5.54 o                         
   3   1  10         16.39         13.72         0.82 o                         
   4   1  10         14.02         16.33         0.70 o                         
   5   1  10        130.12        136.75         3.39 o                         
   6   1  10         20.61         22.28         0.91 o                         
  -9   2  10         55.87         52.21         1.74 o                         
  -8   2  10          5.38          5.91         0.48 o                         
  -7   2  10         22.82         22.38         1.04 o                         
  -6   2  10          0.01         -0.22         0.22 o                         
  -5   2  10         56.49         58.76         2.26 o                         
  -4   2  10          1.22          0.43         0.26 o                         
  -3   2  10        110.11        104.02         3.50 o                         
  -2   2  10         22.44         21.77         0.85 o                         
  -1   2  10        342.12        367.15        12.86 o                         
   0   2  10          1.86          1.29         0.24 o                         
   1   2  10         16.73         13.95         0.74 o                         
   2   2  10         46.41         45.43         1.81 o                         
   3   2  10          3.07          3.33         0.36 o                         
   4   2  10         31.74         30.18         0.97 o                         
   5   2  10         13.99         11.03         0.59 o                         
   6   2  10          0.01         -0.14         0.23 o                         
  -8   3  10          2.34          1.32         0.34 o                         
  -7   3  10         60.01         57.59         2.20 o                         
  -6   3  10         28.09         28.54         1.07 o                         
  -5   3  10         12.50         11.33         0.79 o                         
  -4   3  10        174.60        174.65         5.08 o                         
  -3   3  10        293.03        288.73         7.67 o                         
  -2   3  10        256.36        248.72         7.86 o                         
  -1   3  10        143.17        136.43         4.54 o                         
   0   3  10        120.15        120.56         3.72 o                         
   1   3  10        350.51        351.92         9.83 o                         
   2   3  10         12.24          9.54         0.58 o                         
   3   3  10          6.49          6.73         0.54 o                         
   4   3  10         94.54         96.60         3.05 o                         
   5   3  10         13.92         13.21         0.59 o                         
   6   3  10         35.19         36.40         1.40 o                         
  -8   4  10         42.65         42.93         1.49 o                         
  -7   4  10          0.65          0.29         0.25 o                         
  -6   4  10         21.18         20.92         0.92 o                         
  -5   4  10        184.87        186.50         5.81 o                         
  -4   4  10        395.12        418.30        11.86 o                         
  -3   4  10          2.81          4.23         0.46 o                         
  -2   4  10          0.09         -0.17         0.21 o                         
  -1   4  10        112.43        106.20         3.06 o                         
   0   4  10         71.22         64.22         1.89 o                         
   1   4  10         44.21         50.25         1.97 o                         
   2   4  10         13.12         11.04         1.03 o                         
   3   4  10         53.70         53.21         1.72 o                         
   4   4  10         14.10         13.97         0.66 o                         
   5   4  10          0.57          0.38         0.27 o                         
  -8   5  10          0.01          0.16         0.25 o                         
  -7   5  10         18.67         20.95         1.48 o                         
  -6   5  10          1.96          1.27         0.31 o                         
  -5   5  10         13.06         12.27         0.94 o                         
  -4   5  10          1.86          1.50         0.35 o                         
  -3   5  10          3.50          3.60         0.47 o                         
  -2   5  10         51.50         46.98         1.49 o                         
  -1   5  10         12.69         12.06         0.85 o                         
   0   5  10          2.50          2.11         0.31 o                         
   1   5  10          5.08          5.85         0.48 o                         
   2   5  10         25.20         19.10         0.91 o                         
   3   5  10          0.17         -0.05         0.26 o                         
   4   5  10         18.81         21.61         0.99 o                         
   5   5  10         11.30         10.91         0.63 o                         
  -7   6  10          3.72          3.95         0.59 o                         
  -6   6  10         14.11         10.89         0.83 o                         
  -5   6  10         14.19         13.57         1.00 o                         
  -4   6  10          2.33          2.20         0.34 o                         
  -3   6  10          0.02          0.01         0.22 o                         
  -2   6  10          1.22          0.60         0.27 o                         
  -1   6  10          3.19          2.45         0.34 o                         
   0   6  10         11.14          6.96         0.52 o                         
   1   6  10          7.94          5.57         0.55 o                         
   2   6  10          0.67          0.27         0.27 o                         
   3   6  10         21.74         17.15         1.28 o                         
   4   6  10          0.01          0.21         0.31 o                         
   5   6  10         29.20         33.00         1.30 o                         
  -7   7  10         28.06         30.20         1.40 o                         
  -6   7  10         17.99         19.79         1.38 o                         
  -5   7  10         45.51         52.62         2.12 o                         
  -4   7  10         18.52         18.90         0.93 o                         
  -3   7  10         30.80         24.51         1.01 o                         
  -2   7  10         18.20         15.22         0.95 o                         
  -1   7  10         41.34         44.17         1.47 o                         
   0   7  10          0.25          0.92         0.33 o                         
   1   7  10         39.07         35.75         2.09 o                         
   2   7  10          0.30         -0.09         0.31 o                         
   3   7  10         23.11         24.12         1.06 o                         
   4   7  10         45.64         58.35         2.09 o                         
  -6   8  10         21.05         18.82         1.28 o                         
  -5   8  10          1.71          1.58         0.37 o                         
  -4   8  10          9.67          9.71         0.75 o                         
  -3   8  10         29.29         32.88         1.47 o                         
  -2   8  10          5.42          4.36         0.48 o                         
  -1   8  10         12.07         11.09         0.70 o                         
   0   8  10          2.78          1.71         0.42 o                         
   1   8  10         33.22         29.94         1.43 o                         
   2   8  10          8.43          8.50         0.73 o                         
   3   8  10         23.90         22.39         1.08 o                         
  -5   9  10          0.08         -0.08         0.32 o                         
  -4   9  10         41.43         41.38         1.79 o                         
  -3   9  10          0.09          0.04         0.30 o                         
  -2   9  10         92.55        111.04         4.41 o                         
  -1   9  10          0.09          0.55         0.35 o                         
   0   9  10          9.49          9.01         0.84 o                         
   1   9  10         12.39         14.41         1.13 o                         
   2   9  10         10.60         14.13         0.93 o                         
  -4  10  10          0.87          0.31         0.37 o                         
  -3  10  10          8.38         11.15         0.95 o                         
  -2  10  10          2.28          0.40         0.45 o                         
  -1  10  10         18.64         20.27         1.43 o                         
   0  10  10          0.14          1.53         0.54 o                         
   1  10  10          8.33          7.98         0.85 o                         
  -8   1  11         84.13         78.22         4.79 o                         
  -7   1  11          0.18          0.50         0.30 o                         
  -6   1  11         14.66         14.02         0.85 o                         
  -5   1  11         41.45         39.64         1.52 o                         
  -4   1  11         39.83         37.77         1.44 o                         
  -3   1  11        145.58        143.23         5.88 o                         
  -2   1  11          8.83          8.41         0.85 o                         
  -1   1  11          0.03         -0.09         0.23 o                         
   0   1  11         13.88         14.04         0.82 o                         
   1   1  11          1.00          1.20         0.31 o                         
   2   1  11         12.11         12.87         0.79 o                         
   3   1  11        115.75        126.30         5.19 o                         
   4   1  11         63.48         64.52         1.97 o                         
   5   1  11          2.98          2.25         0.43 o                         
  -8   2  11         18.24         18.41         1.35 o                         
  -7   2  11          2.05          1.76         0.38 o                         
  -6   2  11         46.27         43.26         1.64 o                         
  -5   2  11         40.09         36.65         1.42 o                         
  -4   2  11         69.85         68.31         2.20 o                         
  -3   2  11        207.91        227.66         8.99 o                         
  -2   2  11         47.58         43.08         1.61 o                         
  -1   2  11          0.01          0.17         0.24 o                         
   0   2  11         44.78         45.26         1.45 o                         
   1   2  11         20.59         16.94         0.82 o                         
   2   2  11          3.20          2.65         0.37 o                         
   3   2  11         46.58         42.78         2.26 o                         
   4   2  11        111.93        117.04         3.51 o                         
  -7   3  11          0.06          0.11         0.29 o                         
  -6   3  11          8.33          8.37         0.67 o                         
  -5   3  11         71.65         70.14         3.14 o                         
  -4   3  11         10.56          9.38         0.60 o                         
  -3   3  11         15.28         16.65         1.01 o                         
  -2   3  11         42.69         37.07         1.38 o                         
  -1   3  11         25.88         25.33         1.20 o                         
   0   3  11          8.37          7.44         0.50 o                         
   1   3  11         10.14         11.30         1.07 o                         
   2   3  11         32.21         31.61         1.34 o                         
   3   3  11         11.48          7.76         0.66 o                         
   4   3  11          1.72          1.02         0.34 o                         
  -7   4  11          0.32          0.17         0.31 o                         
  -6   4  11          0.36         -0.07         0.28 o                         
  -5   4  11          0.79          1.00         0.34 o                         
  -4   4  11         18.42         16.30         0.95 o                         
  -3   4  11         27.53         23.48         0.95 o                         
  -2   4  11          7.59          6.93         0.60 o                         
  -1   4  11         39.00         34.66         1.23 o                         
   0   4  11        120.98        111.45         5.69 o                         
   1   4  11         33.45         36.79         1.58 o                         
   2   4  11         15.26         17.25         1.36 o                         
   3   4  11         43.56         42.87         1.97 o                         
   4   4  11         24.95         24.72         1.13 o                         
  -7   5  11          4.80          4.33         0.68 o                         
  -6   5  11         21.91         22.35         1.16 o                         
  -5   5  11          2.17          3.27         0.45 o                         
  -4   5  11         17.32         11.27         1.33 o                         
  -3   5  11          4.03          3.44         0.46 o                         
  -2   5  11         48.87         51.33         1.66 o                         
  -1   5  11         72.78         68.02         3.22 o                         
   0   5  11          1.07          1.00         0.33 o                         
   1   5  11         35.27         36.77         1.57 o                         
   2   5  11         34.17         35.02         1.54 o                         
   3   5  11         13.91         15.64         1.43 o                         
  -6   6  11          4.16          3.94         0.50 o                         
  -5   6  11         10.66          9.24         0.91 o                         
  -4   6  11         58.42         60.23         2.91 o                         
  -3   6  11          4.52          5.44         0.57 o                         
  -2   6  11          0.01         -0.06         0.24 o                         
  -1   6  11          9.64         11.09         1.24 o                         
   0   6  11         15.26         17.86         1.84 o                         
   1   6  11         79.03         86.57         3.68 o                         
   2   6  11          0.01         -0.11         0.35 o                         
   3   6  11         49.49         58.69         1.87 o                         
  -5   7  11         22.29         24.25         1.32 o                         
  -4   7  11          7.02          6.02         0.65 o                         
  -3   7  11         11.59          9.57         0.79 o                         
  -2   7  11         27.33         30.87         1.55 o                         
  -1   7  11         29.96         35.38         1.83 o                         
   0   7  11          1.95          2.19         0.51 o                         
   1   7  11         39.47         36.34         1.72 o                         
   2   7  11          3.66          4.41         0.64 o                         
  -4   8  11         40.86         45.30         1.90 o                         
  -3   8  11          3.11          1.26         0.45 o                         
  -2   8  11         12.32         11.74         1.10 o                         
  -1   8  11         35.63         38.98         1.98 o                         
   0   8  11         52.98         64.20         2.86 o                         
   1   8  11          0.25          0.71         0.46 o                         
  -2   9  11         71.96         85.32         3.62 o                         
  -1   9  11         16.85         20.05         1.50 o                         
  -6   0  12          9.87          6.37         0.86 o                         
  -5   0  12        135.55        134.12         8.25 o                         
  -4   0  12         82.24         81.07         5.60 o                         
  -3   0  12        140.06        141.63        10.06 o                         
  -2   0  12         16.41         17.25         2.56 o                         
  -1   0  12          0.29          0.45         0.40 o                         
   0   0  12          2.27          1.60         0.56 o                         
   1   0  12          0.01         -0.08         0.50 o                         
   2   0  12          0.05          0.42         0.47 o                         
   3   0  12         28.82         32.72         2.44 o                         
  -6   1  12          2.58          2.33         0.43 o                         
  -5   1  12          9.77          7.88         0.75 o                         
  -4   1  12         17.09         19.87         1.15 o                         
  -3   1  12          6.27          5.33         0.55 o                         
  -2   1  12          0.00         -0.23         0.23 o                         
  -1   1  12          3.37          5.87         0.55 o                         
   0   1  12         27.14         30.61         1.48 o                         
   1   1  12          0.00         -0.15         0.31 o                         
   2   1  12         95.35        107.14         3.81 o                         
   3   1  12          6.03          7.66         0.97 o                         
  -6   2  12         39.84         42.97         2.33 o                         
  -5   2  12         21.33         23.87         1.32 o                         
  -4   2  12         63.90         61.73         2.20 o                         
  -3   2  12         31.35         37.65         1.67 o                         
  -2   2  12          0.81          0.47         0.29 o                         
  -1   2  12          0.05          0.04         0.31 o                         
   0   2  12         31.89         32.98         1.94 o                         
   1   2  12         24.44         24.15         1.23 o                         
   2   2  12         24.53         24.77         1.23 o                         
   3   2  12          0.37          1.12         0.43 o                         
  -6   3  12         16.95         16.18         1.32 o                         
  -5   3  12         54.16         52.59         2.00 o                         
  -4   3  12          0.55          0.03         0.31 o                         
  -3   3  12          0.49          0.68         0.41 o                         
  -2   3  12          7.66          6.51         0.68 o                         
  -1   3  12         41.70         44.69         2.25 o                         
   0   3  12          9.75          9.24         0.83 o                         
   1   3  12          9.45          7.58         0.69 o                         
   2   3  12         27.86         27.88         1.36 o                         
  -5   4  12         15.24         15.75         1.40 o                         
  -4   4  12          0.03          0.05         0.32 o                         
  -3   4  12         59.60         61.91         2.74 o                         
  -2   4  12         11.95         11.68         1.29 o                         
  -1   4  12         13.08         13.18         1.45 o                         
   0   4  12          9.77         10.11         0.84 o                         
   1   4  12          3.28          3.55         0.58 o                         
   2   4  12         37.51         36.82         2.15 o                         
  -5   5  12          0.20          0.25         0.34 o                         
  -4   5  12         16.21         16.31         1.13 o                         
  -3   5  12         16.76         18.27         1.14 o                         
  -2   5  12          0.28          0.29         0.41 o                         
  -1   5  12         27.78         22.76         1.46 o                         
   0   5  12          2.47          3.19         0.59 o                         
   1   5  12          9.44          5.67         0.74 o                         
  -4   6  12         11.23         11.63         1.08 o                         
  -3   6  12         10.22         11.47         1.60 o                         
  -2   6  12          2.06          4.13         0.69 o                         
  -1   6  12         11.26         13.73         1.11 o                         
   0   6  12          1.88          1.99         0.58 o                         
  -3   1  13          5.65          4.41         0.65 o                         
  -2   1  13         11.50         10.61         0.98 o                         
  -1   1  13         35.39         39.25         1.99 o                         
   0   1  13         16.01         15.24         1.24 o                         
  -3   2  13          0.72          0.45         0.41 o                         
  -2   2  13         24.92         27.32         1.60 o                         
  -1   2  13          0.46          0.87         0.44 o                         
                                                                                
