# Supplementary material for: Exploration of the structure and inter­actions of 4-(di­methyl­amino)-3-methyl­phenyl N-methyl­car­bam­ate (Aminocarb)
Source: Acta Crystallogr C Struct Chem. 2025 May 13;81(Pt 6):310–8. doi: 10.1107/S205322962500378X (PMC12138253; doi:10.1107/S205322962500378X)
Supplement: Supplementary file 4 [file c-81-00310-sup4.txt]

                                                                                            "24tyb_ta4_"  PLATON-GENERAL   Page    1
====================================================================================================================================
PLATON(V- 90522)-Run for: 24tyb_ta4_aminocarb_in_acetone_a.res in P2(1)/c                                 TIME: ay, 17 January 2025
====================================================================================================================================
                                                                                                              (C) 1980-2022 A.L.Spek
                                                       ============
====================================================== Crystal Data ================================================================
                                                       ============
                        Input Cell  (Lattice Type: P)   -   Temp =   0K             Reduced Cell     (Acta Cryst.(1976),A32,297-298)
---------------------------------------------------------------------------------   ------------------------------------------------
a =     9.2445(3)  Angstrom                alpha =            90 Degree             a  =    9.245     alpha  =   90.00  V  =  1133.2
b =    12.4193(4)                           beta =     98.929(1)                    b  =    9.991     beta   =   90.00
c =     9.9910(4)                          gamma =            90                    c  =   12.419     gamma  =   98.93

V =      1133.168 Cubic-Angstrom          d(100) =      9.1325   Angstrom                        Niggli Values
                                          d(010) =     12.4193                              85.461    99.820   154.239
Lambda(sync) =   0.71073 Angstrom         d(001) =      9.8699                               0.000     0.000   -14.335

                                                ==========================
=============================================== Orthogonalization Matrices =========================================================
                                                ==========================

(See e.g. J.D.Dunitz, Xray Analysis and Structure Determination of Organic Molecules, Cornell Univ. Press, 1979, P236)

(XO)   (   9.24450         0  -1.55071 ) (X)   ,   (X)   (   0.10817         0   0.01700 ) (XO)      Orthogonal Axes AO, BO and CO
(YO) = (         0  12.41930         0 )*(Y)   ,   (Y) = (         0   0.08052         0 )*(YO)             are defined as:
(ZO)   (         0         0   9.86992 ) (Z)   ,   (Z)   (         0         0   0.10132 ) (ZO)     AO // A, CO // C*, BO // CO X AO

                                                  ====================
================================================= Space Group Symmetry =============================================================
                                                  ====================

(See e.g. G. Burns & A.M. Glazer, Space Groups for Solid State Scientists, Academic Press, 1990 or Int. Tables A)

Space Group  H-M:  P21/c                                      Laue:  2/m
Space Group Hall: -P 2ybc                          [Schoenflies: C2h^5 ]
Lattice Type: mP,  Centric,   Monoclinic, Multiplicity:   4( 2), No:  14

Non-Sohnke - No Absolute Structure

  Nr            ***** Symmetry Operation(s) *****

   1               X ,              Y ,              Z
   2             - X ,        1/2 + Y ,        1/2 - Z
   3             - X ,            - Y ,            - Z
   4               X ,        1/2 - Y ,        1/2 + Z
                                                                                            "24tyb_ta4_"  PLATON-ADDSYM    Page    2
====================================================================================================================================
ADDSYM - CHECK  (cf. MISSYM (C): Le Page, Y., J. Appl. Cryst. (1987), 20, 264-269; J. Appl. Cryst. (1988), 21, 983-984)
------------------------------------------------------------------------------------------------------------------------------------
- ADDSYM Search on ALL NON-H Chem. Types (Treated EQUAL) [Max NonFit 20 Perc]
- Number of Input Atoms Included in Search   15 (Unitcell   60)
- Density based on Input Atom Set = 1.221 g.cm-3 - Vol / Non-H atom = 18.9 Ang^3
- The Structure Implies the Following Symmetry Elements Subject to the Criteria:
- Criteria 1.00 Deg (Metric), 0.25 Ang (Rot), 0.45 Ang (Inv), 0.45 Ang (Transl)

Symm.  Input  Reduced  (Ang)        (Deg) Perc AvrDev.(Ang)          Input Cell
Elem Cell_Row Cell_Row   d  Typ Dot Angle Fit  MaxDev.             x     y     z
--------------------------------------------------------------------------------
 c   [ 0 1 0] [ 0 0 1] 12.42  2  1     0  100       0  Through     0   3/4     0
                                                    0  Glide       0     0   1/2
-1   ===================================  100       0  at          0     0     0

         T.R.A.N.S.F.O.R.M.A.T.I.O.N  M.A.T.R.I.X for CELL and HKL DATA
         ==============================================================
   Reduced->Convent         Input->Reduced       T = Input->Convent:    a' = T a
--------------------------------------------------------------------------------
(    -1     0     0 )   (    -1     0     0 )   (     1     0     0 )     Det(T)
(     0     0    -1 ) X (     0     0    -1 ) = (     0     1     0 )       =
(     0    -1     0 )   (     0    -1     0 )   (     0     0     1 )     1.000

Cell Lattice  a       b       c    Alpha   Beta  Gamma Volume CrystalSystem Laue
--------------------------------------------------------------------------------
Input   mP  9.245  12.419   9.991  90.00  98.93  90.00   1133   monoclinic   2/m
Reduced  P  9.245   9.991  12.419  90.00  90.00  98.93   1133
Convent mP  9.245  12.419   9.991  90.00  98.93  90.00   1133   monoclinic   2/m

:: *** No Obvious Extra Crystallographic Symmetry was Detected ***

                                                                                            "24tyb_ta4_"  PLATON-GEOMETRY  Page    3
====================================================================================================================================
(1:19-Rule Rounded) Coordinates of Unique Residue(s) Identified.  Standard Deviations in the Last Digit are in Parentheses.
------------------------------------------------------------------------------------------------------------------------------------
          Site    = Site Symmetry; SSN = Site Symmetry Number; SSOF = SHELX Site Occupation Factor (= S.O.F / SSN).
*******   Move    = Transformation on Input Data: N.IJK (N = SymOp, IJK = Translation) i.e. 1.555 = nomove
SYMBOLS:  Type    = D/A = Potential Donor or Acceptor atom, D-H = H on Donor atom, MET = Metal.
*******   El Type = AK = Alkali Metal, AE = Alkaline Earth, HL = Halogen, AN = Actinide, LN = Lanthanide, TR = Transition Element.
          ARU     = Asymmetric Residue Unit encoded as sklm.nn, with s = symmetry op, klm = translation, nn = residue #.
          RESIDUE = collection of ARU's constituting an isolated unit (= molecule, ion).
          FLAGS   : d = determined, c = calculated, R = riding G = group
------------------------------------------------------------------------------------------------------------------------------------
Atom Types  :      C      H      N      O
Cov.Rad(Ang):   0.68   0.35   0.68   0.68
Atom Volume :  13.87   5.08  11.80  11.39
Atom Number :      6      1      7      8
Atom Weight : 12.010  1.008  14.01  16.00
Scat.Fact.f0:  5.999  1.000  6.995  7.999
Scat.Fact.f':  0.003  0.000  0.006  0.011
Scat.Fact.f":  0.002  0.000  0.003  0.006
Mu/Rho(MoKa):   0.58   0.37   0.84   1.22
Elem. Type  :     --     --     --     --
------------------------------------------------------------------------------------------------------------------------------------
Sources - Cov. Radii : Manual Cambridge Crystallographic Data Base
        - Atom Volume: D.W.M. Hofmann (2002). Acta Cryst. B58, 489-493
        - Atomic Wt. : SHELXL
        - Scat. Fact.: SHELXL (International Tables)
        - mu/rho     : International Tables C, Table 4.2.4.2, 193-199 - [Multiply by Atom Weight and 1.66054 for Barns/atom values]
------------------------------------------------------------------------------------------------------------------------------------
Flags Label         Fractional Coordinates (x,y,z)          Orthogonal Coordinates (XO,YO,ZO)   Site SSN*SSOF =    S.O.F   Move Type
------------------------------------------------------------------------------------------------------------------------------------
-     O1          0.88204(9)     0.72368(6)     0.33288(7)   7.6378(8)   8.9876(7)   3.2855(7)     1  1     1          1    -    D/A
-     O2          0.79138(9)     0.61438(6)     0.48184(7)   6.5687(8)   7.6302(7)   4.7557(7)     1  1     1          1    -    D/A
-     N1         0.87969(11)     0.77344(7)     0.55067(9)  7.2784(10)   9.6056(9)   5.4351(9)     1  1     1          1    -    D/A
-     N2         0.61926(11)     0.28175(8)    0.11263(10)  5.5501(10)  3.4991(10)  1.1116(10)     1  1     1          1    -    D/A
-     C1         0.94688(15)     0.87751(9)    0.54104(13)  7.9144(14) 10.8981(11)  5.3400(13)     1  1     1          1    -     -
-     C2         0.85427(11)     0.70694(8)    0.44562(10)  7.2063(10)  8.7797(10)  4.3982(10)     1  1     1          1    -     -
-     C3         0.75369(12)     0.53608(8)    0.38076(10)  6.3770(11)  6.6577(10)  3.7581(10)     1  1     1          1    -     -
-     C4         0.85832(11)     0.46956(9)    0.34132(10)  7.4055(10)  5.8316(11)  3.3688(10)     1  1     1          1    -     -
-     C5         0.81382(11)     0.38661(8)    0.25101(11)  7.1341(10)  4.8014(10)  2.4774(11)     1  1     1          1    -     -
-     C6         0.66601(11)     0.36902(8)    0.20113(10)  5.8450(10)  4.5830(10)  1.9851(10)     1  1     1          1    -     -
-     C7         0.56008(12)     0.43636(9)    0.24538(11)  4.7971(11)  5.4193(11)  2.4219(11)     1  1     1          1    -     -
-     C8         0.60681(12)     0.52047(9)    0.33362(11)  5.0923(11)  6.4639(11)  3.2928(11)     1  1     1          1    -     -
-     C9         0.39819(13)    0.41537(12)    0.20828(15)  3.3581(12)  5.1586(15)  2.0557(15)     1  1     1          1    -     -
-     C10        0.72657(15)    0.19696(10)    0.10623(15)  6.5520(14)  2.4461(12)  1.0485(15)     1  1     1          1    -     -
-     C11        0.55227(18)    0.31372(13)   -0.02376(14)  5.1423(17)  3.8962(16) -0.2345(14)     1  1     1          1    -     -

-     H1             0.85483        0.75349        0.62850      6.9279      9.3578      6.2032     1  1     1          1    -    D-H
-     H1A            0.92494        0.90372        0.44757      7.8566     11.2236      4.4175     1  1     1          1    -     -
-     H1B            1.05315        0.87112        0.56737      8.8560     10.8187      5.5999     1  1     1          1    -     -
                                                                                            "24tyb_ta4_"  PLATON-GEOMETRY  Page    4
====================================================================================================================================
-     H1C            0.90816        0.92834        0.60164      7.4625     11.5293      5.9381     1  1     1          1    -     -
-     H4             0.95914        0.48014        0.37521      8.2849      5.9630      3.7033     1  1     1          1    -     -
-     H5             0.88551        0.34081        0.22252      7.8410      4.2326      2.1963     1  1     1          1    -     -
-     H8             0.53662        0.56781        0.36179      4.3998      7.0518      3.5708     1  1     1          1    -     -
-     H9A            0.36102        0.45232        0.12321      3.1464      5.6175      1.2161     1  1     1          1    -     -
-     H9B            0.34710        0.44238        0.28041      2.7739      5.4941      2.7676     1  1     1          1    -     -
-     H9C            0.38121        0.33777        0.19711      3.2184      4.1949      1.9455     1  1     1          1    -     -
-     H10A           0.80642        0.22456        0.06187      7.3590      2.7889      0.6107     1  1     1          1    -     -
-     H10B           0.67963        0.13602        0.05430      6.1986      1.6893      0.5359     1  1     1          1    -     -
-     H10C           0.76594        0.17320        0.19822      6.7734      2.1510      1.9564     1  1     1          1    -     -
-     H11A           0.48415        0.37338       -0.01796      4.5036      4.6371     -0.1773     1  1     1          1    -     -
-     H11B           0.49897        0.25246       -0.06948      4.7205      3.1354     -0.6858     1  1     1          1    -     -
-     H11C           0.62878        0.33675       -0.07531      5.9295      4.1822     -0.7433     1  1     1          1    -     -

   Ordered Structure                                  Unit Cell Contents (Based on Contents of Atom List, that may be Incomplete)
====================================================================================================================================
Resd Site  X(cen) Y(cen) Z(cen)  Mol.Wt S.O.F   Z      C     H    N    O
====================================================================================================================================
  1     1  0.729  0.512  0.301   208.26     1   4     11    16    2    2
                              ------------------------------------------------------------------------------------------------------
        Unit Cell Weight =       833.03               44    64    8    8

 Calculated Analysis (%) =                          63.4   7.7 13.5 15.4

          Moiety_Formula = C11 H16 N2 O2

             Sum_Formula = C11 H16 N2 O2

          Formula_Weight =      208.26 [Note: Based on SHELXL2014 Atomic Weights]

               Formula_Z =           4

            SpaceGroup_Z =           4  ===>  Z' =  4 /  4 =   1.000

      Calculated Density =      1.2207 g cm-3 [= Mg m-3]                              ** WARNING **
                                                                           Please Check the Derived Crystal Data.
                  F(000) =       448.0 [     448.19]                       They may be Incorrect for Disordered,
                                                                           Incomplete or Polymeric Structures.
                mu(MoKa) =        0.85 cm-1 =   0.085 mm-1

                                                                                            "24tyb_ta4_"  PLATON-GEOMETRY  Page    5
====================================================================================================================================

        Predicted Volume =      1120.9[    1120.9] Ang**3, 298[298]K - (D.W.M. Hofmann (2002). Acta Cryst. B58, 489-493)

Note on F000: The first number is a pure electron count, the second number between [] is calculated from f,f' & f"
                                                                                            "24tyb_ta4_"  PLATON-MOLSYM    Page    6
====================================================================================================================================
MOLSYM: Search for (additional) Molecular (Point Group) Symmetry - Hydrogen Atoms Excluded ! - Ordered Residues Only !
====================================================================================================================================

For Details on the Molecular Symmetry Determination see: T. Pilati & A. Forni, J.Appl.Cryst. (1998), 31, 503-504 & (2000), 33, 417.

For CSM (i.e. Continuous Symmetry Measure), see: H. Zabrodsky et al. (1993) JACS, 115, 8278-8289

 ***** Weighting Mode = ATOMIC *****

Resd 1          No Molecular Symmetry Within Tolerance =  0.80 Ang.
Resd 1          No Molecular Symmetry Within Tolerance =  0.80 Ang.
                                                                                            "24tyb_ta4_"  PLATON-MOLSYM    Page    7
====================================================================================================================================
MOLSYM: Search for (additional) Molecular (Point Group) Symmetry - Hydrogen Atoms Excluded ! - Ordered Residues Only !
====================================================================================================================================

For Details on the Molecular Symmetry Determination see: T. Pilati & A. Forni, J.Appl.Cryst. (1998), 31, 503-504 & (2000), 33, 417.

For CSM (i.e. Continuous Symmetry Measure), see: H. Zabrodsky et al. (1993) JACS, 115, 8278-8289

 ***** Weighting Mode = UNIT   *****

Resd 1          No Molecular Symmetry Within Tolerance =  0.80 Ang.
Resd 1          No Molecular Symmetry Within Tolerance =  0.80 Ang.
                                                                                            "24tyb_ta4_"  PLATON-NONSYM    Page    8
====================================================================================================================================
NONSYM Search for Additional (Non)Crystallographic Symmetry between Residues (Experimental)
====================================================================================================================================

- Residue numbers with opposite signs indicate potential enantiomeric pairs
- Hydrogen atoms omitted from the analysis
- Only residues with more than 6 atoms are analysed


RES# Coords Center of Gravity        Main axes (hor)   EigenV   Asym Angle a,b,c
--------------------------------------------------------------------------------
  1  0.7323   0.5152   0.3057    0.060  0.525 -0.849    1768   28.61  87  58 148
     6.2957   6.3986   3.0168   -0.958  0.269  0.098    1668   31.29 163  74  76
       Res.Mol.Wt. =   192.13    0.280  0.807  0.520     244   40.19  74  36  62

                                                                                            "24tyb_ta4_"  PLATON-ADP-Anal  Page    9
====================================================================================================================================
(An)isotropic, Equivalent and Main Axes Displacement Parameters - Unusual Values Marked with a # - [Optional Coordinate Split-up]
------------------------------------------------------------------------------------------------------------------------------------
------------------------------------------------------------------------------------------------------------------------------------
Atom  Label    U11 or Uiso      U22          U33          U23          U13          U12        Ueq(sUeq)     U1     U2     U3 U3/U1
------------------------------------------------------------------------------------------------------------------------------------
   1 O1          0.0489(5)    0.0319(4)    0.0196(4)   -0.0014(3)    0.0094(3)   -0.0049(3)    0.0330(3) 0.0182 0.0306 0.0503  2.77
               [   0.8916       0.7223       0.3346] & [  0.8724       0.7251       0.3311]
   2 O2          0.0478(5)    0.0318(4)    0.0210(4)   -0.0039(3)    0.0092(3)   -0.0107(3)    0.0331(3) 0.0194 0.0266 0.0534  2.76
               [   0.8008       0.6119       0.4838] & [  0.7820       0.6169       0.4799]
   3 N1          0.0442(5)    0.0299(5)    0.0197(4)   -0.0031(3)    0.0078(4)   -0.0051(4)    0.0310(3) 0.0183 0.0286 0.0459  2.51
               [   0.8881       0.7720       0.5522] & [  0.8713       0.7749       0.5491]
   4 N2          0.0386(5)    0.0309(5)    0.0328(5)   -0.0078(4)    0.0063(4)   -0.0066(4)    0.0340(3) 0.0232 0.0350 0.0439  1.89
               [   0.6245       0.2797       0.1153] & [  0.6141       0.2838       0.1100]
   5 C1          0.0516(7)    0.0303(6)    0.0333(6)   -0.0074(4)    0.0078(5)   -0.0075(5)    0.0383(4) 0.0238 0.0369 0.0541  2.27
               [   0.9552       0.8760       0.5427] & [  0.9386       0.8790       0.5394]
   6 C2          0.0263(5)    0.0260(5)    0.0200(5)    0.0002(3)    0.0027(3)    0.0017(3)    0.0242(3) 0.0200 0.0246 0.0280  1.40
               [   0.8566       0.7081       0.4456] & [  0.8519       0.7058       0.4457]
   7 C3          0.0369(5)    0.0254(5)    0.0208(5)   -0.0007(4)    0.0054(4)   -0.0052(4)    0.0276(3) 0.0205 0.0234 0.0389  1.90
               [   0.7594       0.5349       0.3814] & [  0.7480       0.5373       0.3801]
   8 C4          0.0282(5)    0.0334(5)    0.0248(5)    0.0006(4)    0.0035(4)   -0.0047(4)    0.0289(3) 0.0248 0.0254 0.0364  1.47
               [   0.8561       0.4717       0.3416] & [  0.8605       0.4674       0.3411]
   9 C5          0.0299(5)    0.0287(5)    0.0274(5)    0.0000(4)    0.0078(4)   -0.0008(4)    0.0283(3) 0.0244 0.0286 0.0319  1.31
               [   0.8160       0.3864       0.2523] & [  0.8116       0.3869       0.2498]
  10 C6          0.0328(5)    0.0252(5)    0.0245(5)   -0.0008(4)    0.0054(4)   -0.0045(4)    0.0274(3) 0.0231 0.0242 0.0349  1.51
               [   0.6696       0.3681       0.2017] & [  0.6624       0.3699       0.2006]
  11 C7          0.0289(5)    0.0310(5)    0.0316(5)   -0.0009(4)    0.0026(4)   -0.0013(4)    0.0307(3) 0.0274 0.0316 0.0331  1.21
               [   0.5595       0.4363       0.2468] & [  0.5606       0.4364       0.2439]
  12 C8          0.0327(5)    0.0290(5)    0.0318(5)   -0.0017(4)    0.0065(4)    0.0021(4)    0.0310(3) 0.0267 0.0325 0.0338  1.26
               [   0.6090       0.5208       0.3345] & [  0.6047       0.5201       0.3328]
  13 C9          0.0293(6)    0.0519(8)    0.0561(8)   -0.0111(6)    0.0016(5)   -0.0024(5)    0.0463(4) 0.0284 0.0445 0.0661  2.33
               [   0.3992       0.4116       0.2159] & [  0.3972       0.4191       0.2006]
  14 C10         0.0481(7)    0.0323(6)    0.0522(8)   -0.0140(5)    0.0165(6)   -0.0059(5)    0.0433(4) 0.0251 0.0407 0.0640  2.56
               [   0.7337       0.1946       0.1135] & [  0.7194       0.1993       0.0990]
  15 C11         0.0635(9)    0.0574(9)    0.0349(7)   -0.0123(6)   -0.0029(6)   -0.0054(7)    0.0531(5) 0.0274 0.0628 0.0690  2.52
               [   0.5622       0.3133      -0.0258] & [  0.5423       0.3142      -0.0217]
  16 H1            0.03716                                                                       0.03716
  17 H1A           0.05740                                                                       0.05740
  18 H1B           0.05740                                                                       0.05740
  19 H1C           0.05740                                                                       0.05740
  20 H4            0.03462                                                                       0.03462
  21 H5            0.03400                                                                       0.03400
  22 H8            0.03722                                                                       0.03722
  23 H9A           0.06939                                                                       0.06939
  24 H9B           0.06939                                                                       0.06939
  25 H9C           0.06939                                                                       0.06939
  26 H10A          0.06494                                                                       0.06494
                                                                                            "24tyb_ta4_"  PLATON-ADP-Anal  Page   10
====================================================================================================================================
  27 H10B          0.06494                                                                       0.06494
  28 H10C          0.06494                                                                       0.06494
  29 H11A          0.07956                                                                       0.07956
  30 H11B          0.07956                                                                       0.07956
  31 H11C          0.07956                                                                       0.07956

U(i,j)-Average     0.0392       0.0330       0.0300      -0.0043       0.0060      -0.0041       0.0340 0.0269 0.0337 0.0414   1.54


                                                 =====================
                                      The Displacement Factor has the Form of Exp(-T)

                                                      where

                             T = 8*(pi**2)*Uiso*sin(theta/lambda)**2, for Isotropic Atoms,

  T = 2*(pi**2)*(U11*(h*as)**2+U22*(k*bs)**2+U33*(l*cs)**2+2*U23*k*l*bs*cs+2*U13*h*l*as*cs+2*U12*h*k*as*bs),for Anisotr. Atoms

                                      Ueq = 1/3 Sum(i,j) (Uij*as(i)*as(j)*a(i).a(j))

                                   U1, U2, U3 are the three Main Axes Components of Uij

Reference U(eq): R.X. Fischer & E. Tillmanns, Acta Cryst. (1988). C44, 775-776

Ueq [or U(iso)] Averages per Element
------------------------------------------------------------------------------------------------------------------------------------
          Non-H    C      H      N      O
------------------------------------------------------------------------------------------------------------------------------------
Average  0.0340 0.0345 0.0598 0.0325 0.0331
Minimum  0.0242 0.0242 0.0340 0.0310 0.0330
Maximum  0.0531 0.0531 0.0796 0.0340 0.0331
Ratio    2.1942 2.1942 2.3400 1.0968 1.0030
Number       15     11     16      2      2
                                                                                            "24tyb_ta4_"  PLATON-ADP-Anal  Page   11
====================================================================================================================================
V.Schomaker and K.N.Trueblood Rigid Body Motion Analysis, TLS - Model   (Acta Cryst. (1968), B24, 63-76)  -  see also Dunitz, p244
====================================================================================================================================
Observed Vibration Tensor in Inertial System I(1) = L, I(2) = M, I(3) = N (Difference U(calc) - U(obs) in Parentheses)
====================================================================================================================================
Label     U(L,L)            U(L,M)            U(L,N)            U(M,M)            U(M,N)            U(N,N)         Ueq(obs) Ueq(cal)
            U11               U12               U13               U22               U23               U33
------------------------------------------------------------------------------------------------------------------------------------
O1       0.02836[-.00007] -0.00486[0.00109] -0.00401[0.00428]  0.04735[-.00600] -0.00795[0.00235]  0.02339[-.00189]  0.0330   0.0304
         0.04890[-.00604] -0.00490[0.00148]  0.00940[-.00045]  0.03190[-.00482] -0.00140[0.00307]  0.01960[0.00284]
O2       0.02390[0.00349] -0.00106[-.00038] -0.00338[-.00027]  0.04918[-.01023] -0.01064[0.00478]  0.02629[-.00599]  0.0331   0.0289
         0.04780[-.00886] -0.01070[0.00651]  0.00920[-.00245]  0.03180[-.00140] -0.00390[0.00451]  0.02100[-.00295]
N1       0.02488[0.00200] -0.00378[0.00040] -0.00410[0.00074]  0.04344[0.00361] -0.00684[0.00010]  0.02458[0.00496]  0.0310   0.0345
         0.04420[0.00317] -0.00510[-.00082]  0.00780[0.00034]  0.02990[0.00245] -0.00310[-.00087]  0.01970[0.00486]
N2       0.02334[0.00315] -0.00038[0.00058] -0.00118[-.00239]  0.03993[0.00201] -0.00445[0.00023]  0.03878[0.00266]  0.0340   0.0366
         0.03860[0.00162] -0.00660[0.00035]  0.00630[-.00069]  0.03090[0.00514] -0.00780[-.00063]  0.03280[0.00078]
C1       0.02441[0.00263] -0.00384[-.00065] -0.00027[0.00065]  0.05195[-.00030] -0.00516[-.00125]  0.03846[-.00014]  0.0383   0.0390
         0.05160[0.00071] -0.00750[0.00054]  0.00780[0.00200]  0.03030[0.00117] -0.00740[0.00106]  0.03330[0.00090]
C2       0.02524[0.00144] -0.00141[-.00124] -0.00299[0.00087]  0.02570[0.01168]  0.00073[-.00480]  0.02165[0.00041]  0.0242   0.0287
         0.02630[0.01183]  0.00170[-.00427]  0.00270[0.00383]  0.02600[0.00197]  0.00020[-.00003]  0.02000[0.00063]
C3       0.02276[0.00409] -0.00083[0.00009] -0.00104[-.00171]  0.03785[-.00582] -0.00417[0.00062]  0.02220[-.00343]  0.0276   0.0259
         0.03690[-.00478] -0.00520[0.00325]  0.00540[-.00003]  0.02540[0.00261] -0.00070[0.00252]  0.02080[-.00282]
C4       0.02890[-.00212]  0.00459[-.00434] -0.00259[0.00264]  0.03132[0.00006] -0.00298[0.00207]  0.02638[-.00185]  0.0289   0.0276
         0.02820[0.00252] -0.00470[0.00301]  0.00350[0.00071]  0.03340[-.00659]  0.00060[0.00044]  0.02480[0.00032]
C5       0.02904[-.00232] -0.00123[0.00028]  0.00032[0.00028]  0.02855[0.00300] -0.00344[0.00011]  0.02735[0.00363]  0.0283   0.0297
         0.02990[0.00214] -0.00080[-.00172]  0.00780[-.00060]  0.02870[-.00044]  0.00000[-.00232]  0.02740[0.00231]
C6       0.02338[0.00314]  0.00017[-.00012]  0.00044[-.00331]  0.03383[0.00037] -0.00326[0.00019]  0.02499[0.00430]  0.0274   0.0300
         0.03280[0.00062] -0.00450[0.00125]  0.00540[-.00041]  0.02520[0.00596] -0.00080[-.00194]  0.02450[0.00105]
C7       0.02909[-.00013]  0.00214[-.00082] -0.00033[-.00296]  0.03069[0.00175]  0.00115[-.00171]  0.03239[0.00267]  0.0307   0.0322
         0.02890[0.00214] -0.00130[-.00053]  0.00260[0.00068]  0.03100[0.00342] -0.00090[-.00290]  0.03160[-.00107]
C8       0.03012[-.00095] -0.00351[0.00281]  0.00034[-.00303]  0.03037[0.00030] -0.00001[-.00335]  0.03253[-.00179]  0.0310   0.0302
         0.03270[-.00145]  0.00210[-.00344]  0.00650[0.00001]  0.02900[0.00364] -0.00170[-.00082]  0.03180[-.00449]
C9       0.03968[-.00550]  0.00727[-.00227] -0.00372[0.00231]  0.03378[0.00162]  0.00274[0.00188]  0.06544[0.00252]  0.0463   0.0458
         0.02930[0.00210] -0.00240[0.00006]  0.00160[-.00068]  0.05190[-.00625] -0.01110[-.00260]  0.05610[0.00246]
C10      0.02771[-.00068] -0.00690[0.00387]  0.00528[-.00257]  0.04405[-.00149] -0.00886[0.00108]  0.05806[-.00040]  0.0433   0.0424
         0.04810[-.00424] -0.00590[-.00146]  0.01650[-.00347]  0.03230[0.00289] -0.01400[-.00017]  0.05220[-.00218]
C11      0.03770[-.00818]  0.00005[0.00069] -0.01620[0.00447]  0.06862[-.00056]  0.00167[-.00230]  0.05283[-.00564]  0.0531   0.0483
         0.06350[-.00147] -0.00540[-.00420] -0.00290[0.00120]  0.05740[-.00977] -0.01230[0.00066]  0.03490[-.00265]
                                                                                            "24tyb_ta4_"  PLATON-ADP-Anal  Page   12
====================================================================================================================================


R1 = Sum(abs(U(obs)-U(calc)))/Sum(abs(U(obs)))     =   0.12472

R2 = Sqrt(Sum((U(obs)-U(calc))**2)/Sum(U(obs)**2)) =   0.12444

S  = Sqrt(Sum((U(obs)-U(calc))**2)/(6*N-NS*M))     =   0.00361

N  = Number of Atoms in Rigid Group                =        15

NS = Symmetry Factor                               =         1

M  = Number of Rigid-Body Parameters               =        20

     Largest abs(U(obs)-U(calc))                   =   0.01168

                                                      TLS-Mode
                                                                                            "24tyb_ta4_"  PLATON-ADP-Anal  Page   13
====================================================================================================================================
Inertial Tensor I, Eigenvectors and Eigenvalues of I in the Cartesian XO,YO,ZO System and Angular Relation with X,Y,Z System
------------------------------------------------------------------------------------------------------------------------------------
               XO        YO        ZO          Value              X         Y         Z     Origin (Mass-Weighted)
------------------------------------------------------------------------------------------------------------------------------------
I(1)      0.27972   0.80735   0.51957         244.07           73.76     36.16     61.98   X =  0.73229
I(2)     -0.95820   0.26864   0.09843        1667.57          163.38     74.42     75.76   Y =  0.51521
I(3)     -0.06011  -0.52538   0.84874        1768.03           93.45    121.69     32.03   Z =  0.30566

Librational Tensor, L(rad**2)                         Eigenvectors and Eigenvalues of L in the Inertial System XI,YI,ZI
------------------------------------------------------------------------------------------------------------------------------------
                                                                  XI        YI        ZI         rad**2    Deg**2       Deg
------------------------------------------------------------------------------------------------------------------------------------
 0.00559( 69)   -0.00004( 28)   -0.00090( 22)         L(1)   0.98340  -0.01202  -0.18104        0.00576     18.90      4.35
                 0.00111( 12)    0.00011( 12)         L(2)   0.05197   0.97465   0.21760        0.00113      3.72      1.93
                                 0.00084( 12)         L(3)   0.17384  -0.22340   0.95910        0.00065      2.12      1.46

Translational Tensor, T(ang**2)                       Eigenvectors and Eigenvalues of T in the Inertial System XI,YI,ZI
------------------------------------------------------------------------------------------------------------------------------------
                                                                  XI        YI        ZI          Ang^2            Ang
------------------------------------------------------------------------------------------------------------------------------------
 0.02671( 94)   -0.00100( 94)   -0.00304( 96)         T(1)  -0.08171   0.97747  -0.19462        0.03145        0.17735
                 0.03085(138)   -0.00262(134)         T(2)   0.93719   0.00891  -0.34872        0.02783        0.16683
                                 0.01958(154)         T(3)  -0.33913  -0.21089  -0.91680        0.01786        0.13362
Cross Tensor, S(rad*Ang)
------------------------------------------------------------------------------------------------------------------------------------
-0.00078( 56)    0.00101( 69)    0.00117( 66)
-0.00020( 30)    0.00052( 35)    0.00115( 19)
-0.00057( 27)   -0.00003( 17)    0.00026( 66)

Calculation of the Origin Shift that Symmetrizes S                       -  Trace old-T =    0.07714       Trace new-T =    0.07589
------------------------------------------------------------------------------------------------------------------------------------
Shift Origin in I                 New S-Tensor                 New T-Tensor        Eigenvectors and Values of New-T in I-System
------------------------------------------------------------------------------------------------------------------------------------
Rol(1)   0.53677     -0.00103  -0.00006  -0.00033      0.02644  -0.00104  -0.00255 New T(1) -0.09853  0.97602 -0.19410      0.03172
Rol(2)  -0.21430     -0.00006   0.00059   0.00053     -0.00104   0.03104  -0.00290 New T(2)  0.95597  0.03865 -0.29091      0.02717
Rol(3)   0.25444     -0.00033   0.00053   0.00044     -0.00255  -0.00290   0.01841 New T(3) -0.27643 -0.21422 -0.93685      0.01700

                                           Angular Relationships (Degrees)
                                           ===============================
Libration Axes  -  Inertial  Axes  Libration Axes - Crystal Axes  Translation Axes - Inertial  Axes  Translation Axes - Crystal Axes
----------------------------------------------------------------  -------------------------------------------------------------------
               XI      YI      ZI              X       Y       Z                  XI      YI      ZI               X       Y       Z
L(1)        10.45   90.69  100.43          72.69   27.65   72.20  New T(1)     95.65   12.57  101.19          162.01   73.46   88.33
L(2)        87.02   12.93   77.43         158.82   79.08   63.34  New T(2)     17.07   87.79  106.91           75.65   20.77   77.76
L(3)        79.99  102.91   16.44          78.17  115.06   32.88  New T(3)    106.05  102.37  159.53           79.38   77.79  167.64

                                                                                            "24tyb_ta4_"  PLATON-ADP-Anal  Page   14
====================================================================================================================================
Rigid-Body Model Libration Corrections for Bond Distances and "Hirshfeld Rigid-Bond" Test (Acta Cryst., 1976, A32, 239-244)
====================================================================================================================================

                                                                           MSDA from U(obs)
     Bond           Bond Distance   Components of the Correction  Vibration Along the Interatomic Bond        Angle with Lib. Axes

Atom(I)  Atom(J)       Obsd      Calcd  Del(L)  Del(M)  Del(N)    I to J      J to I    Difference  Sqrt(Diff)    L(1)   L(2)   L(3)
------------------------------------------------------------------------------------------------------------------------------------
O1     - C2      1.2115(12)     1.2155 -0.0008 -0.0014 -0.0037   0.0192(4)   0.0214(5)   0.0022(7)     0.0469    93.96 125.60 144.10
O2     - C2      1.3622(13)     1.3647 -0.0005  0.0010  0.0027   0.0265(4)   0.0271(5)   0.0006(7)     0.0245   142.50  69.07  60.46
O2     - C3      1.4063(12)     1.4082  0.0015  0.0006  0.0017   0.0221(4)   0.0221(5)   0.0000(7)          0    25.08  77.16  68.84
N1     - C1      1.4437(15)     1.4456 -0.0008  0.0008  0.0021   0.0289(5)   0.0300(6)   0.0011(8)     0.0332   154.25  74.84  69.70
N1     - C2      1.3275(13)     1.3296  0.0014  0.0008  0.0020   0.0208(5)   0.0226(5)   0.0018(7)     0.0424    32.29  72.09  64.10
N2     - C6      1.4229(14)     1.4245 -0.0014 -0.0003 -0.0011   0.0232(5)   0.0235(5)   0.0003(7)     0.0173   162.75  98.04 105.16
N2     - C10     1.4549(17)     1.4589  0.0004  0.0041 -0.0013   0.0393(5)   0.0409(7)   0.0016(9)     0.0400    63.14  37.57 114.17
N2     - C11     1.4615(17)     1.4665  0.0011 -0.0012  0.0047   0.0385(5)   0.0414(8)  0.0029(10)     0.0539    80.19  91.62   9.94
C3     - C4      1.3754(15)     1.3793  0.0006  0.0040  0.0001   0.0348(5)   0.0346(5)   0.0002(7)     0.0141    65.77  26.09  99.09
C3     - C8      1.3801(16)     1.3837  0.0008 -0.0036  0.0011   0.0346(5)   0.0336(5)   0.0010(7)     0.0316    58.57 137.54  64.61
C4     - C5      1.3890(15)     1.3906  0.0014  0.0003  0.0013   0.0288(5)   0.0288(5)   0.0000(7)          0    19.33  81.04  73.01
C5     - C6      1.3971(15)     1.4007  0.0009 -0.0036  0.0012   0.0308(5)   0.0310(5)   0.0002(7)     0.0141    57.42 136.25  64.29
C6     - C7      1.4101(15)     1.4140 -0.0006 -0.0041 -0.0002   0.0320(5)   0.0320(5)   0.0000(7)          0   114.49 154.24  82.51
C7     - C8      1.3917(16)     1.3933 -0.0014 -0.0003 -0.0012   0.0293(5)   0.0298(5)   0.0005(7)     0.0224   161.96  97.87 106.13
C7     - C9      1.5076(17)     1.5115  0.0008 -0.0041  0.0007   0.0282(5)   0.0285(7)   0.0003(9)     0.0173    58.43 141.50  70.32

                                                           Sqrt(Sum(DelIJ**2)/Nrb) =     0.0012

                              # - Indicates bonds exceeding the 5.0 sigma test level
                                                                                            "24tyb_ta4_"  PLATON-ADP-Anal  Page   15
====================================================================================================================================
Test Matrix for Rigid-Body Vibrations - /Del(A,B)/ = /Z(A,B)**2 - Z(B,A)**2/ Should be Near Zero (Acta Cryst. A34, 1978, 828)
====================================================================================================================================

Atom-Atom     1  2  3  4  5  6  7  8  9 10 11 12 13 14 15
------------------------------------------------------------------------------------------------------------------------------------
 1 O1     -   0  1  1  6  0 -2  7  1  2  7  5  2  2  3  8
 2 O2     -   2  0  1  1  1 -1  0  4  2  1  2  3  2  1  7
 3 N1     -   2  2  0  1 -1 -2  2  7  4  1  2  4  5  1  9
 4 N2     -   6  6  8  0  1  2  1  1  3  0  4  2  4 -2 -3
 5 C1     -   3  4 -1  9  0  1  2  7  4  1  2  4  6  1 10
 6 C2     -  -1 -1 -1  6  2  0  3  8  3  2  2  6  7  0  8
 7 C3     -   3 -1  4  4  5  2  0  0  1  1  1 -1  0  2  7
 8 C4     -   3  2  4  4  5  3 -1  0  0  0  1  0  2  2  5
 9 C5     -   4  4  6  2  7  4  2 -1  0  0  1  0  0  2  2
10 C6     -   5  4  6 -1  7  5  3  2 -1  0  0  0  1  0  3
11 C7     -   5  4  6  2  7  5  2  3  2 -1  0  0  0  2  1
12 C8     -   4  2  4  4  6  3 -1  2  3  2 -1  0  2  0  2
13 C9     -   6  5  7  3  8  6  4  4  4  3 -2  2  0  3  3
14 C10    -   7  6  8 -1 10  7  5  4  3  2  4  5  4  0  0
15 C11    -   7  6  8 -1  9  7  5  5  3  2  3  4  3  2  0

Remarks
-------
- Upper Triangle Entries Represent /Del(A,B)/*1000 Values

- Lower Triangle Entries Represent Distances (A-B) Angstrom

- Negative Entries Indicate Bonded Atoms
                                                                                            "24tyb_ta4_"  PLATON-GEOMETRY  Page   16
====================================================================================================================================
Analysis of Bond Distance and Angle Values - Identification of Chiral Center(s) and Their (R/S)-Configuration (Cahn-Ingold-Prelog)
====================================================================================================================================
    The Following Tests are done. Faults are Marked Under Note
    -- V : Valency Check Fault for H, C
    -- S : Bond Too Short
    -- A : Unusual Bond Angle Values (PLEASE CHECK)
====================================================================================================================================
 *** PLEASE NOTE: R/S ASSIGNMENTS ARE TENTATIVE  *** (CIP Special rules NOT Implemented)
 *** See Angew.Chem.Intern. Ed. Eng.,(1966),5,385 & (1982),21,567 for Authoritative Details for Special Cases

                                                                                       =A.N.G.L.E.S=   =B.O.N.D.S=
Flag Label  - Connected to  (May be Incomplete for Polymeric Structures)            nra min max  Aver  min   max nrb tnr Hyb RS Note
------------------------------------------------------------------------------------------------------------------------------------
-    O1     - C2      ------- ------- ------- ------- ------- ------- ------- ------- 0   0   0   0.0 1.211 1.211  1  28 sp2
-    O2     - C2      C3      ------- ------- ------- ------- ------- ------- ------- 1 117 117 117.5 1.362 1.406  2  29 sp3
-    N1     - C1      C2      H1      ------- ------- ------- ------- ------- ------- 3 119 122 120.0 0.880 1.444  3  26 sp2
-    N2     - C6      C10     C11     ------- ------- ------- ------- ------- ------- 3 110 116 113.6 1.423 1.462  3  25
-    C1     - N1      H1A     H1B     H1C     ------- ------- ------- ------- ------- 6 109 109 109.5 0.980 1.444  4  21 sp3
-    C2     - O1      O2      N1      ------- ------- ------- ------- ------- ------- 3 110 126 120.0 1.211 1.362  3  24 sp2
-    C3     - O2      C4      C8      ------- ------- ------- ------- ------- ------- 3 118 121 119.9 1.375 1.406  3  23 sp2
-    C4     - C3      C5      H4      ------- ------- ------- ------- ------- ------- 3 119 121 120.0 0.950 1.389  3  17 sp2
-    C5     - C4      C6      H5      ------- ------- ------- ------- ------- ------- 3 119 121 120.0 0.950 1.397  3  14 sp2
-    C6     - N2      C5      C7      ------- ------- ------- ------- ------- ------- 3 119 122 120.0 1.397 1.423  3  20 sp2
-    C7     - C6      C8      C9      ------- ------- ------- ------- ------- ------- 3 119 122 120.0 1.392 1.508  3  15 sp2
-    C8     - C3      C7      H8      ------- ------- ------- ------- ------- ------- 3 120 121 120.0 0.950 1.392  3  18 sp2
-    C9     - C7      H9A     H9B     H9C     ------- ------- ------- ------- ------- 6 109 109 109.5 0.980 1.508  4  10 sp3
-    C10    - N2      H10A    H10B    H10C    ------- ------- ------- ------- ------- 6 109 109 109.5 0.980 1.455  4  19 sp3
-    C11    - N2      H11A    H11B    H11C    ------- ------- ------- ------- ------- 6 109 109 109.5 0.980 1.462  4  19 sp3

-    H1     - N1      ------- ------- ------- ------- ------- ------- ------- ------- 0   0   0   0.0 0.880 0.880  1   7
-    H1A    - C1      ------- ------- ------- ------- ------- ------- ------- ------- 0   0   0   0.0 0.980 0.980  1   6
-    H1B    - C1      ------- ------- ------- ------- ------- ------- ------- ------- 0   0   0   0.0 0.980 0.980  1   6
-    H1C    - C1      ------- ------- ------- ------- ------- ------- ------- ------- 0   0   0   0.0 0.980 0.980  1   6
-    H4     - C4      ------- ------- ------- ------- ------- ------- ------- ------- 0   0   0   0.0 0.950 0.950  1   3
-    H5     - C5      ------- ------- ------- ------- ------- ------- ------- ------- 0   0   0   0.0 0.950 0.950  1   2
-    H8     - C8      ------- ------- ------- ------- ------- ------- ------- ------- 0   0   0   0.0 0.950 0.950  1   4
-    H9A    - C9      ------- ------- ------- ------- ------- ------- ------- ------- 0   0   0   0.0 0.980 0.980  1   1
-    H9B    - C9      ------- ------- ------- ------- ------- ------- ------- ------- 0   0   0   0.0 0.980 0.980  1   1
-    H9C    - C9      ------- ------- ------- ------- ------- ------- ------- ------- 0   0   0   0.0 0.980 0.980  1   1
-    H10A   - C10     ------- ------- ------- ------- ------- ------- ------- ------- 0   0   0   0.0 0.980 0.980  1   5
-    H10B   - C10     ------- ------- ------- ------- ------- ------- ------- ------- 0   0   0   0.0 0.980 0.980  1   5
-    H10C   - C10     ------- ------- ------- ------- ------- ------- ------- ------- 0   0   0   0.0 0.980 0.980  1   5
-    H11A   - C11     ------- ------- ------- ------- ------- ------- ------- ------- 0   0   0   0.0 0.980 0.980  1   5
-    H11B   - C11     ------- ------- ------- ------- ------- ------- ------- ------- 0   0   0   0.0 0.980 0.980  1   5
-    H11C   - C11     ------- ------- ------- ------- ------- ------- ------- ------- 0   0   0   0.0 0.980 0.980  1   5
                                                                                            "24tyb_ta4_"  PLATON-GEOMETRY  Page   17
====================================================================================================================================
Analysis of the IntraMolecular Geometry in Terms of Unique Molecule(s)/Ions, with Bond Criterium: d(i-j) < R(i) + R(j) + Tol
------------------------------------------------------------------------------------------------------------------------------------
-- Tol = 0.40 Ang. for Normal Bonds + 0.70 for (Earth)alkali-NonMetal Contacts and adjusted by -.40 Ang. for Metal-Metal Distances
-- The Bond Distance and Angle su's have been Incremented to Include the Effect of the Unit-cell su.
   (Rel.Error in Dist. 0.0000 Ang. , Abs. Angle Error 0.001 Deg.)
-- Bonds below with '>' or '<' Substituted for '-' have Distances that Deviate from Expected Values(Based on the hybridisations).
------------------------------------------------------------------------------------------------------------------------------------

Bond Lengths (Angstrom). - (Bonds are ordered on the first label, left to right and  top to bottom) - su in last digit in ().
====================================================================================================================================
 O1     -  C2       1.2115(12)     O2     -  C2       1.3622(13)     O2     -  C3       1.4063(12)     N1     -  C1       1.4437(15)
 N1     -  C2       1.3275(13)     N2     -  C6       1.4229(14)     N2     -  C10      1.4549(17)     N2     -  C11      1.4615(17)
 C3     -  C4       1.3754(15)     C3     -  C8       1.3801(16)     C4     -  C5       1.3890(15)     C5     -  C6       1.3971(15)
 C6     -  C7       1.4101(15)     C7     -  C8       1.3917(16)     C7     -  C9       1.5076(17)

 N1     -  H1             0.88     C1     -  H1A            0.98     C1     -  H1B            0.98     C1     -  H1C            0.98
 C4     -  H4             0.95     C5     -  H5             0.95     C8     -  H8             0.95     C9     -  H9A            0.98
 C9     -  H9B            0.98     C9     -  H9C            0.98     C10    -  H10A           0.98     C10    -  H10B           0.98
 C10    -  H10C           0.98     C11    -  H11A           0.98     C11    -  H11B           0.98     C11    -  H11C           0.98

Bond/Valence Angles (Degrees) - (Angles are ordered on the middle label, left to right and top to bottom) - su in last digit in ().
====================================================================================================================================
 C2     -  O2     -  C3        117.46(8)       C1     -  N1     -  C2        121.97(9)       C6     -  N2     -  C10      115.80(10)
 C6     -  N2     -  C11      114.60(10)       C10    -  N2     -  C11      110.41(11)       O1     -  C2     -  O2        123.54(9)
 O1     -  C2     -  N1       126.25(10)       O2     -  C2     -  N1        110.21(9)       O2     -  C3     -  C4       120.95(10)
 O2     -  C3     -  C8        117.59(9)       C4     -  C3     -  C8       121.08(10)       C3     -  C4     -  C5       118.75(10)
 C4     -  C5     -  C6        121.49(9)       N2     -  C6     -  C5        121.78(9)       N2     -  C6     -  C7        119.20(9)
 C5     -  C6     -  C7        118.94(9)       C6     -  C7     -  C8       118.78(10)       C6     -  C7     -  C9       122.11(10)
 C8     -  C7     -  C9       118.96(11)       C3     -  C8     -  C7       120.92(10)

 C1     -  N1     -  H1              119       C2     -  N1     -  H1              119       N1     -  C1     -  H1A             109
 N1     -  C1     -  H1B             109       N1     -  C1     -  H1C             109       H1A    -  C1     -  H1B             109
 H1A    -  C1     -  H1C             109       H1B    -  C1     -  H1C             109       C3     -  C4     -  H4              121
 C5     -  C4     -  H4              121       C4     -  C5     -  H5              119       C6     -  C5     -  H5              119
 C3     -  C8     -  H8              120       C7     -  C8     -  H8              120       C7     -  C9     -  H9A             109
 C7     -  C9     -  H9B             109       C7     -  C9     -  H9C             109       H9A    -  C9     -  H9B             109
 H9A    -  C9     -  H9C             109       H9B    -  C9     -  H9C             109       N2     -  C10    -  H10A            109
 N2     -  C10    -  H10B            109       N2     -  C10    -  H10C            109       H10A   -  C10    -  H10B            109
 H10A   -  C10    -  H10C            109       H10B   -  C10    -  H10C            109       N2     -  C11    -  H11A            109
 N2     -  C11    -  H11B            109       N2     -  C11    -  H11C            109       H11A   -  C11    -  H11B            109
 H11A   -  C11    -  H11C            109       H11B   -  C11    -  H11C            109

Torsion/Dihedral Angles (Deg.) - Klyne & Prelog Convention (Dunitz, p241) - (Excl. Minor Disorder & Embedded Bond Angl. > 160. Deg.)
====================================================================================================================================
 C3     O2     C2     O1         -1.80(15)    C3     O2     C2     N1         178.38(9)    C2     O2     C3     C4         78.29(12)
 C2     O2     C3     C8       -108.70(11)    C1     N1     C2     O1         -0.26(18)    C1     N1     C2     O2        179.56(10)
 C10    N2     C6     C5         15.87(15)    C10    N2     C6     C7       -160.80(10)    C11    N2     C6     C5       -114.48(12)
 C11    N2     C6     C7         68.86(14)    O2     C3     C4     C5         173.69(9)    C8     C3     C4     C5          0.92(16)
                                                                                            "24tyb_ta4_"  PLATON-GEOMETRY  Page   18
====================================================================================================================================
 O2     C3     C8     C7        -172.54(9)    C4     C3     C8     C7          0.46(16)    C3     C4     C5     C6         -0.68(16)
 C4     C5     C6     N2       -177.58(10)    C4     C5     C6     C7         -0.91(16)    N2     C6     C7     C8        179.00(10)
 N2     C6     C7     C9          3.49(16)    C5     C6     C7     C8          2.24(15)    C5     C6     C7     C9       -173.27(11)
 C6     C7     C8     C3         -2.04(16)    C9     C7     C8     C3        173.61(11)

 C2     N1     C1     H1A               28    C2     N1     C1     H1B              -92    C2     N1     C1     H1C              148
 H1     N1     C1     H1A             -152    H1     N1     C1     H1B               88    H1     N1     C1     H1C              -32
 H1     N1     C2     O1               180    H1     N1     C2     O2                 0    C6     N2     C10    H10A             -69
 C6     N2     C10    H10B             171    C6     N2     C10    H10C              51    C11    N2     C10    H10A              64
 C11    N2     C10    H10B             -56    C11    N2     C10    H10C            -176    C6     N2     C11    H11A             -44
 C6     N2     C11    H11B            -164    C6     N2     C11    H11C              76    C10    N2     C11    H11A            -177
 C10    N2     C11    H11B              63    C10    N2     C11    H11C             -57    O2     C3     C4     H4                -6
 C8     C3     C4     H4              -179    O2     C3     C8     H8                 7    C4     C3     C8     H8              -180
 C3     C4     C5     H5               179    H4     C4     C5     C6               179    H4     C4     C5     H5                -1
 H5     C5     C6     N2                 2    H5     C5     C6     C7               179    C6     C7     C8     H8               178
 C9     C7     C8     H8                -6    C6     C7     C9     H9A              -90    C6     C7     C9     H9B              150
 C6     C7     C9     H9C               30    C8     C7     C9     H9A               95    C8     C7     C9     H9B              -25
 C8     C7     C9     H9C             -145
                                                                                            "24tyb_ta4_"  PLATON-GEOMETRY  Page   19
====================================================================================================================================
Statistics of Bond Length per Bond Type (NOTE: A Indicates 10 Occurrences, B Indicates 11, Etc. and * more than 35)
====================================================================================================================================

Bond Type   Nr    B.P.  d(min)  d(max)   d(av) Sumrad Note  0.0       0.5       1.0       1.5       2.0       2.5       3.0 Angstrom
----------------------------------------------------------   I-I-I-I-I-I-I-I-I-I-I-I-I-I-I-I-I-I-I-I-I-I-I-I-I-I-I-I-I-I-I-I-I-I-I-I
 O  --  C3   1  0.0012  1.2115  1.2115  1.2115   1.36        ........................1..............................................

 O  --  C3   2  0.0012  1.3622  1.4063  1.3842   1.36        ...........................11..........................................

 N3 --  C4   1  0.0015  1.4437  1.4437  1.4437   1.36        .............................1.........................................

 N3 --  C3   1  0.0013  1.3275  1.3275  1.3275   1.36        ...........................1...........................................

 N  --  C    3  0.0016  1.4229  1.4615  1.4464   1.36        ............................12.........................................

 C3 --  C3   6  0.0015  1.3754  1.4101  1.3906   1.36        ............................6..........................................

 C3 --  C4   1  0.0017  1.5076  1.5076  1.5076   1.36        ..............................1........................................

 N  --  H    1          0.8800  0.8800  0.8800   1.03        ..................1....................................................

 C  --  H   15          0.9500  0.9800  0.9740   1.03        ...................3C..................................................


Selected Bond Lengths (Angstrom) - see M.F.C. Ladd & R.A. Palmer, Structure Determination by X-ray Crystallography (1985)
====================================================================================================================================

                                                 Formal single bonds
                                                 -------------------
C4-C4 1.54   C4-C3 1.52   C4-C2 1.46   C4-N3 1.47   C4-N2 1.47   C4-O2 1.43   C3-C3 1.46   C3-C2 1.45   C3-N3 1.40   C3-N2 1.40
C3-O2 1.36   C2-C2 1.38   C2-N3 1.33   C2-N2 1.33   C2-O2 1.36   N3-N3 1.45   N3-N2 1.45   N3-O2 1.36   N2-N2 1.45   N2-O2 1.41

                                                 Formal double bonds
                                                 -------------------
C3-C3 1.34   C3-C2 1.31   C3-N2 1.32   C3-O1 1.22   C2-C2 1.28   C2-N2 1.32   C2-O1 1.16   N3-O1 1.24   N2-N2 1.25   N2-O1 1.21

Formal triple bonds                 Aromatic bonds
-------------------                 --------------
C2-C2 1.20   C2-N1 1.16   C3-C3 1.40   C2-N2 1.34   N2-N2 1.35

The notation in the table indicates the connectivity of the atoms

For more detailed standard bond distance tabulations see: J. Chem. Soc. Perkin II, (1987), S1-S19;
J. Chem. Soc. Dalton Trans. (1989), S1 - S83 or International Tables C, (1992), 707-791.
                                                                                            "24tyb_ta4_"  PLATON-GEOMETRY  Page   20
====================================================================================================================================
Automatic Search for Rings (3 to 24-Membered) and Planes Determined by 4 or More Connected Atoms (with Deviation < 0.10 Ang.)
------------------------------------------------------------------------------------------------------------------------------------

Least-Squares Planes - P*X+Q*Y+R*Z=S   ::  First Line Orthogonal(XO,YO,ZO), Second Line Fractional(X,Y,Z)
====================================       Ring/Plan/Resd/Lspl N Indicates that the Ring/Plane/Residue Involves N Atoms
                                           Sigref - R.M.S-Error of the Contributing Atoms
  The Deviation D of an Atom with          Sigpln - Sqrt(Sum(j=1:N)(D(j)**2/(N-3))
                                           Chisq  - Chi-Squared = Sum(j=1:N)(D(j)**2)/Sigref**2
  Fractional Coordinates X,Y,Z may be      Pl.Hyp. - Result of the Chi.Sq. Test for Planarity (See Stout & Jensen, p424)

  Calculated via Substitution in
                                           **** - Atoms Deviating by More Than 1.5 Angstrom and Hydrogen Atoms are NOT Listed
  D = P*X + Q*Y + R*Z - S (2nd Line)       Note - Weights : UNIT
                                                - Deviations from planes are in Angstrom Units
                                                - The Plane determining Atoms have been Marked #
                                                - DISTANCES TO PLANES ROUNDED TO 3 DECIMALS !!(Use Graphical Interface for more)
------------------------------------------------------------------------------------------------------------------------------------
Nr  1        P             Q             R             S     Sigref  0.001     Sigpln  0.011     Chisq     333.3    Pl.Hyp.    P<5
------------------------------------------------------------------------------------------------------------------------------------
Ring    -0.1855(4)    -0.6091(3)     0.7711(3)     -2.336(4) #C3     -0.004(1) #C4      0.008(1) #C5     -0.002(1) #C6     -0.009(1)
A  6     -1.715(4)     -7.564(4)      7.899(3)     -2.336(4) #C7      0.013(1) #C8     -0.007(1)  O2      0.137(1)  N1     -0.674(1)
                                                              N2      0.032(1)  C2     -0.957(1)  C9      0.156(1)  C10     0.439(1)
                                                              C11    -1.172(1)
------------------------------------------------------------------------------------------------------------------------------------
Nr  2        P             Q             R             S     Sigref  0.001     Sigpln  0.661     Chisq  999999.9    Pl.Hyp.    P<5
------------------------------------------------------------------------------------------------------------------------------------
Resd    -0.0932(6)    -0.5180(2)     0.8503(1)     -1.329(3) #O1     -1.244(1) #O2      0.809(1) #N1      0.297(1) #N2     -0.055(1)
A 15     -0.861(6)     -6.433(2)    8.5371(12)     -1.329(3) #C1     -0.512(1) #C2     -0.150(1) #C3      0.482(1) #C4      0.483(1)
                                                             #C5      0.284(1) #C6      0.099(1) #C7      0.134(1) #C8      0.306(1)
                                                             #C9      0.092(1) #C10     0.343(1) #C11    -1.368(1)
------------------------------------------------------------------------------------------------------------------------------------
Nr  3        P             Q             R             S     Sigref  0.001     Sigpln  0.012     Chisq     455.0    Pl.Hyp.    P<5
------------------------------------------------------------------------------------------------------------------------------------
Plan     0.8731(2)    -0.4119(3)     0.2608(5)      3.819(4) #O1      0.005(1) #O2      0.014(1) #N1     -0.003(1) #C1     -0.005(1)
A  6      8.071(2)     -5.116(4)      1.220(5)      3.819(4) #C2      0.004(1) #C3     -0.013(1)  N2     -0.124(1)  C4      1.123(1)
                                                              C5      1.078(1)  C6     -0.086(1)  C7     -1.231(1)  C8     -1.177(1)
                                                              C10     1.168(1)  C11    -0.995(2)
------------------------------------------------------------------------------------------------------------------------------------
Nr  4        P             Q             R             S     Sigref  0.001     Sigpln  0.014     Chisq     713.1    Pl.Hyp.    P<5
------------------------------------------------------------------------------------------------------------------------------------
Plan    -0.1844(4)    -0.6044(2)     0.7751(2)     -2.289(3) #N2      0.013(1) #C3      0.002(1) #C4      0.010(1) #C5     -0.008(1)
A  7     -1.704(4)     -7.506(3)    7.9356(19)     -2.289(3) #C6     -0.020(1) #C7      0.007(1) #C8     -0.004(1)  O2      0.152(1)
                                                              N1     -0.646(1)  C2     -0.937(1)  C9      0.146(1)  C10     0.416(1)
                                                              C11    -1.195(1)
------------------------------------------------------------------------------------------------------------------------------------
Nr  5        P             Q             R             S     Sigref  0.001     Sigpln  0.020     Chisq     604.7    Pl.Hyp.    P<5
------------------------------------------------------------------------------------------------------------------------------------
Plan    -0.1155(7)    -0.5984(3)     0.7929(3)     -1.852(5) #N2     -0.001(1) #C6      0.009(1) #C7     -0.024(1) #C8      0.008(1)
A  5     -1.068(7)     -7.431(4)      8.005(3)     -1.852(5) #C9      0.008(1)  O2      0.299(1)  N1     -0.426(1)  C1     -1.348(1)
                                                                                            "24tyb_ta4_"  PLATON-GEOMETRY  Page   21
====================================================================================================================================
                                                              C2     -0.746(1)  C3      0.112(1)  C4      0.179(1)  C5      0.120(1)
                                                              C10     0.464(1)  C11    -1.259(1)

(Acute) Angles (Degrees) Between Planes (Numbers I,J from List Above)
------------------------------------------------------------------------------------------------------------------------------------
 1, 2=    8.72(5)   1, 3=   73.14(5)   1, 4=    0.36(5)   1, 5=    4.25(6)   2, 3=   69.28(5)   2, 4=    8.40(5)   2, 5=    5.81(6)
 3, 4=   73.13(5)   3, 5=   69.36(6)   4, 5=    4.09(6)


(Acute) Angles (Degrees) Between Axes, Lines, and Bonds with L.S.-Planes
------------------------------------------------------------------------------------------------------------------------------------
 Bond  /  Plane NM --> M      1          2          3          4          5          6          7          8          9         10
------------------------------------------------------------------------------------------------------------------------------------
Axes O --->a  / 0M =    10.69(4),   5.35(4),  60.82(3),  10.62(3),   6.63(5),
           b  / 0M =    37.52(4),  31.20(4),  24.33(3),  37.19(3),  36.75(5),
           c  / 0M =    52.24(4),  58.70(4),   7.01(3),  52.59(3),  53.24(5),
           a* / 0M =     3.65(4),   2.29(4),  64.56(3),   3.55(3),   0.52(5),
           b* / 0M =    37.52(4),  31.20(4),  24.33(3),  37.19(3),  36.75(5),
           c* / 0M =    50.45(4),  58.25(4),  15.12(3),  50.81(3),  52.45(5),
O1    -C2     / 0M =    61.51(7),  64.57(7),   0.05(7),  61.80(6),  60.70(7),
O2    -C2     / 0M =    53.43(7),  44.74(7),   0.43(6),  53.10(6),  50.09(7),
      -C3     / 0M =     5.77(6),  13.44(6),   1.10(6),   6.13(6),   7.64(7),
N1    -C1     / 0M =    42.67(7),  34.11(7),   0.07(7),  42.33(7),  39.70(8),
      -C2     / 0M =    12.31(7),  19.68(7),   0.30(7),  12.67(6),  13.93(7),
N2    -C6     / 0M =     1.66(7),   6.21(7),   1.57(7),   1.31(6),   0.40(7),
      -C10    / 0M =    16.24(8),  15.89(8),  62.64(8),  16.07(7),  18.61(8),
      -C11    / 0M =    55.48(8),  63.89(8),  36.56(8),  55.75(7),  59.39(8),
C3    -C4     / 0M =     0.51(7),   0.05(7),  55.74(7),   0.33(7),   2.79(8),
      -C8     / 0M =     0.10(8),   7.31(8),  57.44(8),   0.27(7),   4.35(8),
C4    -C5     / 0M =     0.39(7),   8.24(7),   1.86(7),   0.75(7),   2.43(8),
C5    -C6     / 0M =     0.31(7),   7.63(7),  56.42(7),   0.49(7),   4.55(8),
C6    -C7     / 0M =     0.89(7),   1.46(7),  54.33(7),   1.07(7),   1.35(8),
C7    -C8     / 0M =     0.80(7),   7.10(8),   2.25(7),   0.44(7),   1.29(8),
      -C9     / 0M =     5.46(7),   1.61(7),  55.64(7),   5.29(7),   1.21(8),
                                                                                            "24tyb_ta4_"  PLATON-GEOMETRY  Page   22
====================================================================================================================================
Ring Puckering Analysis (Cremer & Pople) - (e.s.d. following Norrestam, Acta Cryst. (1981), A37, 764-765)
------------------------------------------------------------------------------------------------------------------------------------

                   Symmetrical Forms                                                                      References
                   -----------------                                                                      ----------
6-Membered Rings : C : Chair     - Th = 0.0                                     J.C.A. Boeyens, J.Cryst.Mol.Struct. 8,(1978),317-320
                   H : Half-Chair- Th = 50.8; Phi = k X 60 + 30
                   E : Envelope  - Th = 54.7; Phi = k X 60
                   S : Screw-Boat- Th = 67.5; Phi = k X 60 + 30
                   B : Boat      - Th = 90.0; Phi = k X 60
                   T : Twist-Boat- Th = 90.0; Phi = k X 60 + 30


Definitions (All Values Rounded on Esd)
----------------------------------------
Dev            - Deviation of Atom I from Cremer&Pople Plane (Defined Differently from Least-Squares Plane)
Cs(I),C2(I)    - Mirror Plane and 2-Axis Asym. Par. for Atom I (See Duax et al., Topics in Stereochemistry,V-9, (1976) pp.271-383)
Cs(I-J),C2(I-J)- Asymmetry Parameters for Bond I-J
Tors(I-J)      - Torsion Angle for Bond I-J


Descriptors for Torsion Angles                                        Descriptors for Ring Substituents (J.Appl.Cryst.,1983,16,431)
------------------------------                                        --------------------------------------------------------------

Torsion Angle Range     Full Descriptor     Short Descriptor          Angle Range of Subst.   Full Descriptor     Short Descriptor
------------------------------------------------------------          ------------------------------------------------------------
    0   TO   30 Deg     +  Syn-Periplanar       +sp                       0    TO  30 Deg.            Axial            ax
   30   to   90         +  Syn-Clinal           +sc                      30    to  60           Bisectional            bi
   90   to  150         + Anti-Clinal           +ac                      60    to  90            Equatorial            eq
  150   to  180         + Anti-Periplanar       +ap
    0   to  -30         -  Syn-Periplanar       -sp
  -30   to  -90         -  Syn-Clinal           -sc
  -90   to -150         - Anti-Clinal           -ac
 -150   to -180         - Anti-Periplanar       -ap


*** NOTE *** - For Ring Puckering Comparisons: Make Sure that the Absolute Configuration, Pivot Atom and Cyclic Sense Agree.
             - The "RING AT1 AT2 AT3 ... ATn" Instruction Gives the User Explicit Choice of Pivot Atom (AT1) and Sense (AT2).
             - Use TRNS Instructions to Obtain the Required Absolute Configuration.
             - The Values of Theta and Phi [ = Phi(2)] Depend on the Abs. Conf. and the Choice of the First and Second Ring Atom.
             - Alternatively, Appropriate Phase Shifts may be Applied to the Same Effect (see Below)
             - C&P Analysis is with reference to the Cremer-Pople plane, not to be confused with the associated LS-plane.
               See H.Essen & D.Cremer (1984) Acta Cryst. B40, 418-420.

             For Correct Usage of C&P Puckering Parameters see also: D. Cremer (1984) Acta Cryst. B40, 498-500.

                                                                                            "24tyb_ta4_"  PLATON-GEOMETRY  Page   23
====================================================================================================================================
  6-Membered Ring ( 1)   C3     -->   C4     -->   C5     -->   C6     -->   C7     -->   C8     -->
------------------------------------------------------------------------------------------------------------------------------------
                              sp2          sp2          sp2          sp2          sp2          sp2
Dev (A) from CPplane  -0.0041(11)   0.0081(11)  -0.0015(11)  -0.0090(11)   0.0129(12)  -0.0064(12)
Cs(I)-Asym-Par (Deg)     1.92(13)     0.32(13)     2.24(13)     1.92(13)     0.32(13)     2.24(13)
C2(I)-Asym-Par (Deg)     2.00(13)     2.75(13)     1.64(13)     2.00(13)     2.75(13)     1.64(13)
Ring Bond Angle(Deg)   121.08(10)   118.75(10)    121.49(9)    118.94(9)   118.78(10)   120.92(10)

Tors(I-J) (Deg)               0.92(16)    -0.68(16)    -0.91(16)     2.24(15)    -2.04(16)     0.46(16)
Cs(I-J)-Asym-Par   (Deg)      2.09(16)     1.91(16)     1.36(16)     2.09(16)     1.91(16)     1.36(16)
C2(I-J)-Asym-Par   (Deg)      1.14(16)     1.81(16)     2.94(16)     1.14(16)     1.81(16)     2.94(16)
Ring Bond Distance (Ang)    1.3754(15)   1.3890(15)   1.3971(15)   1.4101(15)   1.3917(16)   1.3801(16)

Weighted Average Ring Bond Distance = 1.3908(  6, 51) Ang. - NOTE: 1st esd. Internal, 2nd esd External.
Weighted Average Abs. Torsion Angl. =   1.23(  6, 31) Deg.   see: e.g. Domenicano et al., Acta Cryst.(1975), B31, 221-234.


No C & P - Puckering Analysis since <Tau> =  1.2 <    5.0 Deg.


Centroid Cg1   : x ,y ,z       0.70979(5)      0.45302(3)      0.29220(4)
                XO,YO,ZO        6.1085(4)       5.6262(4)       2.8840(4)
                                                                                            "24tyb_ta4_"  PLATON-GEOMETRY  Page   24
====================================================================================================================================

Analysis of X-H...Cg(Pi-Ring) Interactions (H..Cg < 3.0 Ang. - Gamma <  40.0 Deg)
====================================================================================================================================
- Cg(J)   = Center of gravity of ring J (Plane number above)
- H-Perp  = Perpendicular distance of H to ring plane J
- Gamma   = Angle between Cg-H vector and ring J normal
- X-H..Cg = X-H-Cg angle (degrees)
- X..Cg   = Distance of X to Cg (Angstrom)
- X-H, Pi = Angle of the X-H bond with the Pi-plane (i.e.' Perpendicular = 90 degrees, Parallel = 0 degrees)

   X--H(I)    Res(I)   Cg(J)  [   ARU(J)]       H..Cg  Transformed J-Plane P, Q, R, S  H-Perp Gamma      X-H..Cg        X..Cg X-H,Pi

C10    -H10B   [ 1] -> Cg1    [  4554.01]        2.90  -0.1855 0.6091 0.7711  -2.5031   2.80  15.11          133   3.6313(15)     54
                                           ----------                                 ----------------------------------------------
                                    Min or Max  2.900                                  2.795   15.1       133.00        3.631  54.00

[  4554] = X,1/2-Y,-1/2+Z

The Cg(I) refer to the Ring Centre-of-Gravity numbers given in () in the Ring-Analysis above

Cg(I)           x               y               z                    Xo              Yo              Zo

Cg1         0.70979(5)      0.45302(3)      0.29220(4)              6.1085(4)       5.6262(4)       2.8840(4)
                                                                                            "24tyb_ta4_"  PLATON-INTER     Page   25
====================================================================================================================================
Analysis of Short Intra- and Inter-molecular Contacts ,  d(I-J) <  R(I) + R(J) + Tolr, With Tolr =  0.2 Ang. (X - I...J) > 100. Deg.
------------------------------------------------------------------------------------------------------------------------------------
Contact Radii :    C    H    N    O
(Angstrom)      1.70 1.20 1.55 1.52

Default Contact Radii are those given by A.Bondi, J.Phys.Chem. (1964),68,441. (or Coval. Rad. + 0.8 Ang. when not given)

* WARNING * : no Far-Reaching Conclusions should be drawn based on the Default Radii Assigned to Metals

Short "INTRA" Distances between two Atoms that are Separated by less than 4 Bonds are NOT Listed (Except for Potential D/A Contacts)

------------------------------------------------------------------------------------------------------------------------------------
At(I)[1555.01] At(J)  [  ARU(J) ]       D(I-J)  SumRad  Del  Type    X(I)   Y(I)   Z(I)     X(J)   Y(J)   Z(J)   X         X - I...J
------------------------------------------------------------------------------------------------------------------------------------
 O1      ....  C1     [         ]   2.8191(14)<< 3.22 -0.40 Intra  0.8820 0.7237 0.3329   0.9469 0.8775 0.5410
 O1      ....  C3     [         ]   2.6909(13)<< 3.22 -0.53 Intra  0.8820 0.7237 0.3329   0.7537 0.5361 0.3808
 O1      ....  C4     [         ]   3.1656(13) < 3.22 -0.05 Intra  0.8820 0.7237 0.3329   0.8583 0.4696 0.3413
 O1      ....  H1A    [         ]         2.52<< 2.72 -0.20 Intra  0.8820 0.7237 0.3329   0.9249 0.9037 0.4476
 O1      ....  H5     [  2755.01]         2.72   2.72  0.00        0.8820 0.7237 0.3329   1.1145 0.8408 0.2775   C2              125
 O1      ....  H9C    [  2655.01]         2.79   2.72  0.07        0.8820 0.7237 0.3329   0.6188 0.8378 0.3029
 O1      ....  H10A   [  2755.01]         2.91   2.72  0.19        0.8820 0.7237 0.3329   1.1936 0.7246 0.4381
 O1      ....  N1     [  4564.01]   2.8165(11)<< 3.07 -0.25        0.8820 0.7237 0.3329   0.8797 0.7266 0.0507   C2        164.40(7)
 O1      ....  C1     [  4564.01]   3.3140(15)   3.22  0.09        0.8820 0.7237 0.3329   0.9469 0.6225 0.0410   C2        147.82(7)
 O1      ....  H1     [  4564.01]         2.04<< 2.72 -0.68        0.8820 0.7237 0.3329   0.8548 0.7465 0.1285   C2              161
 O2      ....  H1     [         ]         2.28<< 2.72 -0.44 Intra  0.7914 0.6144 0.4818   0.8548 0.7535 0.6285   C3              174
 O2      ....  H4     [         ]         2.61 < 2.72 -0.11 Intra  0.7914 0.6144 0.4818   0.9591 0.4801 0.3752
 O2      ....  H8     [         ]         2.54 < 2.72 -0.18 Intra  0.7914 0.6144 0.4818   0.5366 0.5678 0.3618   C2              118
 O2      ....  H4     [  3766.01]         2.78   2.72  0.06        0.7914 0.6144 0.4818   1.0409 0.5199 0.6248   C3              100
 N1      ....  O1     [  4565.01]   2.8165(11)<< 3.07 -0.25        0.8797 0.7734 0.5507   0.8820 0.7763 0.8329   C2        140.56(7)
 N2      ....  C9     [         ]   2.9069(17)<< 3.25 -0.34 Intra  0.6193 0.2817 0.1126   0.3982 0.4154 0.2083   C10       161.19(9)
 N2      ....  H5     [         ]         2.64 < 2.75 -0.11 Intra  0.6193 0.2817 0.1126   0.8855 0.3408 0.2225   C11             123
 N2      ....  H9C    [         ]         2.57 < 2.75 -0.18 Intra  0.6193 0.2817 0.1126   0.3812 0.3378 0.1971   C10             147
 C1      ....  O1     [         ]   2.8191(14)<< 3.22 -0.40 Intra  0.9469 0.8775 0.5410   0.8820 0.7237 0.3329   H1B             103
                                                                                                                 H1C             147
 C1      ....  C1     [  3776.01]   3.3382(16) < 3.40 -0.06        0.9469 0.8775 0.5410   1.0531 1.1225 0.4590   N1        168.06(9)
 C1      ....  H1A    [  3776.01]         2.96   2.90  0.06        0.9469 0.8775 0.5410   1.0751 1.0963 0.5524   N1              173
 C1      ....  O1     [  4565.01]   3.3140(15)   3.22  0.09        0.9469 0.8775 0.5410   0.8820 0.7763 0.8329   H1A             158
 C2      ....  C4     [         ]   3.1290(15)<< 3.40 -0.27 Intra  0.8543 0.7069 0.4456   0.8583 0.4696 0.3413   N1        147.10(7)
 C2      ....  C8     [         ]   3.3247(15) < 3.40 -0.08 Intra  0.8543 0.7069 0.4456   0.6068 0.5205 0.3336   N1        136.68(7)
 C2      ....  H1A    [         ]         2.53<< 2.90 -0.37 Intra  0.8543 0.7069 0.4456   0.9249 0.9037 0.4476   O2              159
 C2      ....  H1B    [         ]         2.88 < 2.90 -0.02 Intra  0.8543 0.7069 0.4456   1.0532 0.8711 0.5674   O2              139
 C2      ....  H4     [         ]         3.10   2.90  0.20 Intra  0.8543 0.7069 0.4456   0.9591 0.4801 0.3752   N1              136
 C2      ....  H9C    [  2655.01]         2.91   2.90  0.01        0.8543 0.7069 0.4456   0.6188 0.8378 0.3029   O2              107
 C3      ....  O1     [         ]   2.6909(13)<< 3.22 -0.53 Intra  0.7537 0.5361 0.3808   0.8820 0.7237 0.3329   C8        119.91(7)
 C3      ....  C6     [         ]   2.7805(14)<< 3.40 -0.62 Intra  0.7537 0.5361 0.3808   0.6660 0.3690 0.2011   O2        173.94(7)
 C3      ....  H10B   [  4555.01]         2.90   2.90  0.00        0.7537 0.5361 0.3808   0.6796 0.3640 0.5543
 C4      ....  O1     [         ]   3.1656(13) < 3.22 -0.05 Intra  0.8583 0.4696 0.3413   0.8820 0.7237 0.3329   C5        137.46(7)
                                                                                            "24tyb_ta4_"  PLATON-INTER     Page   26
====================================================================================================================================
 C4      ....  C2     [         ]   3.1290(15)<< 3.40 -0.27 Intra  0.8583 0.4696 0.3413   0.8543 0.7069 0.4456   C5        153.83(8)
 C4      ....  C7     [         ]   2.8053(15)<< 3.40 -0.59 Intra  0.8583 0.4696 0.3413   0.5601 0.4364 0.2454   H4              179
 C4      ....  H1C    [  4564.01]         2.81 < 2.90 -0.09        0.8583 0.4696 0.3413   0.9082 0.5717 0.1016   C3              101
 C5      ....  C8     [         ]   2.7564(15)<< 3.40 -0.64 Intra  0.8138 0.3866 0.2510   0.6068 0.5205 0.3336   H5              180
 C5      ....  C10    [         ]   2.8157(17)<< 3.40 -0.58 Intra  0.8138 0.3866 0.2510   0.7266 0.1970 0.1062   C4        170.55(8)
 C5      ....  C11    [         ]   3.4845(18)   3.40  0.08 Intra  0.8138 0.3866 0.2510   0.5523 0.3137-0.0238   C4        143.49(8)
 C5      ....  H10A   [         ]         2.75 < 2.90 -0.15 Intra  0.8138 0.3866 0.2510   0.8064 0.2246 0.0619   C4              164
 C5      ....  H10C   [         ]         2.73 < 2.90 -0.17 Intra  0.8138 0.3866 0.2510   0.7659 0.1732 0.1982   C4              150
 C5      ....  H1C    [  4564.01]         2.95   2.90  0.05        0.8138 0.3866 0.2510   0.9082 0.5717 0.1016   C6              107
 C6      ....  C3     [         ]   2.7805(14)<< 3.40 -0.62 Intra  0.6660 0.3690 0.2011   0.7537 0.5361 0.3808   N2        178.14(8)
 C6      ....  H9A    [         ]         2.99   2.90  0.09 Intra  0.6660 0.3690 0.2011   0.3610 0.4523 0.1232   C5              150
 C6      ....  H9C    [         ]         2.66<< 2.90 -0.24 Intra  0.6660 0.3690 0.2011   0.3812 0.3378 0.1971   C5              160
 C6      ....  H10A   [         ]         2.72 < 2.90 -0.18 Intra  0.6660 0.3690 0.2011   0.8064 0.2246 0.0619   C7              164
 C6      ....  H10C   [         ]         2.60<< 2.90 -0.30 Intra  0.6660 0.3690 0.2011   0.7659 0.1732 0.1982   C7              145
 C6      ....  H11A   [         ]         2.55<< 2.90 -0.35 Intra  0.6660 0.3690 0.2011   0.4841 0.3734-0.0180   C5              141
 C6      ....  H11C   [         ]         2.76 < 2.90 -0.14 Intra  0.6660 0.3690 0.2011   0.6288 0.3368-0.0753   C5              110
                                                                                                                 C7              115
 C7      ....  C4     [         ]   2.8053(15)<< 3.40 -0.59 Intra  0.5601 0.4364 0.2454   0.8583 0.4696 0.3413   C9        174.20(9)
 C7      ....  C11    [         ]   3.0815(18)<< 3.40 -0.32 Intra  0.5601 0.4364 0.2454   0.5523 0.3137-0.0238   C8        152.46(8)
 C7      ....  H11A   [         ]         2.73 < 2.90 -0.17 Intra  0.5601 0.4364 0.2454   0.4841 0.3734-0.0180   C8              146
 C7      ....  H11B   [  4555.01]         3.09   2.90  0.19        0.5601 0.4364 0.2454   0.4990 0.2475 0.4305   C8              105
 C8      ....  C2     [         ]   3.3247(15) < 3.40 -0.08 Intra  0.6068 0.5205 0.3336   0.8543 0.7069 0.4456   C7        149.97(8)
 C8      ....  C5     [         ]   2.7564(15)<< 3.40 -0.64 Intra  0.6068 0.5205 0.3336   0.8138 0.3866 0.2510   H8              179
 C8      ....  H9A    [         ]         2.97   2.90  0.07 Intra  0.6068 0.5205 0.3336   0.3610 0.4523 0.1232   C3              152
 C8      ....  H9B    [         ]         2.57<< 2.90 -0.33 Intra  0.6068 0.5205 0.3336   0.3471 0.4424 0.2804   C3              164
 C8      ....  H10B   [  4555.01]         2.94   2.90  0.04        0.6068 0.5205 0.3336   0.6796 0.3640 0.5543   H8              106
 C9      ....  N2     [         ]   2.9069(17)<< 3.25 -0.34 Intra  0.3982 0.4154 0.2083   0.6193 0.2817 0.1126   H9B             152
 C9      ....  C11    [         ]     3.166(2)<< 3.40 -0.23 Intra  0.3982 0.4154 0.2083   0.5523 0.3137-0.0238   H9B             176
 C9      ....  H8     [         ]         2.64<< 2.90 -0.26 Intra  0.3982 0.4154 0.2083   0.5366 0.5678 0.3618   H9A             104
                                                                                                                 H9C             146
 C9      ....  H11A   [         ]         2.56<< 2.90 -0.34 Intra  0.3982 0.4154 0.2083   0.4841 0.3734-0.0180   H9B             166
 C9      ....  H11B   [  4555.01]         3.08   2.90  0.18        0.3982 0.4154 0.2083   0.4990 0.2475 0.4305   H9A             165
 C10     ....  C5     [         ]   2.8157(17)<< 3.40 -0.58 Intra  0.7266 0.1970 0.1062   0.8138 0.3866 0.2510   H10B            170
 C10     ....  H5     [         ]         2.48<< 2.90 -0.42 Intra  0.7266 0.1970 0.1062   0.8855 0.3408 0.2225   H10B            170
 C10     ....  H11B   [         ]         2.61<< 2.90 -0.29 Intra  0.7266 0.1970 0.1062   0.4990 0.2525-0.0695   H10A            101
                                                                                                                 H10C            148
 C10     ....  H11C   [         ]         2.57<< 2.90 -0.33 Intra  0.7266 0.1970 0.1062   0.6288 0.3368-0.0753   H10C            155
 C10     ....  H8     [  2645.01]         2.97   2.90  0.07        0.7266 0.1970 0.1062   0.4634 0.0678 0.1382   H10A            158
 C11     ....  C5     [         ]   3.4845(18)   3.40  0.08 Intra  0.5523 0.3137-0.0238   0.8138 0.3866 0.2510   H11B            144
 C11     ....  C7     [         ]   3.0815(18)<< 3.40 -0.32 Intra  0.5523 0.3137-0.0238   0.5601 0.4364 0.2454   H11B            137
                                                                                                                 H11C            113
 C11     ....  C9     [         ]     3.166(2)<< 3.40 -0.23 Intra  0.5523 0.3137-0.0238   0.3982 0.4154 0.2083   H11B            114
                                                                                                                 H11C            135
 C11     ....  H9A    [         ]         3.01   2.90  0.11 Intra  0.5523 0.3137-0.0238   0.3610 0.4523 0.1232   H11B            112
                                                                                                                 H11C            128
 C11     ....  H9C    [         ]         2.92   2.90  0.02 Intra  0.5523 0.3137-0.0238   0.3812 0.3378 0.1971   H11C            152
 C11     ....  H10A   [         ]         2.62<< 2.90 -0.28 Intra  0.5523 0.3137-0.0238   0.8064 0.2246 0.0619   H11A            149
                                                                                                                 H11B            101
                                                                                            "24tyb_ta4_"  PLATON-INTER     Page   27
====================================================================================================================================
 C11     ....  H10B   [         ]         2.57<< 2.90 -0.33 Intra  0.5523 0.3137-0.0238   0.6796 0.1360 0.0543   H11A            154
 H1      ....  O2     [         ]         2.28<< 2.72 -0.44 Intra  0.8548 0.7535 0.6285   0.7914 0.6144 0.4818
 H1      ....  H1B    [         ]         2.49   2.40  0.09 Intra  0.8548 0.7535 0.6285   1.0532 0.8711 0.5674
 H1      ....  H1C    [         ]         2.25 < 2.40 -0.15 Intra  0.8548 0.7535 0.6285   0.9082 0.9283 0.6016
 H1      ....  O1     [  4565.01]         2.04<< 2.72 -0.68        0.8548 0.7535 0.6285   0.8820 0.7763 0.8329   N1              147
 H1A     ....  O1     [         ]         2.52<< 2.72 -0.20 Intra  0.9249 0.9037 0.4476   0.8820 0.7237 0.3329
 H1A     ....  C2     [         ]         2.53<< 2.90 -0.37 Intra  0.9249 0.9037 0.4476   0.8543 0.7069 0.4456
 H1A     ....  C1     [  3776.01]         2.96   2.90  0.06        0.9249 0.9037 0.4476   1.0531 1.1225 0.4590   C1              104
 H1B     ....  C2     [         ]         2.88 < 2.90 -0.02 Intra  1.0532 0.8711 0.5674   0.8543 0.7069 0.4456
 H1B     ....  H1     [         ]         2.49   2.40  0.09 Intra  1.0532 0.8711 0.5674   0.8548 0.7535 0.6285
 H1C     ....  H1     [         ]         2.25 < 2.40 -0.15 Intra  0.9082 0.9283 0.6016   0.8548 0.7535 0.6285
 H1C     ....  C4     [  4565.01]         2.81 < 2.90 -0.09        0.9082 0.9283 0.6016   0.8583 1.0304 0.8413   C1              160
 H1C     ....  C5     [  4565.01]         2.95   2.90  0.05        0.9082 0.9283 0.6016   0.8138 1.1134 0.7510   C1              169
 H4      ....  O2     [         ]         2.61 < 2.72 -0.11 Intra  0.9591 0.4801 0.3752   0.7914 0.6144 0.4818
 H4      ....  C2     [         ]         3.10   2.90  0.20 Intra  0.9591 0.4801 0.3752   0.8543 0.7069 0.4456
 H4      ....  H5     [         ]         2.34 < 2.40 -0.06 Intra  0.9591 0.4801 0.3752   0.8855 0.3408 0.2225
 H4      ....  O2     [  3766.01]         2.78   2.72  0.06        0.9591 0.4801 0.3752   1.2086 0.3856 0.5182   C4              145
 H4      ....  H4     [  3766.01]         2.54   2.40  0.14        0.9591 0.4801 0.3752   1.0409 0.5199 0.6248   C4              120
 H5      ....  N2     [         ]         2.64 < 2.75 -0.11 Intra  0.8855 0.3408 0.2225   0.6193 0.2817 0.1126
 H5      ....  C10    [         ]         2.48<< 2.90 -0.42 Intra  0.8855 0.3408 0.2225   0.7266 0.1970 0.1062   C5              100
 H5      ....  H4     [         ]         2.34 < 2.40 -0.06 Intra  0.8855 0.3408 0.2225   0.9591 0.4801 0.3752
 H5      ....  H10A   [         ]         2.20<< 2.40 -0.20 Intra  0.8855 0.3408 0.2225   0.8064 0.2246 0.0619   C5              116
 H5      ....  H10C   [         ]         2.35 < 2.40 -0.05 Intra  0.8855 0.3408 0.2225   0.7659 0.1732 0.1982   C5              103
 H5      ....  O1     [  2745.01]         2.72   2.72  0.00        0.8855 0.3408 0.2225   1.1180 0.2237 0.1671   C5              172
 H8      ....  O2     [         ]         2.54 < 2.72 -0.18 Intra  0.5366 0.5678 0.3618   0.7914 0.6144 0.4818
 H8      ....  C9     [         ]         2.64<< 2.90 -0.26 Intra  0.5366 0.5678 0.3618   0.3982 0.4154 0.2083
 H8      ....  H9B    [         ]         2.39 < 2.40 -0.01 Intra  0.5366 0.5678 0.3618   0.3471 0.4424 0.2804
 H8      ....  C10    [  2655.01]         2.97   2.90  0.07        0.5366 0.5678 0.3618   0.2734 0.6970 0.3938   C8              167
 H8      ....  H10B   [  2655.01]         2.44   2.40  0.04        0.5366 0.5678 0.3618   0.3204 0.6360 0.4457   C8              162
 H9A     ....  C6     [         ]         2.99   2.90  0.09 Intra  0.3610 0.4523 0.1232   0.6660 0.3690 0.2011
 H9A     ....  C8     [         ]         2.97   2.90  0.07 Intra  0.3610 0.4523 0.1232   0.6068 0.5205 0.3336
 H9A     ....  C11    [         ]         3.01   2.90  0.11 Intra  0.3610 0.4523 0.1232   0.5523 0.3137-0.0238
 H9A     ....  H11A   [         ]         2.18<< 2.40 -0.22 Intra  0.3610 0.4523 0.1232   0.4841 0.3734-0.0180   C9              102
 H9B     ....  C8     [         ]         2.57<< 2.90 -0.33 Intra  0.3471 0.4424 0.2804   0.6068 0.5205 0.3336
 H9B     ....  H8     [         ]         2.39 < 2.40 -0.01 Intra  0.3471 0.4424 0.2804   0.5366 0.5678 0.3618
 H9C     ....  N2     [         ]         2.57 < 2.75 -0.18 Intra  0.3812 0.3378 0.1971   0.6193 0.2817 0.1126   C9              100
 H9C     ....  C6     [         ]         2.66<< 2.90 -0.24 Intra  0.3812 0.3378 0.1971   0.6660 0.3690 0.2011
 H9C     ....  C11    [         ]         2.92   2.90  0.02 Intra  0.3812 0.3378 0.1971   0.5523 0.3137-0.0238
 H9C     ....  H11A   [         ]         2.52   2.40  0.12 Intra  0.3812 0.3378 0.1971   0.4841 0.3734-0.0180
 H9C     ....  O1     [  2645.01]         2.79   2.72  0.07        0.3812 0.3378 0.1971   0.1180 0.2237 0.1671   C9              129
 H9C     ....  C2     [  2645.01]         2.91   2.90  0.01        0.3812 0.3378 0.1971   0.1457 0.2069 0.0544   C9              134
 H10A    ....  C5     [         ]         2.75 < 2.90 -0.15 Intra  0.8064 0.2246 0.0619   0.8138 0.3866 0.2510
 H10A    ....  C6     [         ]         2.72 < 2.90 -0.18 Intra  0.8064 0.2246 0.0619   0.6660 0.3690 0.2011
 H10A    ....  C11    [         ]         2.62<< 2.90 -0.28 Intra  0.8064 0.2246 0.0619   0.5523 0.3137-0.0238
 H10A    ....  H5     [         ]         2.20<< 2.40 -0.20 Intra  0.8064 0.2246 0.0619   0.8855 0.3408 0.2225
 H10A    ....  H11C   [         ]         2.41   2.40  0.01 Intra  0.8064 0.2246 0.0619   0.6288 0.3368-0.0753
 H10A    ....  O1     [  2745.01]         2.91   2.72  0.19        0.8064 0.2246 0.0619   1.1180 0.2237 0.1671   C10             127
 H10B    ....  C11    [         ]         2.57<< 2.90 -0.33 Intra  0.6796 0.1360 0.0543   0.5523 0.3137-0.0238
                                                                                            "24tyb_ta4_"  PLATON-INTER     Page   28
====================================================================================================================================
 H10B    ....  H11B   [         ]         2.40   2.40  0.00 Intra  0.6796 0.1360 0.0543   0.4990 0.2525-0.0695
 H10B    ....  H8     [  2645.01]         2.44   2.40  0.04        0.6796 0.1360 0.0543   0.4634 0.0678 0.1382   C10             114
 H10B    ....  C3     [  4554.01]         2.90   2.90  0.00        0.6796 0.1360 0.0543   0.7537-0.0361-0.1192   C10             139
 H10B    ....  C8     [  4554.01]         2.94   2.90  0.04        0.6796 0.1360 0.0543   0.6068-0.0205-0.1664   C10             160
 H10C    ....  C5     [         ]         2.73 < 2.90 -0.17 Intra  0.7659 0.1732 0.1982   0.8138 0.3866 0.2510
 H10C    ....  C6     [         ]         2.60<< 2.90 -0.30 Intra  0.7659 0.1732 0.1982   0.6660 0.3690 0.2011
 H10C    ....  H5     [         ]         2.35 < 2.40 -0.05 Intra  0.7659 0.1732 0.1982   0.8855 0.3408 0.2225
 H11A    ....  C6     [         ]         2.55<< 2.90 -0.35 Intra  0.4841 0.3734-0.0180   0.6660 0.3690 0.2011
 H11A    ....  C7     [         ]         2.73 < 2.90 -0.17 Intra  0.4841 0.3734-0.0180   0.5601 0.4364 0.2454   C11             102
 H11A    ....  C9     [         ]         2.56<< 2.90 -0.34 Intra  0.4841 0.3734-0.0180   0.3982 0.4154 0.2083   C11             120
 H11A    ....  H9A    [         ]         2.18<< 2.40 -0.22 Intra  0.4841 0.3734-0.0180   0.3610 0.4523 0.1232   C11             142
 H11A    ....  H9C    [         ]         2.52   2.40  0.12 Intra  0.4841 0.3734-0.0180   0.3812 0.3378 0.1971   C11             104
 H11B    ....  C10    [         ]         2.61<< 2.90 -0.29 Intra  0.4990 0.2525-0.0695   0.7266 0.1970 0.1062
 H11B    ....  H10B   [         ]         2.40   2.40  0.00 Intra  0.4990 0.2525-0.0695   0.6796 0.1360 0.0543
 H11B    ....  C7     [  4554.01]         3.09   2.90  0.19        0.4990 0.2525-0.0695   0.5601 0.0636-0.2546   C11             138
 H11B    ....  C9     [  4554.01]         3.08   2.90  0.18        0.4990 0.2525-0.0695   0.3982 0.0846-0.2917   C11             159
 H11C    ....  C6     [         ]         2.76 < 2.90 -0.14 Intra  0.6288 0.3368-0.0753   0.6660 0.3690 0.2011
 H11C    ....  C10    [         ]         2.57<< 2.90 -0.33 Intra  0.6288 0.3368-0.0753   0.7266 0.1970 0.1062
 H11C    ....  H10A   [         ]         2.41   2.40  0.01 Intra  0.6288 0.3368-0.0753   0.8064 0.2246 0.0619


Summary of Shortest Inter Contacts with d(I-J) <  R(I) + R(J) +  0.2 of Residue #  1 to Neighbouring ARU'S
====================================================================================================================================

  Nr       ARU    Nr.Cont.   d(min)    Del  XHn X      - At(I)       At(J)  - Y    YHn  Note  Partaking ARU's in Close Contact Resd.
------------------------------------------------------------------------------------------------------------------------------------
   1 [  2755.01]       2     2.7200   0.00    0 C2     - O1     ...  H5     -C5      1        2755.01
   2 [  2655.01]       4     2.4400   0.04    1 C8     - H8     ...  H10B   -C10     3        2655.01
   3 [  4564.01]       5     2.0400  -0.68    0 C2     - O1     ...  H1     -N1      1   <<   4564.01
   4 [  3766.01]       3     2.5400   0.14    1 C4     - H4     ...  H4     -C4      1        3766.01
   5 [  4565.01]       5     2.0400  -0.68    1 N1     - H1     ...  O1     -C2      0   <<   4565.01
   6 [  3776.01]       3     2.9600   0.06    3 C1     - H1A    ...  C1     -N1      1        3776.01
   7 [  4555.01]       4     2.9000   0.00    0 O2     - C3     ...  H10B   -C10     3        4555.01
   8 [  2645.01]       4     2.4400   0.04    3 C10    - H10B   ...  H8     -C8      1        2645.01
   9 [  2745.01]       2     2.7200   0.00    1 C5     - H5     ...  O1     -C2      0        2745.01
  10 [  4554.01]       4     2.9000   0.00    3 C10    - H10B   ...  C3     -O2      0        4554.01

Symbols :: < denotes contacts less than the sum of the van der Waals Radii and << contacts less than this sum minus 0.2 Angstrom.
           Nr.Cont. = Number of short contacts from current ARU to surrounding ARU's (from list above).

                                          Asymmetric Residue Unit (= ARU) Code List
                                          =========================================

     ARU-Code    CIF-sym-Code  Symmetry-Code                        sym TX TY TZ Ires      x(cen)     y(cen)     z(cen)
------------------------------------------------------------------------------------------------------------------------------------
                                                                                            "24tyb_ta4_"  PLATON-INTER     Page   29
====================================================================================================================================
   [  2755.01] =              2-x,1/2+y,1/2-z                   = [   2  2  0  0  1 ]       1.291      0.990      0.227
   [  2655.01] =              1-x,1/2+y,1/2-z                   = [   2  1  0  0  1 ]       0.291      0.990      0.227
   [  4564.01] =              x,3/2-y,-1/2+z                    = [   4  0  1 -1  1 ]       0.709      1.010     -0.227
   [  3766.01] =              2-x,1-y,1-z                       = [   3  2  1  1  1 ]       1.291      0.510      0.727
   [  4565.01] =              x,3/2-y,1/2+z                     = [   4  0  1  0  1 ]       0.709      1.010      0.773
   [  3776.01] =              2-x,2-y,1-z                       = [   3  2  2  1  1 ]       1.291      1.510      0.727
   [  4555.01] =              x,1/2-y,1/2+z                     = [   4  0  0  0  1 ]       0.709      0.010      0.773
   [  2645.01] =              1-x,-1/2+y,1/2-z                  = [   2  1 -1  0  1 ]       0.291     -0.010      0.227
   [  2745.01] =              2-x,-1/2+y,1/2-z                  = [   2  2 -1  0  1 ]       1.291     -0.010      0.227
   [  4554.01] =              x,1/2-y,-1/2+z                    = [   4  0  0 -1  1 ]       0.709      0.010     -0.227

Note: Symmetry Operations Refer to the Coordinates listed in the Fractional Coordinate Table given above

                                                                 SYM         -  Number of the Symmetry Operator.
X(J) = X(sym) + TX , Y(J) = Y(sym) + TY , Z(J) = Z(sym) + TZ,    Ires        -  Residue Number.
                                                                 TX, TY, TZ  -  Unit Cell Translations.
                                                                                            "24tyb_ta4_"  PLATON-INTER     Page   30
====================================================================================================================================
Analysis of Short Non-Hydrogen Inter-Molecular Contacts For Inter-Molecular Clusters and/or Networks   (Minor Disorder Excluded)
====================================================================================================================================

Contact-Nr Atom I[   ARU   ]      Atom J[   ARU   ]    d(I-J)   Del
------------------------------------------------------------------------------------------------------------------------------------
   1       O1    [  1555.01] ...  N1    [  4564.01] =  2.816  -0.25
   2       N1    [  1555.01] ...  O1    [  4565.01] =  2.816  -0.25

                                                         ==============
********************************************************  Cluster  =  1 ************************************************************
                                                         ==============

(N:M)  :  ARU   --    Connected  with (N) Interactions to/from (M) ARU(S).    T = Translated Molecule (Infinite chain etc.)
------------------------------------------------------------------------------------------------------------------------------------
 2  2  1555.01  --   4564.01   4565.01T
 2  2  4564.01  --   1554.01T  1555.01

:: Analysis of Short Contact Cluster (Type2) Network Structure(s)

:: Resd  0 - Infinite (Type2) 1D-Chain    - Base Vector: [  0  0  1]

                                                         ==============
********************************************************  Cluster  =  2 ************************************************************
                                                         ==============

(N:M)  :  ARU   --    Connected  with (N) Interactions to/from (M) ARU(S).    T = Translated Molecule (Infinite chain etc.)
------------------------------------------------------------------------------------------------------------------------------------
 2  2  3555.01  --   2535.01   2534.01T
 2  2  2535.01  --   3556.01T  3555.01

:: Analysis of Short Contact Cluster (Type2) Network Structure(s)

:: Resd  0 - Infinite (Type2) 1D-Chain    - Base Vector: [  0  0  1]
                                                                                            "24tyb_ta4_"  PLATON-H-BONDS   Page   31
====================================================================================================================================
Analysis of Potential Hydrogen Bonds and Schemes with d(D...A) < R(D)+R(A)+0.50, d(H...A) < R(H)+R(A)-0.12 Ang., D-H...A > 100.0 Deg
====================================================================================================================================
Note: - ARU codes in [] are with reference to the Coordinates printed above (Possibly transformed, when MOVE /= 1.555)
====================================================================================================================================

Nr Typ Res Donor --- H....Acceptor [    ARU  ]      D - H      H...A      D...A  D - H...A    A..H..A* A'..H..A" Sum(XY,YZ)  Sum(XZ)
------------------------------------------------------------------------------------------------------------------------------------
 1       1 N1    --H1     ..O1     [  4565.01]       0.88       2.04 2.8165(11)        147

 2 Intra 1 C9    --H9C    ..N2     [         ]       0.98       2.57 2.9069(17)        100

Translation of ARU-Code to CIF and Equivalent Position Code
===========================================================
   [  4565.] =              x,3/2-y,1/2+z

For C--H...Acceptor Interactions See: Th. Steiner, Cryst. Rev, (1996), 6, 1-57

H-Bond classification [G.A.Jeffrey, H.Maluszynska & J.Mitra., Int.J.Biol.Macromol.(1985),7,336-348]
------------------------------------------------------------------------------------------------------------------------------------
2-Centre   (linear)     D-H...X most prob. angle 160 deg  - also: G.A.Jeffrey & W.Saenger, Hydrogen Bonding in Biological Structures
3-Centre (bifurcated)   SUM of 3 angl. about H = 360 deg                    Springer-Verlag, Berlin, 1991, pp 20.
4-Centre (trifurcated)

Analysis of Potential Donor/Acceptor Atoms -- (Major Disorder Form Only)
====================================================================================================================================

At.Nr  D/A    #Cov.Bonds    # H     #D-H..A   #A..H   #A..H-C  Sum(A-H)   Sum(A-X)
------------------------------------------------------------------------------------------------------------------------------------
   1   O1            1        -        0        1        0        1        2
   2   O2            2        -        0        0        0        0        2
   3   N1            3      1 H        1        0        0        1        3
   4   N2            3        -        0        0        1        1        4
                                                                                            "24tyb_ta4_"  PLATON-H-BONDS   Page   32
====================================================================================================================================
Analysis of Hydrogen Bonded Molecular Aggregates (See also Acta Cryst. B36, 1980, 2113 - 2115) -- (Major Disorder Component Only)
====================================================================================================================================


                    Coordinates of Donor and Acceptor Atoms                                Coordinates of D/A-Bonded Atom(s)
                    =======================================                                =================================

  D/A I  [    ARU  ]      X      Y      Z   --  D/A J  [    ARU  ]      X      Y      Z   Atom K     X      Y      Z   I..J--K Angle
------------------------------------------------------------------------------------------------------------------------------------
  N1     [  1555.01],  0.8797 0.7734 0.5507 >>  O1     [  4565.01],  0.8820 0.7763 0.8329 C2      0.8543 0.7931 0.9456          164
  O1     [  1555.01],  0.8820 0.7237 0.3329 <<  N1     [  4564.01],  0.8797 0.7266 0.0507 C1      0.9469 0.6225 0.0410           97
                                                                                          C2      0.8543 0.7931-0.0544          141
                                                                                          H1      0.8548 0.7465 0.1285           23

                                                         ==============
******************************************************** Aggregate =  1 ************************************************************
                                                         ==============

(N:M)  :  ARU   --    Connected with N Hydrogen Bonds to/from M ARU(S).    T = Translated Molecule (Infinite chain etc.)
------------------------------------------------------------------------------------------------------------------------------------
 2  2  1555.01  --   4565.01   4564.01T
 2  2  4565.01  --   1556.01T  1555.01

:: Analysis of H-Bonded Aggregate (Type3) Network Structure(s)

:: Resd  0 - Infinite (Type3) 1D-Chain    - Base Vector: [  0  0  1]

                                                         ==============
******************************************************** Aggregate =  2 ************************************************************
                                                         ==============

(N:M)  :  ARU   --    Connected with N Hydrogen Bonds to/from M ARU(S).    T = Translated Molecule (Infinite chain etc.)
------------------------------------------------------------------------------------------------------------------------------------
 2  2  3555.01  --   2534.01   2535.01T
 2  2  2534.01  --   3554.01T  3555.01

:: Analysis of H-Bonded Aggregate (Type3) Network Structure(s)

:: Resd  0 - Infinite (Type3) 1D-Chain    - Base Vector: [  0  0  1]
                                                                                            "24tyb_ta4_"  PLATON-H-BONDS   Page   33
====================================================================================================================================
Search for Infinite ARU-Chains (Max =  4)
====================================================================================================================================

  2-Membered Infinite ARU-Chain (Translation [  0  0  1])
  1555.01  4565.01  1556.01

  2-Membered Infinite ARU-Chain (Translation [  0  0 -1])
  1555.01  4564.01  1554.01
                                                                                            "24tyb_ta4_"  PLATON-H-BONDS   Page   34
====================================================================================================================================
Analysis of the (Cooperative) Hydrogen Bond Network  (i.e. (In)Finite O-H...O-H...O-H..  Chains and/or Rings (Max = 18 Membered))
====================================================================================================================================


                                                         ============
******************************************************** NetworK =  1 **************************************************************
                                                         ============

  Code Acc    Donor Atom          X       Y       Z       Acceptor Atom       X       Y       Z up to BondCode(s) of Forward Link(s)
------------------------------------------------------------------------------------------------------------------------------------
 1.555      N1    [  1555.01]  0.8797  0.7734  0.5507   O1    [  4565.01]  0.8820  0.7763  0.8329
            H1                 0.8548  0.7535  0.6285

                                            ------------------------------

Hydrogen Bonds are Coded as N.IJK Where N       = Sequence Number of Hydrogen Bond (NOTE: New Hbond Numbering system)
                                        I - 5   = Nr of Translation Units Along A-Axis
                                        J - 5   = Nr of Translation Units Along B-Axis
                                        K - 5   = Nr of Translation Units Along C-Axis

Ring Closure Links are Indicated with 'R' and Infinite Chain Links With 'T'
                                                                                            "24tyb_ta4_"  PLATON-COORDN    Page   35
====================================================================================================================================
Analysis of the Coordination Geometry
------------------------------------------------------------------------------------------------------------------------------------

Distances are calculated from atom I of Unique Molecule Coordinate List to atom J in Asymmetric Residue Unit: ARU.

Phi = Azimuth angle(counter clockwise from XO in XO,YO-Plane), Mu  = Angle between D and XO,YO-plane.

'To-Code' : '--' = Bonded atoms,  '<<' = < sum vdW-radii - 0.2, '.<' = < sum vdW-radii, '..' = > sum vdW-radii.

>>>> NOTICE >>>> : The Symmetry Code Character Added to the Atom Label Applies to the Current Coordination Sphere Only.
>>>>>>>>>>>>>>>> : Symmetry operations refer to the coordinates listed in the fractional coordinate table given above

                   The List May be Limited to the Shortest Distances.
                                                                                            "24tyb_ta4_"  PLATON-COORDN    Page   36
====================================================================================================================================
 3.6 Angstrom Coordination Sphere Around Atom I = O1     [ARU = 1555.01]         0.88204  0.72368  0.33288    7.6378  8.9876  3.2855
------------------------------------------------------------------------------------------------------------------------------------
 Nr     d(I,J) To  Atom J  Symm_Oper. on Atom J    ARU(J)  Type     Phi     Mu         X        Y        Z        XO      YO      ZO
------------------------------------------------------------------------------------------------------------------------------------
 1  1.2115(12) --  C2                                      Intra-154.28  66.71   0.85427  0.70694  0.44562    7.2063  8.7797  4.3982

 2  2.2653(11) <<  N1                                      Intra 120.18  71.60   0.87969  0.77344  0.55067    7.2784  9.6056  5.4351
 3  2.2687(11) <<  O2                                      Intra-128.22  40.39   0.79138  0.61438  0.48184    6.5687  7.6302  4.7557
 4  2.6909(13) <<  C3                                      Intra-118.42  10.11   0.75369  0.53608  0.38076    6.3770  6.6577  3.7581
 5  2.8165(11) <<  N1_c   [x,3/2-y,-1/2+z      =  4564.01]         4.92 -81.48   0.87969  0.72656  0.05067    8.0537  9.0234  0.5001
 6  2.8191(14) <<  C1                                      Intra  81.76  46.78   0.94688  0.87751  0.54104    7.9144 10.8981  5.3400
 7  3.1656(13) .<  C4                                      Intra -94.21   1.51   0.85832  0.46956  0.34132    7.4055  5.8316  3.3688
 8  3.3140(15) ..  C1_c   [x,3/2-y,-1/2+z      =  4564.01]       -50.07 -60.36   0.94688  0.62249  0.04104    8.6898  7.7309  0.4051
 9  3.4953(16) ..  C9_a   [1-x,1/2+y,1/2-z     =  2655.01]       136.71  -6.67   0.60181  0.91537  0.29172    5.1111 11.3683  2.8793
10  3.5845(14) ..  C8                                      Intra-135.25   0.12   0.60681  0.52047  0.33362    5.0923  6.4639  3.2928
11  3.5900(16) ..  C10_b  [2-x,1/2+y,1/2-z     =  2755.01]        -5.38   9.64   1.27343  0.69696  0.39377   11.1616  8.6558  3.8865

12        2.04 <<  H1_c   [x,3/2-y,-1/2+z      =  4564.01]        77.01 -81.79   0.85483  0.74651  0.12850    7.7032  9.2711  1.2683
13        2.52 <<  H1A                                     Intra  84.41  26.74   0.92494  0.90372  0.44757    7.8566 11.2236  4.4175
14        2.72 .<  H5_b   [2-x,1/2+y,1/2-z     =  2755.01]        33.06 -11.59   1.11449  0.84081  0.27748    9.8726 10.4423  2.7387
15        2.79 ..  H9C_a  [1-x,1/2+y,1/2-z     =  2655.01]       149.31  -6.09   0.61879  0.83777  0.30289    5.2507 10.4045  2.9895
16        2.91 ..  H10A_b [2-x,1/2+y,1/2-z     =  2755.01]         0.23  20.92   1.19358  0.72456  0.43813   10.3546  8.9985  4.3243
17        3.02 ..  H1C_c  [x,3/2-y,-1/2+z      =  4564.01]       -72.37 -49.04   0.90816  0.57166  0.10164    8.2379  7.0996  1.0032
18        3.03 ..  H1                                      Intra 152.46  74.65   0.85483  0.75349  0.62850    6.9279  9.3578  6.2032
19        3.12 ..  H4                                      Intra -77.92   7.69   0.95914  0.48014  0.37521    8.2849  5.9630  3.7033
20        3.19 ..  H1B                                     Intra  56.36  46.46   1.05315  0.87112  0.56737    8.8560 10.8187  5.5999
21        3.38 ..  H10C_b [2-x,1/2+y,1/2-z     =  2755.01]       -10.75  -5.22   1.23406  0.67320  0.30178   10.9403  8.3607  2.9785
22        3.50 ..  H1B_c  [x,3/2-y,-1/2+z      =  4564.01]       -30.57 -48.54   1.05315  0.62888  0.06737    9.6314  7.8102  0.6649
23        3.52 ..  H9B_a  [1-x,1/2+y,1/2-z     =  2655.01]       125.57 -18.51   0.65290  0.94238  0.21959    5.6952 11.7037  2.1673

Angles (Degrees)  At1...V...At2 with Vertex V =  O1
------------------------------------------------------------------------------------------------------------------------------------
 C2     ,  N1         28.20(6)     C2     ,  O2         30.03(5)     C2     ,  C3         61.52(6)     C2     ,  N1_c      164.40(7)
 C2     ,  C1         58.79(6)     C2     ,  C4         77.21(6)     C2     ,  C1_c      147.82(7)     C2     ,  C9_a       88.06(7)
 C2     ,  C8         67.94(6)     C2     ,  C10_b     100.37(7)     N1     ,  O2         58.23(3)     N1     ,  C3         89.73(4)
 N1     ,  N1_c      163.41(4)     N1     ,  C1         30.59(4)     N1     ,  C4        103.61(4)     N1     ,  C1_c      168.11(5)
 N1     ,  C9_a       79.03(4)     N1     ,  C8         94.44(4)     N1     ,  C10_b      91.27(4)     O2     ,  C3         31.50(3)
 O2     ,  N1_c      135.90(4)     O2     ,  C1         88.82(4)     O2     ,  C4         49.60(3)     O2     ,  C1_c      119.07(4)
 O2     ,  C9_a       98.17(4)     O2     ,  C8         40.78(3)     O2     ,  C10_b     107.38(4)     C3     ,  N1_c      104.71(4)
 C3     ,  C1        120.31(4)     C3     ,  C4         25.55(3)     C3     ,  C1_c       88.46(4)     C3     ,  C9_a      105.75(4)
 C3     ,  C8         19.50(3)     C3     ,  C10_b     110.52(4)     N1_c   ,  C1        134.24(4)     N1_c   ,  C4         92.84(3)
 N1_c   ,  C1_c       25.63(3)     N1_c   ,  C9_a       89.04(4)     N1_c   ,  C8         96.65(3)     N1_c   ,  C10_b      91.25(4)
 C1     ,  C4        131.58(4)     C1     ,  C1_c      149.23(5)     C1     ,  C9_a       72.19(4)     C1     ,  C8        123.05(4)
 C1     ,  C10_b      81.04(4)     C4     ,  C1_c       70.62(3)     C4     ,  C9_a      128.98(4)     C4     ,  C8         41.05(3)
 C4     ,  C10_b      88.60(3)     C1_c   ,  C9_a      112.75(4)     C1_c   ,  C8         87.72(3)     C1_c   ,  C10_b      78.40(4)
 C9_a   ,  C8         88.08(3)     C9_a   ,  C10_b     142.37(4)     C8     ,  C10_b     129.17(3)
                                                                                            "24tyb_ta4_"  PLATON-COORDN    Page   37
====================================================================================================================================
 3.6 Angstrom Coordination Sphere Around Atom I = O2     [ARU = 1555.01]         0.79138  0.61438  0.48184    6.5687  7.6302  4.7557
------------------------------------------------------------------------------------------------------------------------------------
 Nr     d(I,J) To  Atom J  Symm_Oper. on Atom J    ARU(J)  Type     Phi     Mu         X        Y        Z        XO      YO      ZO
------------------------------------------------------------------------------------------------------------------------------------
 1  1.3622(13) --  C2                                      Intra  60.99 -15.21   0.85427  0.70694  0.44562    7.2063  8.7797  4.3982
 2  1.4063(12) --  C3                                      Intra-101.15 -45.19   0.75369  0.53608  0.38076    6.3770  6.6577  3.7581

 3  2.2062(12) <<  N1                                      Intra  70.24  17.93   0.87969  0.77344  0.55067    7.2784  9.6056  5.4351
 4  2.2687(11) <<  O1                                      Intra  51.78 -40.39   0.88204  0.72368  0.33288    7.6378  8.9876  3.2855
 5  2.3833(13) <<  C8                                      Intra-141.69 -37.87   0.60681  0.52047  0.33362    5.0923  6.4639  3.2928
 6  2.4204(13) <<  C4                                      Intra -65.05 -34.96   0.85832  0.46956  0.34132    7.4055  5.8316  3.3688
 7  3.5821(14) ..  C1                                      Intra  67.62   9.39   0.94688  0.87751  0.54104    7.9144 10.8981  5.3400
 8  3.5943(13) ..  C4_b   [2-x,1-y,1-z         =  3766.01]       -19.38  29.05   1.14168  0.53044  0.65868    9.5328  6.5877  6.5011

 9        2.28 <<  H1                                      Intra  78.26  39.36   0.85483  0.75349  0.62850    6.9279  9.3578  6.2032
10        2.54 .<  H8                                      Intra-165.07 -27.83   0.53662  0.56781  0.36179    4.3998  7.0518  3.5708
11        2.61 .<  H4                                      Intra -44.17 -23.74   0.95914  0.48014  0.37521    8.2849  5.9630  3.7033
12        2.78 ..  H4_b   [2-x,1-y,1-z         =  3766.01]       -29.38  30.53   1.04086  0.51986  0.62479    8.6534  6.4563  6.1666
13        2.95 ..  H9B_c  [1-x,1-y,1-z         =  3666.01]      -156.85  52.61   0.65290  0.55762  0.71959    4.9199  6.9253  7.1023
14        3.39 ..  H10B_d [x,1/2-y,1/2+z       =  4555.01]      -110.22  12.18   0.67963  0.36398  0.55430    5.4233  4.5204  5.4709
15        3.41 ..  H11B_a [1-x,1/2+y,1/2-z     =  2655.01]       148.70  14.69   0.50103  0.75246  0.56948    3.7487  9.3450  5.6207
16        3.54 ..  H9C_a  [1-x,1/2+y,1/2-z     =  2655.01]       115.41 -29.90   0.61879  0.83777  0.30289    5.2507 10.4045  2.9895

Angles (Degrees)  At1...V...At2 with Vertex V =  O2
------------------------------------------------------------------------------------------------------------------------------------
 C2     ,  C3        117.46(8)     C2     ,  N1         34.38(5)     C2     ,  O1         26.43(5)     C2     ,  C8        122.81(6)
 C2     ,  C4        108.35(6)     C2     ,  C1         25.47(5)     C2     ,  C4_b       89.21(6)     C3     ,  N1        151.82(7)
 C3     ,  O1         91.05(6)     C3     ,  C8         30.88(6)     C3     ,  C4         29.17(5)     C3     ,  C1        142.92(6)
 C3     ,  C4_b      104.85(6)     N1     ,  O1         60.81(4)     N1     ,  C8        145.73(5)     N1     ,  C4        136.94(5)
 N1     ,  C1          8.92(3)     N1     ,  C4_b       81.08(4)     O1     ,  C8        100.77(4)     O1     ,  C4         84.86(4)
 O1     ,  C1         51.89(3)     O1     ,  C4_b       95.72(4)     C8     ,  C4         59.92(4)     C8     ,  C1        141.20(4)
 C8     ,  C4_b      131.84(4)     C4     ,  C1        129.90(4)     C4     ,  C4_b       77.15(4)     C1     ,  C4_b       82.85(3)
                                                                                            "24tyb_ta4_"  PLATON-COORDN    Page   38
====================================================================================================================================
 3.6 Angstrom Coordination Sphere Around Atom I = N1     [ARU = 1555.01]         0.87969  0.77344  0.55067    7.2784  9.6056  5.4351
------------------------------------------------------------------------------------------------------------------------------------
 Nr     d(I,J) To  Atom J  Symm_Oper. on Atom J    ARU(J)  Type     Phi     Mu         X        Y        Z        XO      YO      ZO
------------------------------------------------------------------------------------------------------------------------------------
 1        0.88 --  H1                                      Intra-144.74  60.80   0.85483  0.75349  0.62850    6.9279  9.3578  6.2032
 2  1.3275(13) --  C2                                      Intra -94.99 -51.36   0.85427  0.70694  0.44562    7.2063  8.7797  4.3982
 3  1.4437(15) --  C1                                      Intra  63.80  -3.77   0.94688  0.87751  0.54104    7.9144 10.8981  5.3400

 4  2.2062(12) <<  O2                                      Intra-109.76 -17.93   0.79138  0.61438  0.48184    6.5687  7.6302  4.7557
 5  2.2653(11) <<  O1                                      Intra -59.82 -71.60   0.88204  0.72368  0.33288    7.6378  8.9876  3.2855
 6  2.8165(11) <<  O1_d   [x,3/2-y,1/2+z       =  4565.01]       175.08  81.48   0.88204  0.77632  0.83288    6.8625  9.6414  8.2205
 7  3.5092(13) ..  C3                                      Intra-107.00 -28.55   0.75369  0.53608  0.38076    6.3770  6.6577  3.7581

 8        2.00 <<  H1A                                     Intra  70.34 -30.64   0.92494  0.90372  0.44757    7.8566 11.2236  4.4175
 9        2.00 <<  H1C                                     Intra  84.53  14.59   0.90816  0.92834  0.60164    7.4625 11.5293  5.9381
10        2.00 <<  H1B                                     Intra  37.56   4.73   1.05315  0.87112  0.56737    8.8560 10.8187  5.5999
11        3.21 ..  H5_c   [2-x,1-y,1-z         =  3766.01]       -37.96  44.14   1.11449  0.65919  0.77748    9.0973  8.1867  7.6737
12        3.28 ..  H9C_a  [1-x,1/2+y,1/2-z     =  2655.01]       158.49 -48.29   0.61879  0.83777  0.30289    5.2507 10.4045  2.9895
13        3.33 ..  H10A_b [2-x,1/2+y,1/2-z     =  2755.01]       -11.16 -19.51   1.19358  0.72456  0.43813   10.3546  8.9985  4.3243
14        3.42 ..  H9A_a  [1-x,1/2+y,1/2-z     =  2655.01]       131.36 -30.11   0.63898  0.95232  0.37679    5.3228 11.8271  3.7189
15        3.51 ..  H4_c   [2-x,1-y,1-z         =  3766.01]       -66.41  12.02   1.04086  0.51986  0.62479    8.6534  6.4563  6.1666
16        3.54 ..  H11B_a [1-x,1/2+y,1/2-z     =  2655.01]      -175.78   3.00   0.50103  0.75246  0.56948    3.7487  9.3450  5.6207
17        3.55 ..  H11A_a [1-x,1/2+y,1/2-z     =  2655.01]       159.46  -5.21   0.51585  0.87338  0.51796    3.9656 10.8468  5.1122

Angles (Degrees)  At1...V...At2 with Vertex V =  N1
------------------------------------------------------------------------------------------------------------------------------------
 C2     ,  C1        121.97(9)     C2     ,  O2         35.41(5)     C2     ,  O1         25.55(5)     C2     ,  O1_d      140.56(7)
 C2     ,  C3         24.52(5)     C1     ,  O2        157.38(8)     C1     ,  O1         96.42(7)     C1     ,  O1_d       96.82(7)
 C1     ,  C3        146.49(7)     O2     ,  O1         60.96(4)     O2     ,  O1_d      105.57(4)     O2     ,  C3         10.91(3)
 O1     ,  O1_d      164.86(5)     O1     ,  C3         50.07(3)     O1_d   ,  C3        116.45(4)
                                                                                            "24tyb_ta4_"  PLATON-COORDN    Page   39
====================================================================================================================================
 3.6 Angstrom Coordination Sphere Around Atom I = N2     [ARU = 1555.01]         0.61926  0.28175  0.11263    5.5501  3.4991  1.1116
------------------------------------------------------------------------------------------------------------------------------------
 Nr     d(I,J) To  Atom J  Symm_Oper. on Atom J    ARU(J)  Type     Phi     Mu         X        Y        Z        XO      YO      ZO
------------------------------------------------------------------------------------------------------------------------------------
 1  1.4229(14) --  C6                                      Intra  74.78  37.87   0.66601  0.36902  0.20113    5.8450  4.5830  1.9851
 2  1.4549(17) --  C10                                     Intra -46.42  -2.49   0.72657  0.19696  0.10623    6.5520  2.4461  1.0485
 3  1.4615(17) --  C11                                     Intra 135.76 -67.08   0.55227  0.31372 -0.02376    5.1423  3.8962 -0.2345

 4  2.4435(15) <<  C7                                      Intra 111.41  32.43   0.56008  0.43636  0.24538    4.7971  5.4193  2.4219
 5  2.4638(14) <<  C5                                      Intra  39.42  33.67   0.81382  0.38661  0.25101    7.1341  4.8014  2.4774
 6  2.9069(17) <<  C9                                      Intra 142.87  18.95   0.39819  0.41537  0.20828    3.3581  5.1586  2.0557

 7        2.01 <<  H10C                                    Intra -47.78  24.89   0.76594  0.17320  0.19822    6.7734  2.1510  1.9564
 8        2.01 <<  H10A                                    Intra -21.44 -14.46   0.80642  0.22456  0.06187    7.3590  2.7889  0.6107
 9        2.01 <<  H10B                                    Intra -70.29 -16.67   0.67963  0.13602  0.05430    6.1986  1.6893  0.5359
10        2.01 <<  H11B                                    Intra-156.32 -63.25   0.49897  0.25246 -0.06948    4.7205  3.1354 -0.6858
11        2.01 <<  H11C                                    Intra  60.95 -67.16   0.62878  0.33675 -0.07531    5.9295  4.1822 -0.7433
12        2.01 <<  H11A                                    Intra 132.60 -39.82   0.48415  0.37338 -0.01796    4.5036  4.6371 -0.1773
13        2.57 .<  H9C                                     Intra 163.39  18.92   0.38121  0.33777  0.19711    3.2184  4.1949  1.9455
14        2.64 .<  H5                                      Intra  17.75  24.27   0.88551  0.34081  0.22252    7.8410  4.2326  2.1963
15        3.05 ..  H8_a   [1-x,-1/2+y,1/2-z    =  2645.01]      -119.13   4.74   0.46338  0.06781  0.13821    4.0694  0.8422  1.3641
16        3.21 ..  H9A                                     Intra 138.61   1.87   0.36102  0.45232  0.12321    3.1464  5.6175  1.2161
17        3.44 ..  H11C_b [x,1/2-y,1/2+z       =  4555.01]      -105.06  63.67   0.62878  0.16325  0.42469    5.1542  2.0275  4.1917
18        3.55 ..  H11B_b [x,1/2-y,1/2+z       =  4555.01]      -165.17  62.11   0.49897  0.24754  0.43052    3.9451  3.0743  4.2492

Angles (Degrees)  At1...V...At2 with Vertex V =  N2
------------------------------------------------------------------------------------------------------------------------------------
 C6     ,  C10      115.80(10)     C6     ,  C11      114.60(10)     C6     ,  C7         30.25(5)     C6     ,  C5         28.82(5)
 C6     ,  C9         61.45(6)     C10    ,  C11      110.41(11)     C10    ,  C7        143.54(9)     C10    ,  C5         87.93(8)
 C10    ,  C9        161.19(9)     C11    ,  C7        101.21(8)     C11    ,  C5        123.12(9)     C11    ,  C9         86.20(8)
 C7     ,  C5         59.04(4)     C7     ,  C9         31.23(4)     C5     ,  C9         90.17(5)
                                                                                            "24tyb_ta4_"  PLATON-VOIDS     Page   40
====================================================================================================================================
Search for and Analysis of Solvent Accessible Voids in 'P1' Structure - Grid = 0.20 Ang., Probe Radius =  1.20 Ang., NStep = 6
====================================================================================================================================

van der Waals (or ion) Radii used in the Analysis
================================================================================
    C    H    N    O
--------------------------------------------------------------------------------
 1.70 1.20 1.55 1.52

:: Grid: X-Axis Step = 0.0208 = Points  48, Angstrom Step = 0.19
:: Grid: Z-Axis Step = 0.0208 = Points  48, Angstrom Step = 0.21
:: Grid: Y-Axis Step = 0.0167 = Points  60, Angstrom Step = 0.21


:: Unit cell Contains NO Residual Solvent Accessible Void.

:: Note: use CALC VOID (not CALC SOLV) for Packing Index.

                                                                                            "24tyb_ta4_"  PLATON-SUMMARY   Page   41
====================================================================================================================================


                                                          ===========
********************************************************* N O T I C E **************************************************
                                                          ===========

- PLATON Reference : Spek, A.L. (2003). J. Appl. Cryst. 36, 7-13.
                     Spek, A.L. (2009). Acta Cryst. D65, 148-155.
                     Spek, A.L. (2015). Acta Cryst. C71, 9-18.

- Output Values (Esd) may have  been set to 99, 999 or 9999 to Avoid Format Overflow

- Derived Parameter SU's (= Esd's) may be Incorrect in Cases where Covariances in the Atom Parameters should have been taken
  into Account (e.g. Those Involving Atoms That were Refined with Constraints)

- ROUNDING, in particular of the Input Coordinate Data, may give deviating values for derived geometry parameters.
  However, differences should be within the associated esd-range.

- PLATON is NOT a Finished Program. The Implementation of Additional Options is Planned. Some of the More Advanced
  Features are Experimental and may Contain Loose Ends.

- The Communication of Glitches Encountered will be Appreciated: E-mail: a.l.spek@uu.nl

- Recent versions of PLATON may be obtained from http://www.platonsoft.nl/xraysoft

- More INFO can be found on http://http://www.platonsoft.nl/


                                                                                            "24tyb_ta4_"  PLATON-SUMMARY   Page   42
====================================================================================================================================
Page - Index
================================================================================

Page   1 --- GENERAL
Page   2 --- ADDSYM
Page   3 --- GEOMETRY
Page   6 --- MOLSYM
Page   8 --- NONSYM
Page   9 --- ADP-Anal
Page  16 --- GEOMETRY
Page  25 --- INTER
Page  31 --- H-BONDS
Page  35 --- COORDN
Page  40 --- VOIDS
Page  41 --- SUMMARY


================================================================================
Summary and Remarks : N = NOTE, W = WARNING, E = ERROR
================================================================================
================================================================================


:: Input Xtal Data from File platon.input - Data Type SPF

:: NORMAL END of PLATON :    42 Pages on FILE platon.lis

:: SPF File spf on :platon_pl.spf
