# Supplementary material for: Exploration of the structure and inter­actions of 4-(di­methyl­amino)-3-methyl­phenyl N-methyl­car­bam­ate (Aminocarb)
Source: Acta Crystallogr C Struct Chem. 2025 May 13;81(Pt 6):310–8. doi: 10.1107/S205322962500378X (PMC12138253; doi:10.1107/S205322962500378X)
Supplement: Supplementary file 5 [file c-81-00310-Isup5.mol]

 Entering Gaussian System, Link 0=g16
 Initial command:
 /apps/chpc/chem/gaussian16/B01/g16/l1.exe "/mnt/lustre/users/oakerele/pdoc/ty/aminocarb/AC/6219407.sched01/Gau-44326.inp" -scrdir="/mnt/lustre/users/oakerele/pdoc/ty/aminocarb/AC/6219407.sched01/"
 Entering Link 1 = /apps/chpc/chem/gaussian16/B01/g16/l1.exe PID=     44329.
  
 Copyright (c) 1988-2017, Gaussian, Inc.  All Rights Reserved.
  
 This is part of the Gaussian(R) 16 program.  It is based on
 the Gaussian(R) 09 system (copyright 2009, Gaussian, Inc.),
 the Gaussian(R) 03 system (copyright 2003, Gaussian, Inc.),
 the Gaussian(R) 98 system (copyright 1998, Gaussian, Inc.),
 the Gaussian(R) 94 system (copyright 1995, Gaussian, Inc.),
 the Gaussian 92(TM) system (copyright 1992, Gaussian, Inc.),
 the Gaussian 90(TM) system (copyright 1990, Gaussian, Inc.),
 the Gaussian 88(TM) system (copyright 1988, Gaussian, Inc.),
 the Gaussian 86(TM) system (copyright 1986, Carnegie Mellon
 University), and the Gaussian 82(TM) system (copyright 1983,
 Carnegie Mellon University). Gaussian is a federally registered
 trademark of Gaussian, Inc.
  
 This software contains proprietary and confidential information,
 including trade secrets, belonging to Gaussian, Inc.
  
 This software is provided under written license and may be
 used, copied, transmitted, or stored only in accord with that
 written license.
  
 The following legend is applicable only to US Government
 contracts under FAR:
  
                    RESTRICTED RIGHTS LEGEND
  
 Use, reproduction and disclosure by the US Government is
 subject to restrictions as set forth in subparagraphs (a)
 and (c) of the Commercial Computer Software - Restricted
 Rights clause in FAR 52.227-19.
  
 Gaussian, Inc.
 340 Quinnipiac St., Bldg. 40, Wallingford CT 06492
  
  
 ---------------------------------------------------------------
 Warning -- This program may not be used in any manner that
 competes with the business of Gaussian, Inc. or will provide
 assistance to any competitor of Gaussian, Inc.  The licensee
 of this program is prohibited from giving any competitor of
 Gaussian, Inc. access to this program.  By using this program,
 the user acknowledges that Gaussian, Inc. is engaged in the
 business of creating and licensing software in the field of
 computational chemistry and represents and warrants to the
 licensee that it is not a competitor of Gaussian, Inc. and that
 it will not use this program in any manner prohibited above.
 ---------------------------------------------------------------
  

 Cite this work as:
 Gaussian 16, Revision B.01,
 M. J. Frisch, G. W. Trucks, H. B. Schlegel, G. E. Scuseria, 
 M. A. Robb, J. R. Cheeseman, G. Scalmani, V. Barone, 
 G. A. Petersson, H. Nakatsuji, X. Li, M. Caricato, A. V. Marenich, 
 J. Bloino, B. G. Janesko, R. Gomperts, B. Mennucci, H. P. Hratchian, 
 J. V. Ortiz, A. F. Izmaylov, J. L. Sonnenberg, D. Williams-Young, 
 F. Ding, F. Lipparini, F. Egidi, J. Goings, B. Peng, A. Petrone, 
 T. Henderson, D. Ranasinghe, V. G. Zakrzewski, J. Gao, N. Rega, 
 G. Zheng, W. Liang, M. Hada, M. Ehara, K. Toyota, R. Fukuda, 
 J. Hasegawa, M. Ishida, T. Nakajima, Y. Honda, O. Kitao, H. Nakai, 
 T. Vreven, K. Throssell, J. A. Montgomery, Jr., J. E. Peralta, 
 F. Ogliaro, M. J. Bearpark, J. J. Heyd, E. N. Brothers, K. N. Kudin, 
 V. N. Staroverov, T. A. Keith, R. Kobayashi, J. Normand, 
 K. Raghavachari, A. P. Rendell, J. C. Burant, S. S. Iyengar, 
 J. Tomasi, M. Cossi, J. M. Millam, M. Klene, C. Adamo, R. Cammi, 
 J. W. Ochterski, R. L. Martin, K. Morokuma, O. Farkas, 
 J. B. Foresman, and D. J. Fox, Gaussian, Inc., Wallingford CT, 2016.
 
 ******************************************
 Gaussian 16:  ES64L-G16RevB.01 20-Dec-2017
                23-Dec-2024 
 ******************************************
 %nproc=16
 Will use up to   16 processors via shared memory.
 %lindaworkers=cnode0626.cm.cluster,cnode0942.cm.cluster,cnode0915.cm.cluster,cno
 de0920.cm.cluster,cnode0862.cm.cluster
 %mem=32GB
 %rwf=x
 SetLPE:    new flags="-opt 'Tsnet.Node.lindarsharg: ssh'  -nodelist 'cnode0626.cm.cluster cnode0942.cm.cluster cnode0915.cm.cluster cnode0920.cm.cluster cnode0862.cm.cluster' -env GAUSS_MDEF=4294967296 -env GAUSS_EXEDIR="/apps/chpc/chem/gaussian16/B01/g16/bsd:/apps/chpc/chem/gaussian16/B01/g16""
 Will use up to    5 processors via Linda.
 -----------------------------------------------------
 # M06L/Def2TZVP EmpiricalDispersion=GD3 Opt freq Test
 -----------------------------------------------------
 1/18=20,19=15,26=3,38=1/1,3;
 2/9=110,12=2,17=6,18=5,40=1/2;
 3/5=44,7=101,11=2,25=1,30=1,71=1,74=-53,124=31/1,2,3;
 4//1;
 5/5=2,38=5/2;
 6/7=2,8=2,9=2,10=2,28=1/1;
 7//1,2,3,16;
 1/18=20,19=15,26=3/3(2);
 2/9=110/2;
 99//99;
 2/9=110/2;
 3/5=44,7=101,11=2,25=1,30=1,71=1,74=-53,124=31/1,2,3;
 4/5=5,16=3,69=1/1;
 5/5=2,38=5/2;
 7//1,2,3,16;
 1/18=20,19=15,26=3/3(-5);
 2/9=110/2;
 6/7=2,8=2,9=2,10=2,19=2,28=1/1;
 99/9=1/99;
 ---------
 aminocarb
 ---------
 Symbolic Z-matrix:
 Charge =  0 Multiplicity = 1
 O                     7.638     8.9876    3.2855 
 O                     6.5688    7.62992   4.75582 
 N                     7.27815   9.60558   5.43527 
 H                     6.92767   9.35787   6.20353 
 N                     5.55028   3.49914   1.11165 
 C                     7.20598   8.77958   4.39833 
 C                     6.37712   6.65774   3.75817 
 C                     5.84513   4.58285   1.98514 
 C                     7.13442   4.8013    2.47725 
 H                     7.84146   4.23254   2.19587 
 C                     7.40573   5.83161   3.3688 
 H                     8.28507   5.96305   3.70333 
 C                     4.79709   5.41916   2.42228 
 C                     5.09201   6.46375   3.2929 
 H                     4.39944   7.05144   3.57097 
 C                     7.9145    10.89794   5.34022 
 H                     7.85616   11.22374   4.41781 
 H                     8.85618   10.81832   5.5996 
 H                     7.46308   11.52917   5.93875 
 C                     6.55203   2.44635   1.04858 
 H                     7.35871   2.78884   0.60999 
 H                     6.19834   1.68919   0.53674 
 H                     6.77391   2.15176   1.95654 
 C                     3.35801   5.15836   2.05561 
 H                     3.14653   5.6173    1.21593 
 H                     2.77368   5.4938    2.76732 
 H                     3.21842   4.19469   1.94538 
 C                     5.14201   3.89593  -0.23441 
 H                     4.50295   4.63663  -0.17697 
 H                     4.72024   3.13487  -0.68545 
 H                     5.92897   4.1821   -0.74348 
 

 GradGradGradGradGradGradGradGradGradGradGradGradGradGradGradGradGradGrad
 Berny optimization.
 Initialization pass.
                           ----------------------------
                           !    Initial Parameters    !
                           ! (Angstroms and Degrees)  !
 --------------------------                            --------------------------
 ! Name  Definition              Value          Derivative Info.                !
 --------------------------------------------------------------------------------
 ! R1    R(1,6)                  1.2117         estimate D2E/DX2                !
 ! R2    R(2,6)                  1.3622         estimate D2E/DX2                !
 ! R3    R(2,7)                  1.4061         estimate D2E/DX2                !
 ! R4    R(3,4)                  0.88           estimate D2E/DX2                !
 ! R5    R(3,6)                  1.3277         estimate D2E/DX2                !
 ! R6    R(3,16)                 1.4437         estimate D2E/DX2                !
 ! R7    R(5,8)                  1.4228         estimate D2E/DX2                !
 ! R8    R(5,20)                 1.4546         estimate D2E/DX2                !
 ! R9    R(5,28)                 1.4615         estimate D2E/DX2                !
 ! R10   R(7,11)                 1.3756         estimate D2E/DX2                !
 ! R11   R(7,14)                 1.3804         estimate D2E/DX2                !
 ! R12   R(8,9)                  1.3972         estimate D2E/DX2                !
 ! R13   R(8,13)                 1.4103         estimate D2E/DX2                !
 ! R14   R(9,10)                 0.95           estimate D2E/DX2                !
 ! R15   R(9,11)                 1.3892         estimate D2E/DX2                !
 ! R16   R(11,12)                0.95           estimate D2E/DX2                !
 ! R17   R(13,14)                1.3915         estimate D2E/DX2                !
 ! R18   R(13,24)                1.5078         estimate D2E/DX2                !
 ! R19   R(14,15)                0.9499         estimate D2E/DX2                !
 ! R20   R(16,17)                0.98           estimate D2E/DX2                !
 ! R21   R(16,18)                0.98           estimate D2E/DX2                !
 ! R22   R(16,19)                0.98           estimate D2E/DX2                !
 ! R23   R(20,21)                0.98           estimate D2E/DX2                !
 ! R24   R(20,22)                0.98           estimate D2E/DX2                !
 ! R25   R(20,23)                0.98           estimate D2E/DX2                !
 ! R26   R(24,25)                0.98           estimate D2E/DX2                !
 ! R27   R(24,26)                0.98           estimate D2E/DX2                !
 ! R28   R(24,27)                0.9799         estimate D2E/DX2                !
 ! R29   R(28,29)                0.98           estimate D2E/DX2                !
 ! R30   R(28,30)                0.9801         estimate D2E/DX2                !
 ! R31   R(28,31)                0.98           estimate D2E/DX2                !
 ! A1    A(6,2,7)              117.4574         estimate D2E/DX2                !
 ! A2    A(4,3,6)              119.0163         estimate D2E/DX2                !
 ! A3    A(4,3,16)             119.0134         estimate D2E/DX2                !
 ! A4    A(6,3,16)             121.9703         estimate D2E/DX2                !
 ! A5    A(8,5,20)             115.7965         estimate D2E/DX2                !
 ! A6    A(8,5,28)             114.6155         estimate D2E/DX2                !
 ! A7    A(20,5,28)            110.423          estimate D2E/DX2                !
 ! A8    A(1,6,2)              123.5513         estimate D2E/DX2                !
 ! A9    A(1,6,3)              126.2335         estimate D2E/DX2                !
 ! A10   A(2,6,3)              110.2147         estimate D2E/DX2                !
 ! A11   A(2,7,11)             120.9397         estimate D2E/DX2                !
 ! A12   A(2,7,14)             117.5937         estimate D2E/DX2                !
 ! A13   A(11,7,14)            121.0869         estimate D2E/DX2                !
 ! A14   A(5,8,9)              121.7726         estimate D2E/DX2                !
 ! A15   A(5,8,13)             119.2075         estimate D2E/DX2                !
 ! A16   A(9,8,13)             118.9375         estimate D2E/DX2                !
 ! A17   A(8,9,10)             119.2631         estimate D2E/DX2                !
 ! A18   A(8,9,11)             121.4796         estimate D2E/DX2                !
 ! A19   A(10,9,11)            119.2572         estimate D2E/DX2                !
 ! A20   A(7,11,9)             118.7529         estimate D2E/DX2                !
 ! A21   A(7,11,12)            120.6244         estimate D2E/DX2                !
 ! A22   A(9,11,12)            120.6228         estimate D2E/DX2                !
 ! A23   A(8,13,14)            118.7908         estimate D2E/DX2                !
 ! A24   A(8,13,24)            122.095          estimate D2E/DX2                !
 ! A25   A(14,13,24)           118.9675         estimate D2E/DX2                !
 ! A26   A(7,14,13)            120.911          estimate D2E/DX2                !
 ! A27   A(7,14,15)            119.5467         estimate D2E/DX2                !
 ! A28   A(13,14,15)           119.5423         estimate D2E/DX2                !
 ! A29   A(3,16,17)            109.4716         estimate D2E/DX2                !
 ! A30   A(3,16,18)            109.4754         estimate D2E/DX2                !
 ! A31   A(3,16,19)            109.4719         estimate D2E/DX2                !
 ! A32   A(17,16,18)           109.4718         estimate D2E/DX2                !
 ! A33   A(17,16,19)           109.4679         estimate D2E/DX2                !
 ! A34   A(18,16,19)           109.4688         estimate D2E/DX2                !
 ! A35   A(5,20,21)            109.4724         estimate D2E/DX2                !
 ! A36   A(5,20,22)            109.469          estimate D2E/DX2                !
 ! A37   A(5,20,23)            109.4706         estimate D2E/DX2                !
 ! A38   A(21,20,22)           109.472          estimate D2E/DX2                !
 ! A39   A(21,20,23)           109.4711         estimate D2E/DX2                !
 ! A40   A(22,20,23)           109.4722         estimate D2E/DX2                !
 ! A41   A(13,24,25)           109.4704         estimate D2E/DX2                !
 ! A42   A(13,24,26)           109.4661         estimate D2E/DX2                !
 ! A43   A(13,24,27)           109.4758         estimate D2E/DX2                !
 ! A44   A(25,24,26)           109.4669         estimate D2E/DX2                !
 ! A45   A(25,24,27)           109.4761         estimate D2E/DX2                !
 ! A46   A(26,24,27)           109.4721         estimate D2E/DX2                !
 ! A47   A(5,28,29)            109.4747         estimate D2E/DX2                !
 ! A48   A(5,28,30)            109.4655         estimate D2E/DX2                !
 ! A49   A(5,28,31)            109.4751         estimate D2E/DX2                !
 ! A50   A(29,28,30)           109.4675         estimate D2E/DX2                !
 ! A51   A(29,28,31)           109.4764         estimate D2E/DX2                !
 ! A52   A(30,28,31)           109.4682         estimate D2E/DX2                !
 ! D1    D(7,2,6,1)             -1.8378         estimate D2E/DX2                !
 ! D2    D(7,2,6,3)            178.3766         estimate D2E/DX2                !
 ! D3    D(6,2,7,11)            78.3064         estimate D2E/DX2                !
 ! D4    D(6,2,7,14)          -108.6926         estimate D2E/DX2                !
 ! D5    D(4,3,6,1)            179.755          estimate D2E/DX2                !
 ! D6    D(4,3,6,2)             -0.4665         estimate D2E/DX2                !
 ! D7    D(16,3,6,1)            -0.2512         estimate D2E/DX2                !
 ! D8    D(16,3,6,2)           179.5273         estimate D2E/DX2                !
 ! D9    D(4,3,16,17)         -152.2868         estimate D2E/DX2                !
 ! D10   D(4,3,16,18)           87.7097         estimate D2E/DX2                !
 ! D11   D(4,3,16,19)          -32.2903         estimate D2E/DX2                !
 ! D12   D(6,3,16,17)           27.7194         estimate D2E/DX2                !
 ! D13   D(6,3,16,18)          -92.284          estimate D2E/DX2                !
 ! D14   D(6,3,16,19)          147.716          estimate D2E/DX2                !
 ! D15   D(20,5,8,9)            15.8829         estimate D2E/DX2                !
 ! D16   D(20,5,8,13)         -160.7809         estimate D2E/DX2                !
 ! D17   D(28,5,8,9)          -114.4903         estimate D2E/DX2                !
 ! D18   D(28,5,8,13)           68.8459         estimate D2E/DX2                !
 ! D19   D(8,5,20,21)          -68.7915         estimate D2E/DX2                !
 ! D20   D(8,5,20,22)          171.2082         estimate D2E/DX2                !
 ! D21   D(8,5,20,23)           51.2087         estimate D2E/DX2                !
 ! D22   D(28,5,20,21)          63.5567         estimate D2E/DX2                !
 ! D23   D(28,5,20,22)         -56.4436         estimate D2E/DX2                !
 ! D24   D(28,5,20,23)        -176.4431         estimate D2E/DX2                !
 ! D25   D(8,5,28,29)          -44.1096         estimate D2E/DX2                !
 ! D26   D(8,5,28,30)         -164.1036         estimate D2E/DX2                !
 ! D27   D(8,5,28,31)           75.9013         estimate D2E/DX2                !
 ! D28   D(20,5,28,29)        -177.0613         estimate D2E/DX2                !
 ! D29   D(20,5,28,30)          62.9447         estimate D2E/DX2                !
 ! D30   D(20,5,28,31)         -57.0504         estimate D2E/DX2                !
 ! D31   D(2,7,11,9)           173.6815         estimate D2E/DX2                !
 ! D32   D(2,7,11,12)           -6.311          estimate D2E/DX2                !
 ! D33   D(14,7,11,9)            0.926          estimate D2E/DX2                !
 ! D34   D(14,7,11,12)        -179.0665         estimate D2E/DX2                !
 ! D35   D(2,7,14,13)         -172.5279         estimate D2E/DX2                !
 ! D36   D(2,7,14,15)            7.4677         estimate D2E/DX2                !
 ! D37   D(11,7,14,13)           0.4621         estimate D2E/DX2                !
 ! D38   D(11,7,14,15)        -179.5422         estimate D2E/DX2                !
 ! D39   D(5,8,9,10)             2.4212         estimate D2E/DX2                !
 ! D40   D(5,8,9,11)          -177.5805         estimate D2E/DX2                !
 ! D41   D(13,8,9,10)          179.0938         estimate D2E/DX2                !
 ! D42   D(13,8,9,11)           -0.908          estimate D2E/DX2                !
 ! D43   D(5,8,13,14)          179.0106         estimate D2E/DX2                !
 ! D44   D(5,8,13,24)            3.4604         estimate D2E/DX2                !
 ! D45   D(9,8,13,14)            2.2514         estimate D2E/DX2                !
 ! D46   D(9,8,13,24)         -173.2988         estimate D2E/DX2                !
 ! D47   D(8,9,11,7)            -0.6879         estimate D2E/DX2                !
 ! D48   D(8,9,11,12)          179.3046         estimate D2E/DX2                !
 ! D49   D(10,9,11,7)          179.3103         estimate D2E/DX2                !
 ! D50   D(10,9,11,12)          -0.6972         estimate D2E/DX2                !
 ! D51   D(8,13,14,7)           -2.06           estimate D2E/DX2                !
 ! D52   D(8,13,14,15)         177.9444         estimate D2E/DX2                !
 ! D53   D(24,13,14,7)         173.6316         estimate D2E/DX2                !
 ! D54   D(24,13,14,15)         -6.3641         estimate D2E/DX2                !
 ! D55   D(8,13,24,25)         -89.6698         estimate D2E/DX2                !
 ! D56   D(8,13,24,26)         150.3391         estimate D2E/DX2                !
 ! D57   D(8,13,24,27)          30.3384         estimate D2E/DX2                !
 ! D58   D(14,13,24,25)         94.7875         estimate D2E/DX2                !
 ! D59   D(14,13,24,26)        -25.2035         estimate D2E/DX2                !
 ! D60   D(14,13,24,27)       -145.2042         estimate D2E/DX2                !
 --------------------------------------------------------------------------------
 Trust Radius=3.00D-01 FncErr=1.00D-07 GrdErr=1.00D-06 EigMax=2.50D+02 EigMin=1.00D-04
 Number of steps in this run=    153 maximum allowed number of steps=    186.
 GradGradGradGradGradGradGradGradGradGradGradGradGradGradGradGradGradGrad

                          Input orientation:                          
 ---------------------------------------------------------------------
 Center     Atomic      Atomic             Coordinates (Angstroms)
 Number     Number       Type             X           Y           Z
 ---------------------------------------------------------------------
      1          8           0        7.638004    8.987599    3.285500
      2          8           0        6.568797    7.629921    4.755823
      3          7           0        7.278150    9.605583    5.435268
      4          1           0        6.927673    9.357868    6.203533
      5          7           0        5.550278    3.499138    1.111649
      6          6           0        7.205980    8.779576    4.398334
      7          6           0        6.377117    6.657738    3.758171
      8          6           0        5.845128    4.582846    1.985138
      9          6           0        7.134424    4.801301    2.477252
     10          1           0        7.841464    4.232535    2.195870
     11          6           0        7.405729    5.831607    3.368802
     12          1           0        8.285071    5.963052    3.703333
     13          6           0        4.797085    5.419162    2.422277
     14          6           0        5.092015    6.463749    3.292903
     15          1           0        4.399437    7.051443    3.570968
     16          6           0        7.914499   10.897936    5.340221
     17          1           0        7.856155   11.223744    4.417807
     18          1           0        8.856178   10.818316    5.599602
     19          1           0        7.463078   11.529172    5.938753
     20          6           0        6.552029    2.446354    1.048581
     21          1           0        7.358714    2.788841    0.609991
     22          1           0        6.198344    1.689186    0.536736
     23          1           0        6.773906    2.151755    1.956535
     24          6           0        3.358009    5.158356    2.055609
     25          1           0        3.146529    5.617299    1.215935
     26          1           0        2.773684    5.493802    2.767319
     27          1           0        3.218421    4.194693    1.945382
     28          6           0        5.142012    3.895934   -0.234411
     29          1           0        4.502946    4.636634   -0.176968
     30          1           0        4.720237    3.134867   -0.685446
     31          1           0        5.928967    4.182100   -0.743482
 ---------------------------------------------------------------------
                    Distance matrix (angstroms):
                    1          2          3          4          5
     1  O    0.000000
     2  O    2.268996   0.000000
     3  N    2.265591   2.206370   0.000000
     4  H    3.025985   2.282643   0.880016   0.000000
     5  N    6.261584   5.601853   7.679056   7.883477   0.000000
     6  C    1.211742   1.362170   1.327678   1.915886   6.436356
     7  C    2.691005   1.406126   3.509174   3.684238   4.202915
     8  C    4.930233   4.181514   6.259779   6.462785   1.422794
     9  C    4.293245   3.675991   5.643726   5.889840   2.463741
    10  H    4.882553   4.440188   6.299259   6.570039   2.638738
    11  C    3.165624   2.420375   4.304585   4.549588   3.738696
    12  H    3.121084   2.613768   4.157105   4.429256   4.501865
    13  C    4.642167   3.670403   5.723628   5.860948   2.443673
    14  C    3.584959   2.383480   4.386346   4.496369   3.709015
    15  H    3.783980   2.538630   4.276241   4.317635   4.471192
    16  C    2.819169   3.582228   1.443659   2.022608   8.843787
    17  H    2.515960   3.832376   1.996938   2.744520   8.713053
    18  H    3.192263   4.013719   1.996973   2.493346   9.200058
    19  H    3.678307   4.171717   1.996970   2.251961   9.562488
    20  C    6.997931   6.372856   8.427623   8.630392   1.454592
    21  H    6.757289   6.422456   8.352111   8.638612   2.006645
    22  H    7.930647   7.295907   9.371816   9.563116   2.006599
    23  H    7.017234   6.155354   8.241080   8.365925   2.006624
    24  C    5.873167   4.869184   6.824033   6.898092   2.906907
    25  H    5.984594   5.319151   7.125972   7.291436   3.205541
    26  H    6.011384   4.787487   6.656944   6.632812   3.798605
    27  H    6.655868   5.560970   7.611730   7.651717   2.572249
    28  C    6.674189   6.393810   8.325169   8.629509   1.461508
    29  H    6.383429   6.128616   7.993085   8.299406   2.012793
    30  H    7.650899   7.295896   9.266943   9.542355   2.012762
    31  H    6.499717   6.522209   8.331351   8.720493   2.012797
                    6          7          8          9         10
     6  C    0.000000
     7  C    2.366225   0.000000
     8  C    5.028715   2.780618   0.000000
     9  C    4.418410   2.379207   1.397205   0.000000
    10  H    5.092177   3.235229   2.037764   0.950040   0.000000
    11  C    3.128955   1.375552   2.430927   1.389244   2.030435
    12  H    3.095201   2.031227   3.287930   2.043754   2.337503
    13  C    4.582571   2.411469   1.410287   2.418249   3.275300
    14  C    3.324738   1.380432   2.411478   2.756892   3.706922
    15  H    3.398185   2.025158   3.270910   3.706684   4.656682
    16  C    2.424170   4.779718   7.444410   6.780418   7.370200
    17  H    2.529242   4.844696   7.352798   6.747920   7.335818
    18  H    2.884902   5.181411   7.811009   6.994139   7.482483
    19  H    3.162162   5.446569   8.154770   7.573259   8.209340
    20  C    7.194317   5.010811   2.437508   2.815326   2.483819
    21  H    7.089695   5.083595   2.720372   2.754445   2.198252
    22  H    8.136394   5.924197   3.255134   3.785117   3.452708
    23  H    7.076516   4.869006   2.602624   2.724190   2.350874
    24  C    5.780007   3.776490   2.553809   3.816619   4.580195
    25  H    6.050355   4.240540   2.990686   4.261465   4.992019
    26  H    5.753414   3.914239   3.297790   4.424901   5.253546
    27  H    6.552767   4.396607   2.655529   3.998242   4.629979
    28  C    7.040756   5.009367   2.427472   3.484611   3.647822
    29  H    6.738230   4.804446   2.545397   3.741213   4.115745
    30  H    7.992902   5.907758   3.239451   4.313694   4.387359
    31  H    7.014686   5.156986   2.759165   3.494233   3.507133
                   11         12         13         14         15
    11  C    0.000000
    12  H    0.949964   0.000000
    13  C    2.805538   3.755392   0.000000
    14  C    2.399716   3.258030   1.391451   0.000000
    15  H    3.250640   4.037359   2.035180   0.949931   0.000000
    16  C    5.460131   5.212466   6.946195   5.640917   5.502856
    17  H    5.511664   5.326286   6.858077   5.618134   5.483989
    18  H    5.652215   5.243624   7.464750   6.200971   6.177963
    19  H    6.250615   6.054293   7.536932   6.187162   5.919659
    20  C    4.191917   4.734798   3.715435   4.827845   5.674763
    21  H    4.107514   4.527971   4.094498   5.083394   5.974486
    22  H    5.161204   5.713816   4.408119   5.622888   6.418445
    23  H    3.991868   4.456558   3.847166   4.817461   5.679035
    24  C    4.308338   5.257230   1.507781   2.498344   2.639065
    25  H    4.777190   5.719380   2.053985   2.969038   3.028651
    26  H    4.683133   5.609965   2.053966   2.567430   2.390642
    27  H    4.715841   5.646984   2.054004   3.236477   3.492614
    28  C    4.674868   5.445881   3.081751   4.363269   4.998956
    29  H    4.735673   5.578583   2.730374   3.965521   4.459713
    30  H    5.560683   6.322029   3.857700   5.200667   5.793060
    31  H    4.670394   5.338275   3.582389   4.711562   5.402506
                   16         17         18         19         20
    16  C    0.000000
    17  H    0.980001   0.000000
    18  H    0.979988   1.600330   0.000000
    19  H    0.980041   1.600335   1.600333   0.000000
    20  C    9.576207   9.491839   9.803604  10.355741   0.000000
    21  H    9.404329   9.267929   9.571368  10.237186   0.980000
    22  H   10.527095  10.426833  10.772080  11.296312   0.979991
    23  H    9.447008   9.462035   9.628971  10.211218   0.979999
    24  C    8.030757   7.912157   8.650138   8.515732   4.309388
    25  H    8.223649   7.991545   8.880721   8.711363   4.656214
    26  H    7.890023   7.835040   8.565571   8.274908   5.149455
    27  H    8.860674   8.776618   9.434512   9.367962   3.869610
    28  C    9.369698   9.094312   9.785198  10.087697   2.394890
    29  H    9.015651   8.703217   9.514861   9.678404   3.240068
    30  H   10.333306  10.065143  10.753754  11.039363   2.614644
    31  H    9.276650   8.940789   9.635489  10.049141   2.571480
                   21         22         23         24         25
    21  H    0.000000
    22  H    1.600333   0.000000
    23  H    1.600331   1.600335   0.000000
    24  C    4.869297   4.733880   4.551683   0.000000
    25  H    5.109779   5.020454   5.071129   0.980002   0.000000
    26  H    5.743986   5.583807   5.275265   0.980046   1.600330
    27  H    4.571839   4.140264   4.100633   0.979939   1.600334
    28  C    2.617716   2.565198   3.241216   3.165528   3.008081
    29  H    3.491283   3.474363   3.985438   2.562708   2.177556
    30  H    2.959637   2.401775   3.487711   3.669272   3.500611
    31  H    2.411895   2.815341   3.482286   3.924004   3.693382
                   26         27         28         29         30
    26  H    0.000000
    27  H    1.600330   0.000000
    28  C    4.143977   2.922492   0.000000
    29  H    3.520499   2.519858   0.979970   0.000000
    30  H    4.612508   3.209352   0.980076   1.600334   0.000000
    31  H    4.899193   3.818011   0.979971   1.600336   1.600342
                   31
    31  H    0.000000
 Stoichiometry    C11H16N2O2
 Framework group  C1[X(C11H16N2O2)]
 Deg. of freedom    87
 Full point group                 C1      NOp   1
 Largest Abelian subgroup         C1      NOp   1
 Largest concise Abelian subgroup C1      NOp   1
                         Standard orientation:                         
 ---------------------------------------------------------------------
 Center     Atomic      Atomic             Coordinates (Angstroms)
 Number     Number       Type             X           Y           Z
 ---------------------------------------------------------------------
      1          8           0       -2.707180   -0.528482    1.231841
      2          8           0       -2.095124    0.183776   -0.833690
      3          7           0       -4.237196    0.117712   -0.309064
      4          1           0       -4.346035    0.424797   -1.126549
      5          7           0        3.426652   -0.249485    0.004776
      6          6           0       -3.006941   -0.112226    0.134028
      7          6           0       -0.735075    0.027895   -0.512507
      8          6           0        2.013881   -0.166962   -0.142231
      9          6           0        1.223702   -1.307151   -0.308868
     10          1           0        1.634417   -2.163618   -0.290059
     11          6           0       -0.149149   -1.216577   -0.501415
     12          1           0       -0.673382   -1.999374   -0.623235
     13          6           0        1.399961    1.101766   -0.190623
     14          6           0        0.020135    1.172709   -0.355496
     15          1           0       -0.408040    2.020656   -0.360127
     16          6           0       -5.401756   -0.121082    0.510037
     17          1           0       -5.161860   -0.023803    1.455229
     18          1           0       -5.733861   -1.028920    0.349059
     19          1           0       -6.100190    0.527474    0.281899
     20          6           0        4.030389   -1.515279   -0.381364
     21          1           0        3.763656   -2.211827    0.254304
     22          1           0        5.006317   -1.426206   -0.377883
     23          1           0        3.727942   -1.760572   -1.280673
     24          6           0        2.199405    2.379966   -0.168318
     25          1           0        2.330867    2.666878    0.759478
     26          1           0        1.715850    3.076246   -0.660110
     27          1           0        3.070859    2.227679   -0.589813
     28          6           0        3.929026    0.178374    1.308832
     29          1           0        3.479261    1.006895    1.576423
     30          1           0        4.894827    0.334854    1.251461
     31          1           0        3.750142   -0.519692    1.972946
 ---------------------------------------------------------------------
 Rotational constants (GHZ):           1.6450755           0.2624055           0.2455698
 Standard basis: def2TZVP (5D, 7F)
 There are   636 symmetry adapted cartesian basis functions of A   symmetry.
 There are   561 symmetry adapted basis functions of A   symmetry.
   561 basis functions,   893 primitive gaussians,   636 cartesian basis functions
    56 alpha electrons       56 beta electrons
       nuclear repulsion energy      1001.9495617534 Hartrees.
 NAtoms=   31 NActive=   31 NUniq=   31 SFac= 1.00D+00 NAtFMM=   60 NAOKFM=F Big=F
 Integral buffers will be    131072 words long.
 Raffenetti 2 integral format.
 Two-electron integral symmetry is turned on.
 Nuclear repulsion after empirical dispersion term =     1001.9479420929 Hartrees.
 One-electron integrals computed using PRISM.
   1 Symmetry operations used in ECPInt.
 ECPInt:  NShTT=   26335 NPrTT=   78984 LenC2=   23152 LenP2D=   51309.
 LDataN:  DoStor=T MaxTD1= 6 Len=  172
 NBasis=   561 RedAO= T EigKep=  5.04D-06  NBF=   561
 NBsUse=   561 1.00D-06 EigRej= -1.00D+00 NBFU=   561
 ExpMin= 9.52D-02 ExpMax= 2.70D+04 ExpMxC= 9.22D+02 IAcc=3 IRadAn=         5 AccDes= 0.00D+00
 Harris functional with IExCor= 1009 and IRadAn=       5 diagonalized for initial guess.
 HarFok:  IExCor= 1009 AccDes= 0.00D+00 IRadAn=         5 IDoV= 1 UseB2=F ITyADJ=14
 ICtDFT=  3500011 ScaDFX=  1.000000  1.000000  1.000000  1.000000
 FoFCou: FMM=F IPFlag=           0 FMFlag=      100000 FMFlg1=           0
         NFxFlg=           0 DoJE=T BraDBF=F KetDBF=T FulRan=T
         wScrn=  0.000000 ICntrl=       500 IOpCl=  0 I1Cent=   200000004 NGrid=           0
         NMat0=    1 NMatS0=      1 NMatT0=    0 NMatD0=    1 NMtDS0=    0 NMtDT0=    0
 Petite list used in FoFCou.
 Requested convergence on RMS density matrix=1.00D-08 within 128 cycles.
 Requested convergence on MAX density matrix=1.00D-06.
 Requested convergence on             energy=1.00D-06.
 No special actions if energy rises.
 Integral accuracy reduced to 1.0D-05 until final iterations.
 Initial convergence to 1.0D-05 achieved.  Increase integral accuracy.
 SCF Done:  E(RM06L) =  -688.754634996     A.U. after   19 cycles
            NFock= 19  Conv=0.53D-08     -V/T= 1.9995

 **********************************************************************

            Population analysis using the SCF Density.

 **********************************************************************

 Orbital symmetries:
       Occupied  (A) (A) (A) (A) (A) (A) (A) (A) (A) (A) (A) (A)
                 (A) (A) (A) (A) (A) (A) (A) (A) (A) (A) (A) (A)
                 (A) (A) (A) (A) (A) (A) (A) (A) (A) (A) (A) (A)
                 (A) (A) (A) (A) (A) (A) (A) (A) (A) (A) (A) (A)
                 (A) (A) (A) (A) (A) (A) (A) (A)
       Virtual   (A) (A) (A) (A) (A) (A) (A) (A) (A) (A) (A) (A)
                 (A) (A) (A) (A) (A) (A) (A) (A) (A) (A) (A) (A)
                 (A) (A) (A) (A) (A) (A) (A) (A) (A) (A) (A) (A)
                 (A) (A) (A) (A) (A) (A) (A) (A) (A) (A) (A) (A)
                 (A) (A) (A) (A) (A) (A) (A) (A) (A) (A) (A) (A)
                 (A) (A) (A) (A) (A) (A) (A) (A) (A) (A) (A) (A)
                 (A) (A) (A) (A) (A) (A) (A) (A) (A) (A) (A) (A)
                 (A) (A) (A) (A) (A) (A) (A) (A) (A) (A) (A) (A)
                 (A) (A) (A) (A) (A) (A) (A) (A) (A) (A) (A) (A)
                 (A) (A) (A) (A) (A) (A) (A) (A) (A) (A) (A) (A)
                 (A) (A) (A) (A) (A) (A) (A) (A) (A) (A) (A) (A)
                 (A) (A) (A) (A) (A) (A) (A) (A) (A) (A) (A) (A)
                 (A) (A) (A) (A) (A) (A) (A) (A) (A) (A) (A) (A)
                 (A) (A) (A) (A) (A) (A) (A) (A) (A) (A) (A) (A)
                 (A) (A) (A) (A) (A) (A) (A) (A) (A) (A) (A) (A)
                 (A) (A) (A) (A) (A) (A) (A) (A) (A) (A) (A) (A)
                 (A) (A) (A) (A) (A) (A) (A) (A) (A) (A) (A) (A)
                 (A) (A) (A) (A) (A) (A) (A) (A) (A) (A) (A) (A)
                 (A) (A) (A) (A) (A) (A) (A) (A) (A) (A) (A) (A)
                 (A) (A) (A) (A) (A) (A) (A) (A) (A) (A) (A) (A)
                 (A) (A) (A) (A) (A) (A) (A) (A) (A) (A) (A) (A)
                 (A) (A) (A) (A) (A) (A) (A) (A) (A) (A) (A) (A)
                 (A) (A) (A) (A) (A) (A) (A) (A) (A) (A) (A) (A)
                 (A) (A) (A) (A) (A) (A) (A) (A) (A) (A) (A) (A)
                 (A) (A) (A) (A) (A) (A) (A) (A) (A) (A) (A) (A)
                 (A) (A) (A) (A) (A) (A) (A) (A) (A) (A) (A) (A)
                 (A) (A) (A) (A) (A) (A) (A) (A) (A) (A) (A) (A)
                 (A) (A) (A) (A) (A) (A) (A) (A) (A) (A) (A) (A)
                 (A) (A) (A) (A) (A) (A) (A) (A) (A) (A) (A) (A)
                 (A) (A) (A) (A) (A) (A) (A) (A) (A) (A) (A) (A)
                 (A) (A) (A) (A) (A) (A) (A) (A) (A) (A) (A) (A)
                 (A) (A) (A) (A) (A) (A) (A) (A) (A) (A) (A) (A)
                 (A) (A) (A) (A) (A) (A) (A) (A) (A) (A) (A) (A)
                 (A) (A) (A) (A) (A) (A) (A) (A) (A) (A) (A) (A)
                 (A) (A) (A) (A) (A) (A) (A) (A) (A) (A) (A) (A)
                 (A) (A) (A) (A) (A) (A) (A) (A) (A) (A) (A) (A)
                 (A) (A) (A) (A) (A) (A) (A) (A) (A) (A) (A) (A)
                 (A) (A) (A) (A) (A) (A) (A) (A) (A) (A) (A) (A)
                 (A) (A) (A) (A) (A) (A) (A) (A) (A) (A) (A) (A)
                 (A) (A) (A) (A) (A) (A) (A) (A) (A) (A) (A) (A)
                 (A) (A) (A) (A) (A) (A) (A) (A) (A) (A) (A) (A)
                 (A) (A) (A) (A) (A) (A) (A) (A) (A) (A) (A) (A)
                 (A)
 The electronic state is 1-A.
 Alpha  occ. eigenvalues --  -18.99586 -18.91722 -14.18298 -14.17138 -10.17247
 Alpha  occ. eigenvalues --  -10.09028 -10.06846 -10.05027 -10.04710 -10.03463
 Alpha  occ. eigenvalues --  -10.03346 -10.02442 -10.02378 -10.02249 -10.00470
 Alpha  occ. eigenvalues --   -1.06704  -0.97412  -0.91304  -0.89979  -0.80898
 Alpha  occ. eigenvalues --   -0.74504  -0.72085  -0.70015  -0.69524  -0.67253
 Alpha  occ. eigenvalues --   -0.62826  -0.58867  -0.57532  -0.55444  -0.51229
 Alpha  occ. eigenvalues --   -0.48188  -0.46009  -0.44604  -0.44199  -0.43862
 Alpha  occ. eigenvalues --   -0.42490  -0.42060  -0.41348  -0.40184  -0.39624
 Alpha  occ. eigenvalues --   -0.39251  -0.38504  -0.37912  -0.37507  -0.36554
 Alpha  occ. eigenvalues --   -0.35620  -0.34919  -0.32439  -0.31768  -0.30959
 Alpha  occ. eigenvalues --   -0.26318  -0.23602  -0.23030  -0.22880  -0.21801
 Alpha  occ. eigenvalues --   -0.17082
 Alpha virt. eigenvalues --   -0.02201  -0.00839   0.04240   0.05765   0.06092
 Alpha virt. eigenvalues --    0.07947   0.08850   0.09214   0.09879   0.10508
 Alpha virt. eigenvalues --    0.10910   0.11719   0.12304   0.12637   0.13097
 Alpha virt. eigenvalues --    0.13819   0.14273   0.14581   0.14908   0.15330
 Alpha virt. eigenvalues --    0.16243   0.17091   0.18073   0.18324   0.18572
 Alpha virt. eigenvalues --    0.19445   0.21163   0.21425   0.21753   0.22344
 Alpha virt. eigenvalues --    0.22721   0.23372   0.23654   0.24543   0.25675
 Alpha virt. eigenvalues --    0.27266   0.27790   0.28472   0.29112   0.29705
 Alpha virt. eigenvalues --    0.30091   0.30690   0.30929   0.31902   0.32472
 Alpha virt. eigenvalues --    0.32909   0.33961   0.34993   0.35099   0.35332
 Alpha virt. eigenvalues --    0.35826   0.36982   0.37666   0.38524   0.38960
 Alpha virt. eigenvalues --    0.39466   0.39889   0.40739   0.41195   0.41727
 Alpha virt. eigenvalues --    0.42971   0.43388   0.43881   0.44308   0.44507
 Alpha virt. eigenvalues --    0.45221   0.45505   0.46136   0.46640   0.47291
 Alpha virt. eigenvalues --    0.47810   0.47978   0.48272   0.49033   0.49823
 Alpha virt. eigenvalues --    0.50030   0.50507   0.50956   0.51137   0.51763
 Alpha virt. eigenvalues --    0.52538   0.53817   0.54846   0.54997   0.55183
 Alpha virt. eigenvalues --    0.56182   0.57459   0.58899   0.59977   0.60490
 Alpha virt. eigenvalues --    0.60957   0.62093   0.63069   0.63684   0.64209
 Alpha virt. eigenvalues --    0.65303   0.65605   0.66575   0.67924   0.69090
 Alpha virt. eigenvalues --    0.69352   0.70201   0.70945   0.72298   0.73473
 Alpha virt. eigenvalues --    0.74644   0.75219   0.76481   0.77176   0.77892
 Alpha virt. eigenvalues --    0.79586   0.80618   0.81311   0.81743   0.82363
 Alpha virt. eigenvalues --    0.84243   0.84895   0.85773   0.86819   0.87823
 Alpha virt. eigenvalues --    0.88123   0.89187   0.89554   0.90743   0.91559
 Alpha virt. eigenvalues --    0.93177   0.94703   0.96188   0.96892   0.98254
 Alpha virt. eigenvalues --    0.98713   0.99309   0.99951   1.01445   1.01772
 Alpha virt. eigenvalues --    1.03368   1.03945   1.06564   1.07681   1.08765
 Alpha virt. eigenvalues --    1.10420   1.11372   1.12664   1.14484   1.14924
 Alpha virt. eigenvalues --    1.15526   1.19006   1.20213   1.21691   1.23335
 Alpha virt. eigenvalues --    1.25831   1.27619   1.28627   1.30075   1.30301
 Alpha virt. eigenvalues --    1.31987   1.33495   1.34507   1.36430   1.37058
 Alpha virt. eigenvalues --    1.38396   1.40632   1.41480   1.42224   1.44574
 Alpha virt. eigenvalues --    1.45208   1.46469   1.46685   1.47153   1.48868
 Alpha virt. eigenvalues --    1.49318   1.50915   1.51463   1.52131   1.52526
 Alpha virt. eigenvalues --    1.53035   1.53424   1.54727   1.55362   1.56893
 Alpha virt. eigenvalues --    1.57062   1.58550   1.59166   1.60148   1.61108
 Alpha virt. eigenvalues --    1.61694   1.62739   1.63876   1.64054   1.64540
 Alpha virt. eigenvalues --    1.66480   1.66815   1.68232   1.68940   1.70191
 Alpha virt. eigenvalues --    1.71146   1.73250   1.73466   1.74209   1.75014
 Alpha virt. eigenvalues --    1.76887   1.77514   1.78888   1.81600   1.82507
 Alpha virt. eigenvalues --    1.85000   1.86011   1.87674   1.89982   1.90819
 Alpha virt. eigenvalues --    1.92102   1.93317   1.94820   1.95477   1.97708
 Alpha virt. eigenvalues --    1.98499   1.99482   2.00819   2.01579   2.03015
 Alpha virt. eigenvalues --    2.03827   2.05326   2.06555   2.07870   2.09322
 Alpha virt. eigenvalues --    2.11775   2.12070   2.12394   2.14122   2.16575
 Alpha virt. eigenvalues --    2.17035   2.17721   2.19027   2.19949   2.22285
 Alpha virt. eigenvalues --    2.23874   2.24563   2.25309   2.27292   2.27940
 Alpha virt. eigenvalues --    2.28346   2.30457   2.32139   2.33219   2.34753
 Alpha virt. eigenvalues --    2.35175   2.35515   2.36784   2.37371   2.38917
 Alpha virt. eigenvalues --    2.40218   2.42448   2.43522   2.44156   2.47142
 Alpha virt. eigenvalues --    2.48209   2.49556   2.50632   2.51148   2.51990
 Alpha virt. eigenvalues --    2.54054   2.55692   2.58057   2.58572   2.60324
 Alpha virt. eigenvalues --    2.61265   2.63247   2.63570   2.65649   2.67330
 Alpha virt. eigenvalues --    2.69212   2.70593   2.71254   2.71605   2.72885
 Alpha virt. eigenvalues --    2.73318   2.74407   2.74736   2.77616   2.78504
 Alpha virt. eigenvalues --    2.78548   2.79240   2.81050   2.82453   2.82857
 Alpha virt. eigenvalues --    2.83804   2.84940   2.85527   2.87168   2.87369
 Alpha virt. eigenvalues --    2.88576   2.89266   2.90376   2.91369   2.93550
 Alpha virt. eigenvalues --    2.94513   2.94860   2.96318   2.96603   2.98973
 Alpha virt. eigenvalues --    2.99731   3.00299   3.02053   3.02103   3.03002
 Alpha virt. eigenvalues --    3.04210   3.04651   3.06995   3.08277   3.08830
 Alpha virt. eigenvalues --    3.09255   3.11664   3.12475   3.14122   3.14680
 Alpha virt. eigenvalues --    3.16449   3.17450   3.18961   3.19329   3.20201
 Alpha virt. eigenvalues --    3.21154   3.22138   3.22546   3.23297   3.24605
 Alpha virt. eigenvalues --    3.26003   3.26534   3.27677   3.28422   3.29550
 Alpha virt. eigenvalues --    3.30386   3.31954   3.32355   3.33139   3.33671
 Alpha virt. eigenvalues --    3.35144   3.35824   3.37311   3.38947   3.40156
 Alpha virt. eigenvalues --    3.40826   3.42209   3.42534   3.44129   3.45167
 Alpha virt. eigenvalues --    3.45899   3.46860   3.47998   3.48135   3.49402
 Alpha virt. eigenvalues --    3.49634   3.50305   3.51865   3.52012   3.52566
 Alpha virt. eigenvalues --    3.53134   3.53491   3.54161   3.56303   3.57685
 Alpha virt. eigenvalues --    3.58611   3.60451   3.60511   3.61325   3.62279
 Alpha virt. eigenvalues --    3.63126   3.64332   3.66428   3.67775   3.68951
 Alpha virt. eigenvalues --    3.71406   3.72069   3.72436   3.74304   3.74487
 Alpha virt. eigenvalues --    3.76389   3.78176   3.78696   3.80241   3.81153
 Alpha virt. eigenvalues --    3.82315   3.84950   3.86323   3.87304   3.88626
 Alpha virt. eigenvalues --    3.90052   3.93413   3.94094   3.98125   4.00053
 Alpha virt. eigenvalues --    4.00399   4.05432   4.07048   4.08935   4.14815
 Alpha virt. eigenvalues --    4.18514   4.19035   4.20133   4.23123   4.26424
 Alpha virt. eigenvalues --    4.27327   4.28577   4.29584   4.29687   4.32128
 Alpha virt. eigenvalues --    4.32771   4.34708   4.36414   4.37655   4.40692
 Alpha virt. eigenvalues --    4.41205   4.43141   4.43605   4.46765   4.47133
 Alpha virt. eigenvalues --    4.48505   4.49944   4.50104   4.51242   4.54768
 Alpha virt. eigenvalues --    4.56285   4.61152   4.61855   4.64515   4.67785
 Alpha virt. eigenvalues --    4.68839   4.71710   4.74336   4.78415   4.80135
 Alpha virt. eigenvalues --    4.81326   4.84696   4.85946   4.88829   4.93205
 Alpha virt. eigenvalues --    5.02655   5.04198   5.06027   5.08912   5.09592
 Alpha virt. eigenvalues --    5.12461   5.13971   5.16782   5.17174   5.18838
 Alpha virt. eigenvalues --    5.24570   5.29938   5.32458   5.34550   5.35970
 Alpha virt. eigenvalues --    5.38775   5.39618   5.44412   5.44901   5.45771
 Alpha virt. eigenvalues --    5.49789   5.51727   5.54975   5.55804   5.61360
 Alpha virt. eigenvalues --    5.62870   5.63718   5.69249   5.69759   5.71441
 Alpha virt. eigenvalues --    5.75636   5.88184   5.90063   5.95771   6.04430
 Alpha virt. eigenvalues --    6.07948   6.10094   6.19195   6.28590   6.29881
 Alpha virt. eigenvalues --    6.36538   6.50645   6.52980   6.56871   6.59407
 Alpha virt. eigenvalues --    6.71251   6.86308   6.91969   7.01030   7.11177
 Alpha virt. eigenvalues --    7.20439   7.25537   7.32006   7.56960   7.64890
 Alpha virt. eigenvalues --   22.43698  22.94394  23.00321  23.02294  23.07030
 Alpha virt. eigenvalues --   23.08800  23.13861  23.15438  23.21560  23.70331
 Alpha virt. eigenvalues --   23.72919  32.68460  32.89189  44.12759  44.60703
          Condensed to atoms (all electrons):
               1          2          3          4          5          6
     1  O    8.279296  -0.080170  -0.083657   0.005212  -0.000001   0.459707
     2  O   -0.080170   8.407994  -0.117403   0.004897  -0.000007   0.269774
     3  N   -0.083657  -0.117403   6.760384   0.397491  -0.000000   0.424056
     4  H    0.005212   0.004897   0.397491   0.533474   0.000000  -0.047875
     5  N   -0.000001  -0.000007  -0.000000   0.000000   6.958238  -0.000020
     6  C    0.459707   0.269774   0.424056  -0.047875  -0.000020   4.149952
     7  C    0.007421   0.093391   0.001359  -0.001597  -0.000900  -0.048541
     8  C   -0.000521  -0.000120  -0.000039   0.000010   0.317001  -0.001975
     9  C   -0.001912   0.010457   0.000039  -0.000016  -0.077121   0.003994
    10  H   -0.000004  -0.000186   0.000002  -0.000000  -0.007172   0.000108
    11  C   -0.003257  -0.020119  -0.001949   0.000005   0.011165  -0.023938
    12  H    0.001453  -0.000575  -0.000196   0.000018  -0.000013  -0.001589
    13  C   -0.002465   0.010626   0.000052  -0.000007  -0.019163   0.003907
    14  C    0.010449  -0.034699   0.000061   0.000140  -0.000852  -0.008816
    15  H    0.000001   0.005619   0.000109   0.000080  -0.000211  -0.001513
    16  C   -0.009146   0.000354   0.194681  -0.033922  -0.000000  -0.031121
    17  H    0.016784   0.000826  -0.032761   0.005943   0.000000  -0.016020
    18  H    0.000436   0.000287  -0.048046   0.000446   0.000000  -0.005642
    19  H    0.001823   0.000238  -0.037182  -0.007406   0.000000   0.009391
    20  C   -0.000001  -0.000001  -0.000000   0.000000   0.222257  -0.000001
    21  H    0.000000   0.000001   0.000000  -0.000000  -0.056249   0.000003
    22  H   -0.000000  -0.000000  -0.000000   0.000000  -0.034015  -0.000000
    23  H    0.000000   0.000000   0.000000   0.000000  -0.030909  -0.000001
    24  C   -0.000021  -0.000449  -0.000002   0.000001  -0.030135  -0.000090
    25  H    0.000002  -0.000003   0.000000   0.000000  -0.003341  -0.000004
    26  H   -0.000001  -0.000008   0.000000  -0.000000   0.001790   0.000021
    27  H    0.000000   0.000013  -0.000000  -0.000000   0.032690   0.000007
    28  C    0.000001  -0.000007  -0.000000   0.000000   0.204161  -0.000025
    29  H   -0.000000  -0.000000   0.000000   0.000000  -0.037160   0.000000
    30  H   -0.000000   0.000000   0.000000  -0.000000  -0.044713   0.000000
    31  H    0.000000   0.000001   0.000000  -0.000000  -0.041835   0.000003
               7          8          9         10         11         12
     1  O    0.007421  -0.000521  -0.001912  -0.000004  -0.003257   0.001453
     2  O    0.093391  -0.000120   0.010457  -0.000186  -0.020119  -0.000575
     3  N    0.001359  -0.000039   0.000039   0.000002  -0.001949  -0.000196
     4  H   -0.001597   0.000010  -0.000016  -0.000000   0.000005   0.000018
     5  N   -0.000900   0.317001  -0.077121  -0.007172   0.011165  -0.000013
     6  C   -0.048541  -0.001975   0.003994   0.000108  -0.023938  -0.001589
     7  C    5.008163  -0.303763   0.274756   0.020590   0.182178  -0.098918
     8  C   -0.303763   5.629246  -0.043745  -0.113481   0.293748   0.022165
     9  C    0.274756  -0.043745   5.641585   0.514325   0.006565  -0.094013
    10  H    0.020590  -0.113481   0.514325   0.608069  -0.067809  -0.004847
    11  C    0.182178   0.293748   0.006565  -0.067809   5.293376   0.518766
    12  H   -0.098918   0.022165  -0.094013  -0.004847   0.518766   0.635298
    13  C    0.244483  -0.011001   0.221106   0.020587  -0.215968  -0.007188
    14  C    0.141824   0.221128  -0.275983  -0.007585   0.178041   0.022215
    15  H   -0.109536   0.046609  -0.017289  -0.000089   0.027696   0.000192
    16  C   -0.001474  -0.000003   0.000005   0.000000  -0.000218  -0.000024
    17  H   -0.000127   0.000000   0.000004  -0.000000   0.000022  -0.000004
    18  H   -0.000036   0.000000   0.000001  -0.000000   0.000058   0.000016
    19  H    0.000044   0.000000  -0.000001   0.000000  -0.000001  -0.000002
    20  C    0.002605  -0.083623  -0.003261   0.001720  -0.012283  -0.000140
    21  H    0.001390  -0.021645   0.011610   0.011597  -0.006423  -0.000183
    22  H   -0.000105   0.007960   0.000602  -0.000369   0.000486   0.000006
    23  H   -0.001305   0.004615  -0.019570  -0.010465   0.004419   0.000106
    24  C    0.016256  -0.125932   0.023058   0.000421  -0.009548   0.000070
    25  H   -0.002220  -0.005918  -0.000777   0.000003   0.000308  -0.000001
    26  H   -0.000908   0.017882   0.000406   0.000018  -0.000261  -0.000005
    27  H    0.003213  -0.017800   0.006413   0.000132  -0.002191  -0.000015
    28  C   -0.001563  -0.109306  -0.025271  -0.003014   0.002389   0.000039
    29  H   -0.000812  -0.006293   0.000638  -0.000104   0.001138   0.000007
    30  H   -0.000052   0.017956  -0.001495  -0.000093   0.000207   0.000000
    31  H    0.000944  -0.017817   0.013148   0.001460  -0.003290  -0.000029
              13         14         15         16         17         18
     1  O   -0.002465   0.010449   0.000001  -0.009146   0.016784   0.000436
     2  O    0.010626  -0.034699   0.005619   0.000354   0.000826   0.000287
     3  N    0.000052   0.000061   0.000109   0.194681  -0.032761  -0.048046
     4  H   -0.000007   0.000140   0.000080  -0.033922   0.005943   0.000446
     5  N   -0.019163  -0.000852  -0.000211  -0.000000   0.000000   0.000000
     6  C    0.003907  -0.008816  -0.001513  -0.031121  -0.016020  -0.005642
     7  C    0.244483   0.141824  -0.109536  -0.001474  -0.000127  -0.000036
     8  C   -0.011001   0.221128   0.046609  -0.000003   0.000000   0.000000
     9  C    0.221106  -0.275983  -0.017289   0.000005   0.000004   0.000001
    10  H    0.020587  -0.007585  -0.000089   0.000000  -0.000000  -0.000000
    11  C   -0.215968   0.178041   0.027696  -0.000218   0.000022   0.000058
    12  H   -0.007188   0.022215   0.000192  -0.000024  -0.000004   0.000016
    13  C    5.687215   0.118641  -0.120349   0.000019  -0.000002  -0.000001
    14  C    0.118641   5.491941   0.528873   0.000174  -0.000039  -0.000006
    15  H   -0.120349   0.528873   0.659781  -0.000008  -0.000017   0.000001
    16  C    0.000019   0.000174  -0.000008   4.469932   0.431478   0.433788
    17  H   -0.000002  -0.000039  -0.000017   0.431478   0.602713  -0.040834
    18  H   -0.000001  -0.000006   0.000001   0.433788  -0.040834   0.672457
    19  H    0.000001  -0.000008   0.000000   0.409405  -0.028330  -0.045931
    20  C    0.007652  -0.003395  -0.000014   0.000000   0.000000  -0.000000
    21  H    0.000861  -0.001419  -0.000014   0.000000   0.000000  -0.000000
    22  H   -0.000780   0.000211   0.000002  -0.000000   0.000000   0.000000
    23  H    0.000465   0.001269   0.000012  -0.000000  -0.000000   0.000000
    24  C    0.157133  -0.096562  -0.019728  -0.000000   0.000000   0.000000
    25  H   -0.047990   0.002648   0.000767  -0.000000   0.000000   0.000000
    26  H   -0.041429  -0.014745   0.005308   0.000000   0.000000  -0.000000
    27  H   -0.077220  -0.007557  -0.001338   0.000000   0.000000  -0.000000
    28  C    0.013133   0.008595   0.000214  -0.000000   0.000000   0.000000
    29  H   -0.005658   0.003239   0.000166   0.000000  -0.000000   0.000000
    30  H   -0.002636   0.000155   0.000003   0.000000   0.000000  -0.000000
    31  H    0.005857  -0.002497  -0.000046   0.000000   0.000000  -0.000000
              19         20         21         22         23         24
     1  O    0.001823  -0.000001   0.000000  -0.000000   0.000000  -0.000021
     2  O    0.000238  -0.000001   0.000001  -0.000000   0.000000  -0.000449
     3  N   -0.037182  -0.000000   0.000000  -0.000000   0.000000  -0.000002
     4  H   -0.007406   0.000000  -0.000000   0.000000   0.000000   0.000001
     5  N    0.000000   0.222257  -0.056249  -0.034015  -0.030909  -0.030135
     6  C    0.009391  -0.000001   0.000003  -0.000000  -0.000001  -0.000090
     7  C    0.000044   0.002605   0.001390  -0.000105  -0.001305   0.016256
     8  C    0.000000  -0.083623  -0.021645   0.007960   0.004615  -0.125932
     9  C   -0.000001  -0.003261   0.011610   0.000602  -0.019570   0.023058
    10  H    0.000000   0.001720   0.011597  -0.000369  -0.010465   0.000421
    11  C   -0.000001  -0.012283  -0.006423   0.000486   0.004419  -0.009548
    12  H   -0.000002  -0.000140  -0.000183   0.000006   0.000106   0.000070
    13  C    0.000001   0.007652   0.000861  -0.000780   0.000465   0.157133
    14  C   -0.000008  -0.003395  -0.001419   0.000211   0.001269  -0.096562
    15  H    0.000000  -0.000014  -0.000014   0.000002   0.000012  -0.019728
    16  C    0.409405   0.000000   0.000000  -0.000000  -0.000000  -0.000000
    17  H   -0.028330   0.000000   0.000000   0.000000  -0.000000   0.000000
    18  H   -0.045931  -0.000000  -0.000000   0.000000   0.000000   0.000000
    19  H    0.671012  -0.000000  -0.000000  -0.000000  -0.000000  -0.000000
    20  C   -0.000000   4.662529   0.458763   0.405652   0.418945  -0.002270
    21  H   -0.000000   0.458763   0.678385  -0.048174  -0.056910  -0.000267
    22  H   -0.000000   0.405652  -0.048174   0.633216  -0.006884   0.000205
    23  H   -0.000000   0.418945  -0.056910  -0.006884   0.632698   0.000118
    24  C   -0.000000  -0.002270  -0.000267   0.000205   0.000118   4.951833
    25  H   -0.000000  -0.000164  -0.000006   0.000001   0.000012   0.432154
    26  H    0.000000   0.000133   0.000019  -0.000011  -0.000027   0.400593
    27  H   -0.000000   0.000288   0.000509  -0.000361  -0.000527   0.462780
    28  C    0.000000  -0.074045  -0.029839  -0.000742   0.014508  -0.018447
    29  H    0.000000   0.009434  -0.001480   0.000298   0.000139  -0.009112
    30  H    0.000000  -0.011215  -0.001698   0.005420   0.000403   0.002067
    31  H   -0.000000  -0.008318   0.019348  -0.003427  -0.002010  -0.000680
              25         26         27         28         29         30
     1  O    0.000002  -0.000001   0.000000   0.000001  -0.000000  -0.000000
     2  O   -0.000003  -0.000008   0.000013  -0.000007  -0.000000   0.000000
     3  N    0.000000   0.000000  -0.000000  -0.000000   0.000000   0.000000
     4  H    0.000000  -0.000000  -0.000000   0.000000   0.000000  -0.000000
     5  N   -0.003341   0.001790   0.032690   0.204161  -0.037160  -0.044713
     6  C   -0.000004   0.000021   0.000007  -0.000025   0.000000   0.000000
     7  C   -0.002220  -0.000908   0.003213  -0.001563  -0.000812  -0.000052
     8  C   -0.005918   0.017882  -0.017800  -0.109306  -0.006293   0.017956
     9  C   -0.000777   0.000406   0.006413  -0.025271   0.000638  -0.001495
    10  H    0.000003   0.000018   0.000132  -0.003014  -0.000104  -0.000093
    11  C    0.000308  -0.000261  -0.002191   0.002389   0.001138   0.000207
    12  H   -0.000001  -0.000005  -0.000015   0.000039   0.000007   0.000000
    13  C   -0.047990  -0.041429  -0.077220   0.013133  -0.005658  -0.002636
    14  C    0.002648  -0.014745  -0.007557   0.008595   0.003239   0.000155
    15  H    0.000767   0.005308  -0.001338   0.000214   0.000166   0.000003
    16  C   -0.000000   0.000000   0.000000  -0.000000   0.000000   0.000000
    17  H    0.000000   0.000000   0.000000   0.000000  -0.000000   0.000000
    18  H    0.000000  -0.000000  -0.000000   0.000000   0.000000  -0.000000
    19  H   -0.000000   0.000000  -0.000000   0.000000   0.000000   0.000000
    20  C   -0.000164   0.000133   0.000288  -0.074045   0.009434  -0.011215
    21  H   -0.000006   0.000019   0.000509  -0.029839  -0.001480  -0.001698
    22  H    0.000001  -0.000011  -0.000361  -0.000742   0.000298   0.005420
    23  H    0.000012  -0.000027  -0.000527   0.014508   0.000139   0.000403
    24  C    0.432154   0.400593   0.462780  -0.018447  -0.009112   0.002067
    25  H    0.643556  -0.028868  -0.050490   0.001934   0.004559  -0.000302
    26  H   -0.028868   0.642347  -0.019306  -0.000055   0.000248  -0.000076
    27  H   -0.050490  -0.019306   0.620390  -0.011947  -0.006538  -0.000984
    28  C    0.001934  -0.000055  -0.011947   4.698097   0.432731   0.417523
    29  H    0.004559   0.000248  -0.006538   0.432731   0.633795  -0.018706
    30  H   -0.000302  -0.000076  -0.000984   0.417523  -0.018706   0.654401
    31  H   -0.000213   0.000104   0.002015   0.414187  -0.044198  -0.051183
              31
     1  O    0.000000
     2  O    0.000001
     3  N    0.000000
     4  H   -0.000000
     5  N   -0.041835
     6  C    0.000003
     7  C    0.000944
     8  C   -0.017817
     9  C    0.013148
    10  H    0.001460
    11  C   -0.003290
    12  H   -0.000029
    13  C    0.005857
    14  C   -0.002497
    15  H   -0.000046
    16  C    0.000000
    17  H    0.000000
    18  H   -0.000000
    19  H   -0.000000
    20  C   -0.008318
    21  H    0.019348
    22  H   -0.003427
    23  H   -0.002010
    24  C   -0.000680
    25  H   -0.000213
    26  H    0.000104
    27  H    0.002015
    28  C    0.414187
    29  H   -0.044198
    30  H   -0.051183
    31  H    0.684164
 Mulliken charges:
               1
     1  O   -0.601428
     2  O   -0.550730
     3  N   -0.457000
     4  H    0.143107
     5  N   -0.363483
     6  C    0.866247
     7  C    0.573239
     8  C    0.284662
     9  C   -0.168259
    10  H    0.036188
    11  C   -0.153314
    12  H    0.007390
    13  C    0.060116
    14  C   -0.275441
    15  H   -0.005282
    16  C    0.136080
    17  H    0.060363
    18  H    0.033008
    19  H    0.026948
    20  C    0.008755
    21  H    0.041822
    22  H    0.040808
    23  H    0.050898
    24  C   -0.133446
    25  H    0.054351
    26  H    0.036832
    27  H    0.067825
    28  C    0.066748
    29  H    0.043669
    30  H    0.035016
    31  H    0.034310
 Sum of Mulliken charges =  -0.00000
 Mulliken charges with hydrogens summed into heavy atoms:
               1
     1  O   -0.601428
     2  O   -0.550730
     3  N   -0.313893
     5  N   -0.363483
     6  C    0.866247
     7  C    0.573239
     8  C    0.284662
     9  C   -0.132071
    11  C   -0.145924
    13  C    0.060116
    14  C   -0.280723
    16  C    0.256399
    20  C    0.142283
    24  C    0.025562
    28  C    0.179744
 Electronic spatial extent (au):  <R**2>=           4544.2851
 Charge=             -0.0000 electrons
 Dipole moment (field-independent basis, Debye):
    X=             -0.2462    Y=              0.6004    Z=             -1.2606  Tot=              1.4178
 Quadrupole moment (field-independent basis, Debye-Ang):
   XX=            -62.1455   YY=            -83.0751   ZZ=            -91.8567
   XY=             -4.7140   XZ=              8.2918   YZ=              2.2804
 Traceless Quadrupole moment (field-independent basis, Debye-Ang):
   XX=             16.8803   YY=             -4.0493   ZZ=            -12.8309
   XY=             -4.7140   XZ=              8.2918   YZ=              2.2804
 Octapole moment (field-independent basis, Debye-Ang**2):
  XXX=           -110.1601  YYY=             -0.6587  ZZZ=             -0.6648  XYY=             -1.0180
  XXY=             -0.7000  XXZ=             -5.3904  XZZ=             -1.6371  YZZ=              3.4516
  YYZ=             -2.8672  XYZ=              1.1009
 Hexadecapole moment (field-independent basis, Debye-Ang**3):
 XXXX=          -3961.7891 YYYY=           -688.5359 ZZZZ=           -321.2966 XXXY=            -82.5084
 XXXZ=             76.9727 YYYX=             -1.6668 YYYZ=             -0.2996 ZZZX=             19.9665
 ZZZY=              1.1665 XXYY=           -903.1617 XXZZ=           -842.0228 YYZZ=           -171.9980
 XXYZ=             12.0245 YYXZ=              2.5552 ZZXY=             -8.5582
 N-N= 1.001947942093D+03 E-N=-3.612501444283D+03  KE= 6.890799197726D+02
   1 Symmetry operations used in ECPInt.
 ECPInt:  NShTT=   26335 NPrTT=   78984 LenC2=   23152 LenP2D=   51309.
 LDataN:  DoStor=T MaxTD1= 7 Len=  274
 Calling FoFJK, ICntrl=      2527 FMM=F ISym2X=0 I1Cent= 0 IOpClX= 0 NMat=1 NMatS=1 NMatT=0.
 ***** Axes restored to original set *****
 -------------------------------------------------------------------
 Center     Atomic                   Forces (Hartrees/Bohr)
 Number     Number              X              Y              Z
 -------------------------------------------------------------------
      1        8          -0.001076956    0.001844432    0.005231398
      2        8          -0.004319583   -0.007095722   -0.000602569
      3        7           0.060162368    0.056194221   -0.126866936
      4        1          -0.066833881   -0.048694844    0.145913416
      5        7          -0.005640681    0.002477377    0.009951599
      6        6           0.005776391   -0.011054761   -0.029743482
      7        6          -0.000680810    0.003713543    0.005830957
      8        6          -0.004226942   -0.002952199   -0.001179653
      9        6          -0.100094619    0.078847996    0.037504946
     10        1           0.100049254   -0.078984635   -0.038619163
     11        6          -0.119810952   -0.019719085   -0.046222406
     12        1           0.123610044    0.018679247    0.046824642
     13        6           0.002201527   -0.001708787    0.003401679
     14        6           0.095030061   -0.081579102   -0.043038544
     15        1          -0.098309172    0.081393646    0.042090734
     16        6          -0.039092257   -0.085255608    0.005985207
     17        1          -0.005729663    0.030873147   -0.091196774
     18        1           0.096290271   -0.004266562    0.025015590
     19        1          -0.045436502    0.062183535    0.059250091
     20        6          -0.065777823    0.075018915    0.007192580
     21        1           0.088074975    0.030248808   -0.046517055
     22        1          -0.036638863   -0.074698797   -0.051094293
     23        1           0.022023982   -0.030067578    0.090137569
     24        6           0.101014870    0.018242978    0.024296145
     25        1          -0.025974332    0.044844771   -0.084882722
     26        1          -0.058766040    0.034358047    0.068990106
     27        1          -0.014646404   -0.096439271   -0.013098216
     28        6           0.024053262   -0.023875385    0.092663933
     29        1          -0.062907032    0.072358942    0.003896154
     30        1          -0.042783274   -0.076472562   -0.044730839
     31        1           0.080458780    0.031585294   -0.056384093
 -------------------------------------------------------------------
 Cartesian Forces:  Max     0.145913416 RMS     0.058181358

 GradGradGradGradGradGradGradGradGradGradGradGradGradGradGradGradGradGrad
 Berny optimization.
 FormGI is forming the generalized inverse of G from B-inverse, IUseBI=4.
 Internal  Forces:  Max     0.167709720 RMS     0.037388738
 Search for a local minimum.
 Step number   1 out of a maximum of  153
 All quantities printed in internal units (Hartrees-Bohrs-Radians)
 Mixed Optimization -- RFO/linear search
 Second derivative matrix not updated -- first step.
 ITU=  0
     Eigenvalues ---    0.00663   0.00878   0.00970   0.01114   0.01390
     Eigenvalues ---    0.01522   0.01611   0.01728   0.01858   0.02048
     Eigenvalues ---    0.02178   0.02192   0.02218   0.02261   0.02278
     Eigenvalues ---    0.02317   0.02365   0.02495   0.02503   0.02648
     Eigenvalues ---    0.07479   0.07480   0.07598   0.07600   0.07650
     Eigenvalues ---    0.07650   0.07730   0.07730   0.16000   0.16000
     Eigenvalues ---    0.16000   0.16000   0.16000   0.16000   0.16000
     Eigenvalues ---    0.16000   0.16000   0.16000   0.16000   0.16000
     Eigenvalues ---    0.16000   0.16000   0.16000   0.16000   0.18219
     Eigenvalues ---    0.20349   0.22000   0.22367   0.23457   0.24550
     Eigenvalues ---    0.24815   0.24915   0.24964   0.25000   0.25000
     Eigenvalues ---    0.25000   0.31574   0.36776   0.37650   0.39088
     Eigenvalues ---    0.41893   0.42042   0.42741   0.44620   0.45814
     Eigenvalues ---    0.47268   0.48013   0.49296   0.51370   0.51376
     Eigenvalues ---    0.51377   0.51384   0.51385   0.51385   0.51385
     Eigenvalues ---    0.51387   0.51387   0.51391   0.51391   0.51397
     Eigenvalues ---    0.52511   0.57672   0.57689   0.57697   0.60058
     Eigenvalues ---    0.76958   0.99138
 RFO step:  Lambda=-2.48193097D-01 EMin= 6.63013752D-03
 Linear search not attempted -- first point.
 Maximum step size (   0.300) exceeded in Quadratic search.
    -- Step size scaled by   0.538
 Iteration  1 RMS(Cart)=  0.02606345 RMS(Int)=  0.00007808
 Iteration  2 RMS(Cart)=  0.00011898 RMS(Int)=  0.00000368
 Iteration  3 RMS(Cart)=  0.00000002 RMS(Int)=  0.00000368
 Variable       Old X    -DE/DX   Delta X   Delta X   Delta X     New X
                                 (Linear)    (Quad)   (Total)
    R1        2.28986  -0.00487   0.00000  -0.00211  -0.00211   2.28774
    R2        2.57413   0.00511   0.00000   0.00356   0.00356   2.57769
    R3        2.65719  -0.00865   0.00000  -0.00671  -0.00671   2.65049
    R4        1.66299   0.16771   0.00000   0.08866   0.08866   1.75165
    R5        2.50895   0.02097   0.00000   0.01329   0.01329   2.52224
    R6        2.72812   0.00588   0.00000   0.00495   0.00495   2.73307
    R7        2.68869  -0.00833   0.00000  -0.00670  -0.00670   2.68199
    R8        2.74878   0.00494   0.00000   0.00425   0.00425   2.75303
    R9        2.76185   0.00551   0.00000   0.00481   0.00481   2.76666
   R10        2.59942   0.00178   0.00000   0.00139   0.00138   2.60080
   R11        2.60864   0.00202   0.00000   0.00155   0.00155   2.61019
   R12        2.64034  -0.00041   0.00000  -0.00039  -0.00039   2.63995
   R13        2.66506  -0.00398   0.00000  -0.00322  -0.00322   2.66183
   R14        1.79532   0.13318   0.00000   0.08687   0.08687   1.88218
   R15        2.62529  -0.00143   0.00000  -0.00104  -0.00104   2.62425
   R16        1.79517   0.13349   0.00000   0.08705   0.08705   1.88222
   R17        2.62946  -0.00170   0.00000  -0.00130  -0.00130   2.62817
   R18        2.84929  -0.00059   0.00000  -0.00056  -0.00056   2.84873
   R19        1.79511   0.13435   0.00000   0.08760   0.08760   1.88271
   R20        1.85193   0.09644   0.00000   0.06809   0.06809   1.92003
   R21        1.85191   0.09949   0.00000   0.07025   0.07025   1.92216
   R22        1.85201   0.09717   0.00000   0.06861   0.06861   1.92062
   R23        1.85193   0.10389   0.00000   0.07335   0.07335   1.92528
   R24        1.85191   0.09762   0.00000   0.06893   0.06893   1.92084
   R25        1.85193   0.09753   0.00000   0.06886   0.06886   1.92079
   R26        1.85194   0.09933   0.00000   0.07014   0.07014   1.92207
   R27        1.85202   0.09690   0.00000   0.06842   0.06842   1.92044
   R28        1.85182   0.09840   0.00000   0.06946   0.06946   1.92128
   R29        1.85188   0.09595   0.00000   0.06774   0.06774   1.91961
   R30        1.85208   0.09838   0.00000   0.06948   0.06948   1.92155
   R31        1.85188   0.10312   0.00000   0.07281   0.07281   1.92468
    A1        2.05002  -0.00376   0.00000  -0.00407  -0.00407   2.04595
    A2        2.07723   0.00033   0.00000   0.00017   0.00017   2.07740
    A3        2.07718   0.00284   0.00000   0.00347   0.00347   2.08065
    A4        2.12878  -0.00317   0.00000  -0.00364  -0.00364   2.12514
    A5        2.02103  -0.00170   0.00000  -0.00203  -0.00203   2.01900
    A6        2.00042  -0.00016   0.00000  -0.00010  -0.00010   2.00032
    A7        1.92724   0.00210   0.00000   0.00255   0.00255   1.92979
    A8        2.15638   0.00584   0.00000   0.00631   0.00631   2.16269
    A9        2.20319  -0.00067   0.00000  -0.00073  -0.00073   2.20246
   A10        1.92361  -0.00517   0.00000  -0.00558  -0.00558   1.91803
   A11        2.11080  -0.00294   0.00000  -0.00330  -0.00330   2.10749
   A12        2.05240   0.00116   0.00000   0.00113   0.00113   2.05353
   A13        2.11336   0.00191   0.00000   0.00242   0.00242   2.11579
   A14        2.12533  -0.00082   0.00000  -0.00076  -0.00076   2.12457
   A15        2.08056  -0.00199   0.00000  -0.00203  -0.00203   2.07853
   A16        2.07585   0.00283   0.00000   0.00284   0.00284   2.07869
   A17        2.08153   0.00181   0.00000   0.00232   0.00232   2.08385
   A18        2.12022  -0.00101   0.00000  -0.00119  -0.00119   2.11903
   A19        2.08143  -0.00080   0.00000  -0.00112  -0.00112   2.08031
   A20        2.07263  -0.00177   0.00000  -0.00177  -0.00177   2.07086
   A21        2.10529   0.00084   0.00000   0.00083   0.00083   2.10612
   A22        2.10526   0.00093   0.00000   0.00094   0.00094   2.10621
   A23        2.07329   0.00036   0.00000   0.00026   0.00026   2.07355
   A24        2.13096  -0.00330   0.00000  -0.00347  -0.00347   2.12749
   A25        2.07637   0.00299   0.00000   0.00333   0.00333   2.07971
   A26        2.11029  -0.00231   0.00000  -0.00253  -0.00253   2.10777
   A27        2.08648   0.00079   0.00000   0.00078   0.00078   2.08726
   A28        2.08641   0.00153   0.00000   0.00175   0.00175   2.08816
   A29        1.91064  -0.00251   0.00000  -0.00347  -0.00347   1.90717
   A30        1.91071   0.00607   0.00000   0.00816   0.00817   1.91887
   A31        1.91064  -0.00147   0.00000  -0.00195  -0.00195   1.90869
   A32        1.91064  -0.00171   0.00000  -0.00223  -0.00222   1.90842
   A33        1.91058   0.00073   0.00000   0.00063   0.00062   1.91120
   A34        1.91059  -0.00111   0.00000  -0.00115  -0.00115   1.90944
   A35        1.91065   0.00953   0.00000   0.01286   0.01285   1.92351
   A36        1.91060  -0.00414   0.00000  -0.00573  -0.00573   1.90487
   A37        1.91062  -0.00031   0.00000  -0.00044  -0.00046   1.91017
   A38        1.91065  -0.00245   0.00000  -0.00316  -0.00315   1.90750
   A39        1.91063  -0.00264   0.00000  -0.00295  -0.00297   1.90766
   A40        1.91065   0.00002   0.00000  -0.00057  -0.00058   1.91007
   A41        1.91062   0.00571   0.00000   0.00747   0.00746   1.91808
   A42        1.91054   0.00047   0.00000   0.00065   0.00064   1.91119
   A43        1.91071   0.00039   0.00000   0.00054   0.00054   1.91125
   A44        1.91056  -0.00326   0.00000  -0.00435  -0.00435   1.90621
   A45        1.91072  -0.00327   0.00000  -0.00437  -0.00437   1.90634
   A46        1.91065  -0.00003   0.00000   0.00007   0.00007   1.91071
   A47        1.91069   0.00140   0.00000   0.00178   0.00177   1.91247
   A48        1.91053  -0.00186   0.00000  -0.00254  -0.00254   1.90799
   A49        1.91070   0.00526   0.00000   0.00710   0.00710   1.91780
   A50        1.91057  -0.00100   0.00000  -0.00165  -0.00165   1.90892
   A51        1.91072  -0.00265   0.00000  -0.00331  -0.00332   1.90741
   A52        1.91058  -0.00116   0.00000  -0.00138  -0.00138   1.90920
    D1       -0.03208   0.00016   0.00000   0.00031   0.00031  -0.03176
    D2        3.11326  -0.00007   0.00000  -0.00013  -0.00014   3.11312
    D3        1.36671  -0.00190   0.00000  -0.00378  -0.00378   1.36292
    D4       -1.89704  -0.00058   0.00000  -0.00126  -0.00126  -1.89831
    D5        3.13732  -0.00010   0.00000  -0.00019  -0.00019   3.13713
    D6       -0.00814   0.00015   0.00000   0.00029   0.00029  -0.00785
    D7       -0.00439  -0.00031   0.00000  -0.00061  -0.00061  -0.00500
    D8        3.13334  -0.00006   0.00000  -0.00013  -0.00013   3.13321
    D9       -2.65791   0.00034   0.00000   0.00049   0.00048  -2.65742
   D10        1.53082   0.00026   0.00000   0.00035   0.00035   1.53117
   D11       -0.56357  -0.00120   0.00000  -0.00206  -0.00206  -0.56563
   D12        0.48380   0.00055   0.00000   0.00091   0.00091   0.48470
   D13       -1.61066   0.00047   0.00000   0.00077   0.00077  -1.60989
   D14        2.57813  -0.00099   0.00000  -0.00163  -0.00163   2.57650
   D15        0.27721  -0.00041   0.00000  -0.00137  -0.00137   0.27584
   D16       -2.80616  -0.00095   0.00000  -0.00235  -0.00235  -2.80850
   D17       -1.99823  -0.00168   0.00000  -0.00304  -0.00305  -2.00128
   D18        1.20159  -0.00222   0.00000  -0.00402  -0.00402   1.19757
   D19       -1.20064  -0.00095   0.00000  -0.00165  -0.00167  -1.20230
   D20        2.98815  -0.00124   0.00000  -0.00215  -0.00214   2.98601
   D21        0.89376   0.00146   0.00000   0.00233   0.00234   0.89610
   D22        1.10927  -0.00070   0.00000  -0.00118  -0.00120   1.10808
   D23       -0.98513  -0.00100   0.00000  -0.00168  -0.00167  -0.98680
   D24       -3.07951   0.00170   0.00000   0.00280   0.00281  -3.07671
   D25       -0.76986  -0.00122   0.00000  -0.00189  -0.00189  -0.77175
   D26       -2.86415   0.00028   0.00000   0.00060   0.00060  -2.86355
   D27        1.32473  -0.00038   0.00000  -0.00050  -0.00050   1.32423
   D28       -3.09030  -0.00065   0.00000  -0.00135  -0.00135  -3.09166
   D29        1.09859   0.00085   0.00000   0.00114   0.00114   1.09973
   D30       -0.99572   0.00018   0.00000   0.00004   0.00005  -0.99567
   D31        3.03131   0.00136   0.00000   0.00263   0.00263   3.03394
   D32       -0.11015   0.00085   0.00000   0.00162   0.00162  -0.10853
   D33        0.01616   0.00007   0.00000   0.00013   0.00013   0.01629
   D34       -3.12530  -0.00044   0.00000  -0.00088  -0.00088  -3.12618
   D35       -3.01118  -0.00128   0.00000  -0.00266  -0.00267  -3.01385
   D36        0.13034  -0.00171   0.00000  -0.00349  -0.00349   0.12685
   D37        0.00807  -0.00032   0.00000  -0.00056  -0.00056   0.00750
   D38       -3.13360  -0.00075   0.00000  -0.00139  -0.00138  -3.13499
   D39        0.04226  -0.00005   0.00000  -0.00015  -0.00015   0.04211
   D40       -3.09937  -0.00011   0.00000  -0.00024  -0.00024  -3.09960
   D41        3.12578   0.00033   0.00000   0.00067   0.00067   3.12645
   D42       -0.01585   0.00027   0.00000   0.00058   0.00058  -0.01527
   D43        3.12433  -0.00003   0.00000  -0.00007  -0.00008   3.12425
   D44        0.06040  -0.00105   0.00000  -0.00204  -0.00204   0.05836
   D45        0.03930  -0.00043   0.00000  -0.00091  -0.00091   0.03838
   D46       -3.02464  -0.00145   0.00000  -0.00287  -0.00287  -3.02751
   D47       -0.01201  -0.00007   0.00000  -0.00016  -0.00016  -0.01217
   D48        3.12946   0.00045   0.00000   0.00085   0.00085   3.13030
   D49        3.12956  -0.00012   0.00000  -0.00025  -0.00025   3.12930
   D50       -0.01217   0.00039   0.00000   0.00076   0.00076  -0.01141
   D51       -0.03595   0.00054   0.00000   0.00099   0.00099  -0.03497
   D52        3.10571   0.00096   0.00000   0.00181   0.00181   3.10752
   D53        3.03044   0.00124   0.00000   0.00259   0.00259   3.03303
   D54       -0.11107   0.00167   0.00000   0.00341   0.00341  -0.10766
   D55       -1.56503   0.00043   0.00000   0.00086   0.00087  -1.56417
   D56        2.62391   0.00065   0.00000   0.00122   0.00122   2.62513
   D57        0.52951   0.00016   0.00000   0.00042   0.00042   0.52992
   D58        1.65435  -0.00047   0.00000  -0.00097  -0.00097   1.65338
   D59       -0.43988  -0.00026   0.00000  -0.00061  -0.00061  -0.44050
   D60       -2.53429  -0.00074   0.00000  -0.00142  -0.00142  -2.53571
         Item               Value     Threshold  Converged?
 Maximum Force            0.167710     0.000450     NO 
 RMS     Force            0.037389     0.000300     NO 
 Maximum Displacement     0.081541     0.001800     NO 
 RMS     Displacement     0.026075     0.001200     NO 
 Predicted change in Energy=-1.088029D-01
 GradGradGradGradGradGradGradGradGradGradGradGradGradGradGradGradGradGrad

                          Input orientation:                          
 ---------------------------------------------------------------------
 Center     Atomic      Atomic             Coordinates (Angstroms)
 Number     Number       Type             X           Y           Z
 ---------------------------------------------------------------------
      1          8           0        7.639737    8.981483    3.279977
      2          8           0        6.564915    7.626178    4.755390
      3          7           0        7.279479    9.603681    5.433676
      4          1           0        6.909107    9.343493    6.242583
      5          7           0        5.549626    3.504201    1.116659
      6          6           0        7.206520    8.773479    4.391132
      7          6           0        6.371772    6.655720    3.761343
      8          6           0        5.843363    4.584360    1.989150
      9          6           0        7.132707    4.801749    2.481027
     10          1           0        7.875110    4.206678    2.186474
     11          6           0        7.403007    5.831093    3.373136
     12          1           0        8.324613    5.970269    3.724348
     13          6           0        4.794631    5.418094    2.424064
     14          6           0        5.085933    6.462089    3.295526
     15          1           0        4.358849    7.077206    3.588053
     16          6           0        7.920885   10.896133    5.334238
     17          1           0        7.858697   11.228551    4.376137
     18          1           0        8.899328   10.819351    5.601392
     19          1           0        7.452650   11.553087    5.952407
     20          6           0        6.555691    2.452451    1.053089
     21          1           0        7.398551    2.798744    0.597399
     22          1           0        6.185180    1.668425    0.522781
     23          1           0        6.784663    2.145868    1.994752
     24          6           0        3.358690    5.152967    2.049506
     25          1           0        3.135244    5.626656    1.177601
     26          1           0        2.747145    5.498276    2.784045
     27          1           0        3.217331    4.152912    1.932964
     28          6           0        5.136836    3.903229   -0.230127
     29          1           0        4.471428    4.668366   -0.169477
     30          1           0        4.699738    3.112236   -0.696218
     31          1           0        5.948634    4.205084   -0.766041
 ---------------------------------------------------------------------
                    Distance matrix (angstroms):
                    1          2          3          4          5
     1  O    0.000000
     2  O    2.273529   0.000000
     3  N    2.270536   2.209342   0.000000
     4  H    3.072768   2.297691   0.926933   0.000000
     5  N    6.248930   5.591231   7.670246   7.888005   0.000000
     6  C    1.210622   1.364053   1.334712   1.959909   6.421274
     7  C    2.692327   1.402577   3.508718   3.697216   4.195515
     8  C    4.922183   4.174371   6.254659   6.471233   1.419248
     9  C    4.285508   3.670492   5.638992   5.901419   2.459934
    10  H    4.904071   4.473133   6.326669   6.616045   2.654403
    11  C    3.160645   2.415648   4.300407   4.562304   3.733783
    12  H    3.119924   2.627093   4.149191   4.441149   4.536748
    13  C    4.639500   3.666691   5.722882   5.870338   2.437685
    14  C    3.587409   2.381952   4.387816   4.506840   3.702914
    15  H    3.805969   2.555538   4.280126   4.322778   4.504675
    16  C    2.822219   3.586966   1.446279   2.063850   8.834676
    17  H    2.509746   3.846400   2.023385   2.817585   8.696067
    18  H    3.217654   4.044942   2.032214   2.559348   9.211121
    19  H    3.713493   4.200183   2.024662   2.293893   9.580737
    20  C    6.983012   6.361963   8.417452   8.633784   1.456842
    21  H    6.743935   6.425571   8.349307   8.656871   2.045929
    22  H    7.949760   7.318060   9.395886   9.599317   2.031427
    23  H    7.007752   6.140294   8.227394   8.358550   2.035052
    24  C    5.873581   4.870161   6.828913   6.909984   2.896348
    25  H    5.997107   5.344277   7.148816   7.328776   3.215240
    26  H    6.026286   4.794740   6.664603   6.638457   3.822356
    27  H    6.684849   5.588916   7.646366   7.690524   2.554756
    28  C    6.661382   6.383975   8.316534   8.639062   1.464053
    29  H    6.367095   6.114381   7.977331   8.301423   2.042532
    30  H    7.674750   7.319467   9.293521   9.584198   2.040214
    31  H    6.484141   6.524561   8.327814   8.743373   2.048171
                    6          7          8          9         10
     6  C    0.000000
     7  C    2.361852   0.000000
     8  C    5.017612   2.776763   0.000000
     9  C    4.407787   2.378117   1.396999   0.000000
    10  H    5.114998   3.276895   2.075951   0.996009   0.000000
    11  C    3.119705   1.376285   2.429454   1.388694   2.066343
    12  H    3.090747   2.069975   3.329903   2.081328   2.382722
    13  C    4.576590   2.409857   1.408582   2.418621   3.318634
    14  C    3.322615   1.381253   2.409602   2.758518   3.754515
    15  H    3.410500   2.063865   3.312786   3.754663   4.750625
    16  C    2.430109   4.780676   7.439368   6.775217   7.393195
    17  H    2.540263   4.847650   7.341972   6.739606   7.355379
    18  H    2.918205   5.206740   7.827025   7.004938   7.512532
    19  H    3.197558   5.472958   8.176819   7.598250   8.266223
    20  C    7.177849   5.003592   2.434884   2.809120   2.470373
    21  H    7.080025   5.093239   2.746635   2.762383   2.175901
    22  H    8.154083   5.949471   3.281730   3.814480   3.473682
    23  H    7.060158   4.861079   2.613871   2.722371   2.339395
    24  C    5.779024   3.777210   2.549620   3.814809   4.616522
    25  H    6.066676   4.267295   3.013122   4.284752   5.049801
    26  H    5.761572   3.928448   3.324706   4.450856   5.321780
    27  H    6.580719   4.422388   2.661832   4.006436   4.664982
    28  C    7.025593   5.003309   2.426584   3.484422   3.664722
    29  H    6.718024   4.797107   2.559090   3.758374   4.165179
    30  H    8.013412   5.934798   3.268981   4.343810   4.426139
    31  H    7.003495   5.165450   2.783166   3.507348   3.525430
                   11         12         13         14         15
    11  C    0.000000
    12  H    0.996030   0.000000
    13  C    2.806232   3.802158   0.000000
    14  C    2.402709   3.303758   1.390765   0.000000
    15  H    3.296344   4.119607   2.073024   0.996289   0.000000
    16  C    5.456075   5.197969   6.946330   5.643939   5.506493
    17  H    5.508740   5.318969   6.852774   5.619173   5.486682
    18  H    5.664523   5.231365   7.491163   6.232554   6.218772
    19  H    6.276649   6.073913   7.559921   6.211170   5.932561
    20  C    4.185187   4.758125   3.711596   4.823475   5.713188
    21  H    4.110946   4.549063   4.120449   5.103743   6.040615
    22  H    5.189936   5.773480   4.428151   5.645854   6.479682
    23  H    3.982860   4.470905   3.853830   4.817412   5.721999
    24  C    4.309102   5.304099   1.507485   2.499947   2.658974
    25  H    4.803745   5.790814   2.085840   2.998122   3.067830
    26  H    4.704769   5.675834   2.080436   2.580790   2.395211
    27  H    4.733949   5.709305   2.080802   3.268110   3.548785
    28  C    4.672868   5.483835   3.075166   4.356670   5.025722
    29  H    4.743016   5.630618   2.719009   3.949849   4.464775
    30  H    5.591019   6.391360   3.880998   5.225388   5.847407
    31  H    4.678878   5.378173   3.602761   4.725955   5.452947
                   16         17         18         19         20
    16  C    0.000000
    17  H    1.016035   0.000000
    18  H    1.017161   1.658797   0.000000
    19  H    1.016349   1.659767   1.659656   0.000000
    20  C    9.564924   9.474197   9.807381  10.374461   0.000000
    21  H    9.395648   9.249446   9.571960  10.262435   1.018816
    22  H   10.550516  10.442463  10.811953  11.348738   1.016465
    23  H    9.434528   9.450909   9.628550  10.227659   1.016441
    24  C    8.036607   7.910499   8.684611   8.541351   4.301913
    25  H    8.243020   7.995178   8.930770   8.749934   4.668034
    26  H    7.899869   7.842115   8.608172   8.297049   5.174774
    27  H    8.897366   8.807726   9.496518   9.426369   3.848428
    28  C    9.360224   9.071193   9.797739  10.104803   2.400948
    29  H    8.998596   8.670192   9.525956   9.683209   3.278583
    30  H   10.360080  10.078809  10.802596  11.091921   2.634380
    31  H    9.266786   8.911758   9.643616  10.069397   2.597975
                   21         22         23         24         25
    21  H    0.000000
    22  H    1.659957   0.000000
    23  H    1.660031   1.659528   0.000000
    24  C    4.896066   4.739406   4.558831   0.000000
    25  H    5.148738   5.039691   5.109000   1.017117   0.000000
    26  H    5.805556   5.621491   5.306899   1.016255   1.657638
    27  H    4.593485   4.119395   4.093641   1.016698   1.658081
    28  C    2.649536   2.580745   3.279289   3.149662   2.993036
    29  H    3.556914   3.523608   4.049438   2.529211   2.125636
    30  H    3.009205   2.403557   3.538659   3.674506   3.504447
    31  H    2.437010   2.855110   3.544192   3.941269   3.703212
                   26         27         28         29         30
    26  H    0.000000
    27  H    1.659946   0.000000
    28  C    4.164136   2.902723   0.000000
    29  H    3.519261   2.501741   1.015815   0.000000
    30  H    4.649521   3.192669   1.016841   1.658651   0.000000
    31  H    4.952272   3.840230   1.018498   1.659114   1.661004
                   31
    31  H    0.000000
 Stoichiometry    C11H16N2O2
 Framework group  C1[X(C11H16N2O2)]
 Deg. of freedom    87
 Full point group                 C1      NOp   1
 Largest Abelian subgroup         C1      NOp   1
 Largest concise Abelian subgroup C1      NOp   1
                         Standard orientation:                         
 ---------------------------------------------------------------------
 Center     Atomic      Atomic             Coordinates (Angstroms)
 Number     Number       Type             X           Y           Z
 ---------------------------------------------------------------------
      1          8           0       -2.701188   -0.529354    1.233819
      2          8           0       -2.091008    0.187581   -0.835631
      3          7           0       -4.235566    0.119482   -0.308917
      4          1           0       -4.349786    0.443975   -1.169650
      5          7           0        3.419307   -0.251164    0.004483
      6          6           0       -2.999096   -0.112293    0.137043
      7          6           0       -0.734066    0.032564   -0.516410
      8          6           0        2.010339   -0.167285   -0.143969
      9          6           0        1.219987   -1.307112   -0.310543
     10          1           0        1.648115   -2.206174   -0.289909
     11          6           0       -0.151973   -1.214507   -0.504498
     12          1           0       -0.703676   -2.033977   -0.631653
     13          6           0        1.401175    1.101830   -0.192648
     14          6           0        0.022497    1.177454   -0.359244
     15          1           0       -0.424918    2.067602   -0.366124
     16          6           0       -5.399707   -0.122753    0.514382
     17          1           0       -5.145368   -0.021704    1.492864
     18          1           0       -5.749258   -1.064166    0.352602
     19          1           0       -6.123787    0.551076    0.280658
     20          6           0        4.020057   -1.521623   -0.379475
     21          1           0        3.748412   -2.251999    0.276837
     22          1           0        5.032042   -1.426360   -0.375906
     23          1           0        3.707468   -1.775380   -1.312774
     24          6           0        2.208694    2.374511   -0.166032
     25          1           0        2.348683    2.675618    0.795354
     26          1           0        1.713539    3.101220   -0.675434
     27          1           0        3.113148    2.211854   -0.600980
     28          6           0        3.921694    0.181758    1.309717
     29          1           0        3.458680    1.043328    1.583938
     30          1           0        4.923892    0.342275    1.248077
     31          1           0        3.736600   -0.536493    2.007710
 ---------------------------------------------------------------------
 Rotational constants (GHZ):           1.6340110           0.2627130           0.2458064
 Standard basis: def2TZVP (5D, 7F)
 There are   636 symmetry adapted cartesian basis functions of A   symmetry.
 There are   561 symmetry adapted basis functions of A   symmetry.
   561 basis functions,   893 primitive gaussians,   636 cartesian basis functions
    56 alpha electrons       56 beta electrons
       nuclear repulsion energy       998.7636265186 Hartrees.
 NAtoms=   31 NActive=   31 NUniq=   31 SFac= 1.00D+00 NAtFMM=   60 NAOKFM=F Big=F
 Integral buffers will be    131072 words long.
 Raffenetti 2 integral format.
 Two-electron integral symmetry is turned on.
 Nuclear repulsion after empirical dispersion term =      998.7620035694 Hartrees.
 One-electron integrals computed using PRISM.
   1 Symmetry operations used in ECPInt.
 ECPInt:  NShTT=   26335 NPrTT=   78984 LenC2=   23150 LenP2D=   51276.
 LDataN:  DoStor=T MaxTD1= 6 Len=  172
 NBasis=   561 RedAO= T EigKep=  5.22D-06  NBF=   561
 NBsUse=   561 1.00D-06 EigRej= -1.00D+00 NBFU=   561
 Initial guess from the checkpoint file:  "/mnt/lustre/users/oakerele/pdoc/ty/aminocarb/AC/6219407.sched01/Gau-44329.chk"
 B after Tr=    -0.000000    0.000000    0.000000
         Rot=    1.000000    0.000036   -0.000022    0.000381 Ang=   0.04 deg.
 ExpMin= 9.52D-02 ExpMax= 2.70D+04 ExpMxC= 9.22D+02 IAcc=3 IRadAn=         5 AccDes= 0.00D+00
 Harris functional with IExCor= 1009 and IRadAn=       5 diagonalized for initial guess.
 HarFok:  IExCor= 1009 AccDes= 0.00D+00 IRadAn=         5 IDoV= 1 UseB2=F ITyADJ=14
 ICtDFT=  3500011 ScaDFX=  1.000000  1.000000  1.000000  1.000000
 FoFCou: FMM=F IPFlag=           0 FMFlag=      100000 FMFlg1=           0
         NFxFlg=           0 DoJE=T BraDBF=F KetDBF=T FulRan=T
         wScrn=  0.000000 ICntrl=       500 IOpCl=  0 I1Cent=   200000004 NGrid=           0
         NMat0=    1 NMatS0=      1 NMatT0=    0 NMatD0=    1 NMtDS0=    0 NMtDT0=    0
 Petite list used in FoFCou.
 Requested convergence on RMS density matrix=1.00D-08 within 128 cycles.
 Requested convergence on MAX density matrix=1.00D-06.
 Requested convergence on             energy=1.00D-06.
 No special actions if energy rises.
 Integral accuracy reduced to 1.0D-05 until final iterations.
 Initial convergence to 1.0D-05 achieved.  Increase integral accuracy.
 SCF Done:  E(RM06L) =  -688.859118692     A.U. after   20 cycles
            NFock= 20  Conv=0.76D-08     -V/T= 2.0013
   1 Symmetry operations used in ECPInt.
 ECPInt:  NShTT=   26335 NPrTT=   78984 LenC2=   23150 LenP2D=   51276.
 LDataN:  DoStor=T MaxTD1= 7 Len=  274
 Calling FoFJK, ICntrl=      2527 FMM=F ISym2X=0 I1Cent= 0 IOpClX= 0 NMat=1 NMatS=1 NMatT=0.
 ***** Axes restored to original set *****
 -------------------------------------------------------------------
 Center     Atomic                   Forces (Hartrees/Bohr)
 Number     Number              X              Y              Z
 -------------------------------------------------------------------
      1        8          -0.001287035    0.001343310    0.005058102
      2        8          -0.003369722   -0.004729420   -0.000961320
      3        7           0.031412220    0.033928553   -0.064233463
      4        1          -0.035293138   -0.026468872    0.076418687
      5        7          -0.002525025   -0.000085318    0.004664199
      6        6           0.004824528   -0.007972514   -0.021725502
      7        6          -0.000796600    0.003769705    0.006097056
      8        6          -0.002478703   -0.002520290   -0.000711746
      9        6          -0.056821808    0.045229025    0.021328821
     10        1           0.056647659   -0.044159901   -0.021579364
     11        6          -0.067669438   -0.012638597   -0.027087884
     12        1           0.069546269    0.011027879    0.026609482
     13        6          -0.000587989   -0.000965186    0.002928004
     14        6           0.054530447   -0.046639396   -0.026142249
     15        1          -0.055522886    0.045445317    0.024947544
     16        6          -0.024119622   -0.054046042    0.004794527
     17        1          -0.003262240    0.018062599   -0.054282526
     18        1           0.057750033   -0.000971694    0.014515164
     19        1          -0.026693266    0.037508382    0.034837394
     20        6          -0.041966608    0.049048337    0.004368687
     21        1           0.053612267    0.015970635   -0.028090297
     22        1          -0.021629139   -0.044605023   -0.030419894
     23        1           0.013304933   -0.018459826    0.053337121
     24        6           0.065048649    0.012126176    0.015685779
     25        1          -0.017443622    0.026080322   -0.050411779
     26        1          -0.036127061    0.020425925    0.040133097
     27        1          -0.009330811   -0.057160733   -0.008603585
     28        6           0.015912251   -0.015233227    0.059524096
     29        1          -0.037346063    0.042514461    0.001271076
     30        1          -0.025494103   -0.045299009   -0.027088223
     31        1           0.047175625    0.019474421   -0.035181006
 -------------------------------------------------------------------
 Cartesian Forces:  Max     0.076418687 RMS     0.033892938

 GradGradGradGradGradGradGradGradGradGradGradGradGradGradGradGradGradGrad
 Berny optimization.
 Using GEDIIS/GDIIS optimizer.
 FormGI is forming the generalized inverse of G from B-inverse, IUseBI=4.
 Internal  Forces:  Max     0.088221273 RMS     0.021640659
 Search for a local minimum.
 Step number   2 out of a maximum of  153
 All quantities printed in internal units (Hartrees-Bohrs-Radians)
 Mixed Optimization -- RFO/linear search
 Update second derivatives using D2CorX and points    1    2
 DE= -1.04D-01 DEPred=-1.09D-01 R= 9.60D-01
 TightC=F SS=  1.41D+00  RLast= 3.00D-01 DXNew= 5.0454D-01 9.0082D-01
 Trust test= 9.60D-01 RLast= 3.00D-01 DXMaxT set to 5.05D-01
 ITU=  1  0
 Use linear search instead of GDIIS.
 Linear search step of   0.598 exceeds DXMaxT=   0.505 but not scaled.
 Quartic linear search produced a step of  1.99376.
 Iteration  1 RMS(Cart)=  0.05199022 RMS(Int)=  0.00029002
 Iteration  2 RMS(Cart)=  0.00047247 RMS(Int)=  0.00002193
 Iteration  3 RMS(Cart)=  0.00000029 RMS(Int)=  0.00002193
 Variable       Old X    -DE/DX   Delta X   Delta X   Delta X     New X
                                 (Linear)    (Quad)   (Total)
    R1        2.28774  -0.00487  -0.00422   0.00000  -0.00422   2.28353
    R2        2.57769   0.00396   0.00709   0.00000   0.00709   2.58478
    R3        2.65049  -0.00627  -0.01337   0.00000  -0.01337   2.63712
    R4        1.75165   0.08822   0.17677   0.00000   0.17677   1.92841
    R5        2.52224   0.01439   0.02650   0.00000   0.02650   2.54874
    R6        2.73307   0.00213   0.00987   0.00000   0.00987   2.74295
    R7        2.68199  -0.00421  -0.01336   0.00000  -0.01336   2.66863
    R8        2.75303   0.00091   0.00848   0.00000   0.00848   2.76151
    R9        2.76666   0.00169   0.00959   0.00000   0.00959   2.77625
   R10        2.60080   0.00112   0.00276   0.00000   0.00276   2.60356
   R11        2.61019   0.00089   0.00309   0.00000   0.00309   2.61328
   R12        2.63995  -0.00018  -0.00078   0.00000  -0.00077   2.63917
   R13        2.66183  -0.00137  -0.00642   0.00000  -0.00642   2.65541
   R14        1.88218   0.07499   0.17319   0.00000   0.17319   2.05538
   R15        2.62425  -0.00146  -0.00207   0.00000  -0.00207   2.62218
   R16        1.88222   0.07527   0.17356   0.00000   0.17356   2.05579
   R17        2.62817  -0.00103  -0.00258   0.00000  -0.00258   2.62558
   R18        2.84873  -0.00151  -0.00112   0.00000  -0.00112   2.84762
   R19        1.88271   0.07590   0.17466   0.00000   0.17466   2.05737
   R20        1.92003   0.05729   0.13576   0.00000   0.13576   2.05579
   R21        1.92216   0.05944   0.14006   0.00000   0.14006   2.06221
   R22        1.92062   0.05773   0.13680   0.00000   0.13680   2.05742
   R23        1.92528   0.06235   0.14625   0.00000   0.14625   2.07153
   R24        1.92084   0.05816   0.13742   0.00000   0.13742   2.05826
   R25        1.92079   0.05797   0.13730   0.00000   0.13730   2.05809
   R26        1.92207   0.05919   0.13983   0.00000   0.13983   2.06191
   R27        1.92044   0.05769   0.13642   0.00000   0.13642   2.05686
   R28        1.92128   0.05851   0.13849   0.00000   0.13849   2.05977
   R29        1.91961   0.05657   0.13505   0.00000   0.13505   2.05467
   R30        1.92155   0.05861   0.13852   0.00000   0.13852   2.06007
   R31        1.92468   0.06188   0.14516   0.00000   0.14516   2.06984
    A1        2.04595  -0.00261  -0.00811   0.00000  -0.00811   2.03785
    A2        2.07740  -0.00062   0.00034   0.00000   0.00034   2.07773
    A3        2.08065   0.00240   0.00692   0.00000   0.00692   2.08756
    A4        2.12514  -0.00178  -0.00725   0.00000  -0.00725   2.11789
    A5        2.01900  -0.00013  -0.00404   0.00000  -0.00404   2.01496
    A6        2.00032   0.00031  -0.00019   0.00000  -0.00019   2.00013
    A7        1.92979   0.00010   0.00508   0.00000   0.00508   1.93487
    A8        2.16269   0.00441   0.01258   0.00000   0.01258   2.17527
    A9        2.20246  -0.00080  -0.00145   0.00000  -0.00145   2.20102
   A10        1.91803  -0.00361  -0.01113   0.00000  -0.01113   1.90689
   A11        2.10749  -0.00172  -0.00659   0.00000  -0.00659   2.10090
   A12        2.05353   0.00164   0.00226   0.00000   0.00226   2.05579
   A13        2.11579   0.00020   0.00483   0.00000   0.00482   2.12061
   A14        2.12457  -0.00032  -0.00152   0.00000  -0.00152   2.12305
   A15        2.07853  -0.00054  -0.00406   0.00000  -0.00406   2.07447
   A16        2.07869   0.00087   0.00566   0.00000   0.00566   2.08435
   A17        2.08385   0.00114   0.00462   0.00000   0.00462   2.08847
   A18        2.11903  -0.00012  -0.00238   0.00000  -0.00238   2.11665
   A19        2.08031  -0.00103  -0.00224   0.00000  -0.00224   2.07807
   A20        2.07086  -0.00047  -0.00352   0.00000  -0.00353   2.06734
   A21        2.10612  -0.00020   0.00165   0.00000   0.00165   2.10776
   A22        2.10621   0.00067   0.00188   0.00000   0.00188   2.10808
   A23        2.07355   0.00009   0.00052   0.00000   0.00051   2.07406
   A24        2.12749  -0.00166  -0.00692   0.00000  -0.00693   2.12056
   A25        2.07971   0.00162   0.00664   0.00000   0.00664   2.08635
   A26        2.10777  -0.00056  -0.00504   0.00000  -0.00504   2.10273
   A27        2.08726  -0.00035   0.00155   0.00000   0.00155   2.08881
   A28        2.08816   0.00091   0.00349   0.00000   0.00349   2.09165
   A29        1.90717  -0.00185  -0.00692   0.00000  -0.00693   1.90024
   A30        1.91887   0.00544   0.01628   0.00000   0.01629   1.93516
   A31        1.90869  -0.00040  -0.00389   0.00000  -0.00392   1.90477
   A32        1.90842  -0.00182  -0.00443   0.00000  -0.00440   1.90401
   A33        1.91120   0.00012   0.00125   0.00000   0.00121   1.91241
   A34        1.90944  -0.00150  -0.00229   0.00000  -0.00230   1.90714
   A35        1.92351   0.00803   0.02563   0.00000   0.02561   1.94912
   A36        1.90487  -0.00260  -0.01142   0.00000  -0.01141   1.89346
   A37        1.91017   0.00025  -0.00091   0.00000  -0.00099   1.90917
   A38        1.90750  -0.00266  -0.00628   0.00000  -0.00620   1.90130
   A39        1.90766  -0.00251  -0.00593   0.00000  -0.00604   1.90162
   A40        1.91007  -0.00055  -0.00116   0.00000  -0.00122   1.90884
   A41        1.91808   0.00549   0.01487   0.00000   0.01485   1.93293
   A42        1.91119   0.00109   0.00128   0.00000   0.00127   1.91245
   A43        1.91125   0.00107   0.00107   0.00000   0.00105   1.91230
   A44        1.90621  -0.00358  -0.00868   0.00000  -0.00870   1.89750
   A45        1.90634  -0.00343  -0.00872   0.00000  -0.00875   1.89760
   A46        1.91071  -0.00067   0.00013   0.00000   0.00013   1.91084
   A47        1.91247   0.00196   0.00353   0.00000   0.00350   1.91596
   A48        1.90799  -0.00078  -0.00507   0.00000  -0.00506   1.90293
   A49        1.91780   0.00461   0.01416   0.00000   0.01413   1.93193
   A50        1.90892  -0.00143  -0.00329   0.00000  -0.00329   1.90563
   A51        1.90741  -0.00275  -0.00661   0.00000  -0.00667   1.90073
   A52        1.90920  -0.00163  -0.00276   0.00000  -0.00275   1.90645
    D1       -0.03176   0.00021   0.00063   0.00000   0.00063  -0.03113
    D2        3.11312  -0.00004  -0.00027   0.00000  -0.00027   3.11285
    D3        1.36292  -0.00172  -0.00754   0.00000  -0.00752   1.35540
    D4       -1.89831  -0.00063  -0.00252   0.00000  -0.00253  -1.90084
    D5        3.13713  -0.00009  -0.00038   0.00000  -0.00037   3.13675
    D6       -0.00785   0.00018   0.00058   0.00000   0.00058  -0.00727
    D7       -0.00500  -0.00032  -0.00122   0.00000  -0.00122  -0.00621
    D8        3.13321  -0.00005  -0.00026   0.00000  -0.00026   3.13295
    D9       -2.65742   0.00016   0.00096   0.00000   0.00093  -2.65649
   D10        1.53117   0.00020   0.00069   0.00000   0.00071   1.53188
   D11       -0.56563  -0.00106  -0.00410   0.00000  -0.00409  -0.56972
   D12        0.48470   0.00039   0.00181   0.00000   0.00178   0.48649
   D13       -1.60989   0.00043   0.00154   0.00000   0.00156  -1.60833
   D14        2.57650  -0.00082  -0.00325   0.00000  -0.00324   2.57326
   D15        0.27584  -0.00029  -0.00273   0.00000  -0.00274   0.27310
   D16       -2.80850  -0.00062  -0.00468   0.00000  -0.00468  -2.81318
   D17       -2.00128  -0.00063  -0.00607   0.00000  -0.00608  -2.00735
   D18        1.19757  -0.00096  -0.00802   0.00000  -0.00802   1.18955
   D19       -1.20230  -0.00103  -0.00332   0.00000  -0.00340  -1.20570
   D20        2.98601  -0.00106  -0.00426   0.00000  -0.00421   2.98180
   D21        0.89610   0.00103   0.00466   0.00000   0.00468   0.90078
   D22        1.10808  -0.00059  -0.00239   0.00000  -0.00246   1.10561
   D23       -0.98680  -0.00062  -0.00333   0.00000  -0.00327  -0.99007
   D24       -3.07671   0.00147   0.00560   0.00000   0.00561  -3.07109
   D25       -0.77175  -0.00061  -0.00378   0.00000  -0.00380  -0.77555
   D26       -2.86355   0.00043   0.00119   0.00000   0.00119  -2.86236
   D27        1.32423   0.00008  -0.00099   0.00000  -0.00096   1.32328
   D28       -3.09166  -0.00082  -0.00270   0.00000  -0.00273  -3.09438
   D29        1.09973   0.00022   0.00227   0.00000   0.00226   1.10199
   D30       -0.99567  -0.00012   0.00009   0.00000   0.00012  -0.99555
   D31        3.03394   0.00130   0.00524   0.00000   0.00523   3.03917
   D32       -0.10853   0.00081   0.00323   0.00000   0.00322  -0.10530
   D33        0.01629   0.00008   0.00026   0.00000   0.00027   0.01656
   D34       -3.12618  -0.00041  -0.00175   0.00000  -0.00174  -3.12792
   D35       -3.01385  -0.00125  -0.00532   0.00000  -0.00534  -3.01919
   D36        0.12685  -0.00171  -0.00696   0.00000  -0.00697   0.11988
   D37        0.00750  -0.00030  -0.00112   0.00000  -0.00111   0.00639
   D38       -3.13499  -0.00075  -0.00276   0.00000  -0.00275  -3.13773
   D39        0.04211   0.00001  -0.00030   0.00000  -0.00030   0.04181
   D40       -3.09960  -0.00014  -0.00047   0.00000  -0.00047  -3.10008
   D41        3.12645   0.00030   0.00133   0.00000   0.00134   3.12778
   D42       -0.01527   0.00015   0.00116   0.00000   0.00117  -0.01410
   D43        3.12425  -0.00005  -0.00015   0.00000  -0.00016   3.12409
   D44        0.05836  -0.00079  -0.00406   0.00000  -0.00405   0.05431
   D45        0.03838  -0.00034  -0.00181   0.00000  -0.00182   0.03656
   D46       -3.02751  -0.00108  -0.00572   0.00000  -0.00571  -3.03322
   D47       -0.01217  -0.00001  -0.00033   0.00000  -0.00033  -0.01250
   D48        3.13030   0.00047   0.00169   0.00000   0.00168   3.13198
   D49        3.12930  -0.00016  -0.00050   0.00000  -0.00050   3.12881
   D50       -0.01141   0.00033   0.00151   0.00000   0.00151  -0.00990
   D51       -0.03497   0.00044   0.00196   0.00000   0.00195  -0.03302
   D52        3.10752   0.00089   0.00360   0.00000   0.00359   3.11111
   D53        3.03303   0.00102   0.00516   0.00000   0.00517   3.03820
   D54       -0.10766   0.00147   0.00680   0.00000   0.00681  -0.10085
   D55       -1.56417   0.00019   0.00172   0.00000   0.00173  -1.56244
   D56        2.62513   0.00052   0.00243   0.00000   0.00242   2.62756
   D57        0.52992   0.00003   0.00083   0.00000   0.00084   0.53076
   D58        1.65338  -0.00048  -0.00193   0.00000  -0.00193   1.65145
   D59       -0.44050  -0.00015  -0.00122   0.00000  -0.00123  -0.44173
   D60       -2.53571  -0.00065  -0.00283   0.00000  -0.00282  -2.53852
         Item               Value     Threshold  Converged?
 Maximum Force            0.088221     0.000450     NO 
 RMS     Force            0.021641     0.000300     NO 
 Maximum Displacement     0.163050     0.001800     NO 
 RMS     Displacement     0.052039     0.001200     NO 
 Predicted change in Energy=-4.326498D-02
 GradGradGradGradGradGradGradGradGradGradGradGradGradGradGradGradGradGrad

                          Input orientation:                          
 ---------------------------------------------------------------------
 Center     Atomic      Atomic             Coordinates (Angstroms)
 Number     Number       Type             X           Y           Z
 ---------------------------------------------------------------------
      1          8           0        7.643334    8.969127    3.269175
      2          8           0        6.557239    7.618745    4.754671
      3          7           0        7.282180    9.599730    5.430693
      4          1           0        6.871726    9.314909    6.320508
      5          7           0        5.548439    3.514491    1.126654
      6          6           0        7.207679    8.761177    4.376953
      7          6           0        6.361221    6.651769    3.767776
      8          6           0        5.839951    4.587542    1.997188
      9          6           0        7.129379    4.802771    2.488631
     10          1           0        7.942595    4.155592    2.167945
     11          6           0        7.397671    5.830154    3.381900
     12          1           0        8.403417    5.985081    3.766537
     13          6           0        4.789868    5.416130    2.427663
     14          6           0        5.073925    6.458887    3.300817
     15          1           0        4.277852    7.128326    3.622407
     16          6           0        7.933731   10.892263    5.322516
     17          1           0        7.863508   11.236731    4.293009
     18          1           0        8.985610   10.822340    5.604550
     19          1           0        7.431960   11.600953    5.979278
     20          6           0        6.563109    2.464845    1.062073
     21          1           0        7.478789    2.816426    0.572596
     22          1           0        6.158328    1.627601    0.495062
     23          1           0        6.805874    2.134120    2.070941
     24          6           0        3.360355    5.142484    2.037353
     25          1           0        3.112370    5.644833    1.101043
     26          1           0        2.693429    5.506865    2.816552
     27          1           0        3.216255    4.069863    1.907790
     28          6           0        5.126633    3.917995   -0.221529
     29          1           0        4.408103    4.731239   -0.154211
     30          1           0        4.659163    3.067056   -0.717294
     31          1           0        5.986368    4.252061   -0.812261
 ---------------------------------------------------------------------
                    Distance matrix (angstroms):
                    1          2          3          4          5
     1  O    0.000000
     2  O    2.282506   0.000000
     3  N    2.280406   2.215141   0.000000
     4  H    3.166320   2.329748   1.020473   0.000000
     5  N    6.223507   5.570016   7.652499   7.897599   0.000000
     6  C    1.208391   1.367807   1.348736   2.048632   6.391028
     7  C    2.694914   1.395502   3.507696   3.724161   4.180748
     8  C    4.905958   4.160096   6.244278   6.488733   1.412179
     9  C    4.269885   3.659506   5.629377   5.925290   2.452349
    10  H    4.946957   4.539140   6.381247   6.708882   2.688360
    11  C    3.150589   2.406217   4.291922   4.588633   3.723988
    12  H    3.119235   2.655869   4.134280   4.467281   4.606918
    13  C    4.634026   3.659245   5.721216   5.889724   2.425755
    14  C    3.592237   2.378903   4.390632   4.528519   3.690748
    15  H    3.852245   2.591937   4.289956   4.334637   4.571978
    16  C    2.828249   3.596262   1.451504   2.147531   8.816258
    17  H    2.497748   3.874184   2.076546   2.964420   8.661313
    18  H    3.269569   4.108808   2.103967   2.693223   9.234195
    19  H    3.783628   4.257086   2.080450   2.378297   9.616989
    20  C    6.952976   6.340189   8.396933   8.641167   1.461329
    21  H    6.719698   6.434382   8.345836   8.696971   2.126152
    22  H    7.987425   7.361875   9.443428   9.671581   2.081160
    23  H    6.989594   6.111083   8.200618   8.344273   2.092426
    24  C    5.874052   4.871935   6.838312   6.934283   2.875317
    25  H    6.023401   5.395595   7.195442   7.405743   3.236271
    26  H    6.057532   4.810963   6.681460   6.651096   3.869935
    27  H    6.742046   5.644596   7.715051   7.768208   2.521447
    28  C    6.635716   6.364333   8.299162   8.658538   1.469126
    29  H    6.336085   6.087166   7.946928   8.306711   2.102726
    30  H    7.722154   7.366340   9.346325   9.667562   2.095508
    31  H    6.454019   6.530787   8.321728   8.791626   2.120185
                    6          7          8          9         10
     6  C    0.000000
     7  C    2.353124   0.000000
     8  C    4.995317   2.769068   0.000000
     9  C    4.386441   2.375936   1.396590   0.000000
    10  H    5.160546   3.360224   2.153335   1.087659   0.000000
    11  C    3.101149   1.377745   2.426521   1.387597   2.138875
    12  H    3.083684   2.148264   3.413952   2.157330   2.472829
    13  C    4.564524   2.406627   1.405183   2.419346   3.405304
    14  C    3.318360   1.382889   2.405863   2.761748   3.849394
    15  H    3.437940   2.142117   3.396626   3.850306   4.937909
    16  C    2.441878   4.782447   7.429080   6.764599   7.438692
    17  H    2.562328   4.853310   7.319651   6.722393   7.393557
    18  H    2.986038   5.258785   7.860085   7.027784   7.572560
    19  H    3.268344   5.525544   8.220673   7.647970   8.379762
    20  C    7.144767   4.989181   2.429659   2.796718   2.446336
    21  H    7.063051   5.115466   2.802161   2.781878   2.133921
    22  H    8.188903   5.999508   3.334517   3.872850   3.517511
    23  H    7.028302   4.846248   2.637751   2.720445   2.321184
    24  C    5.776727   3.778558   2.541253   3.811115   4.689129
    25  H    6.100389   4.322085   3.059516   4.332531   5.165965
    26  H    5.779607   3.958324   3.378922   4.503435   5.458972
    27  H    6.636012   4.473991   2.675773   4.023315   4.734271
    28  C    6.995226   4.991220   2.424834   3.484076   3.700767
    29  H    6.679032   4.783835   2.588311   3.794083   4.268068
    30  H    8.054148   5.988574   3.327845   4.403706   4.504491
    31  H    6.982239   5.184192   2.833195   3.536331   3.566196
                   11         12         13         14         15
    11  C    0.000000
    12  H    1.087875   0.000000
    13  C    2.807600   3.895385   0.000000
    14  C    2.408667   3.395129   1.389398   0.000000
    15  H    3.387679   4.283465   2.149695   1.088715   0.000000
    16  C    5.447780   5.169344   6.946372   5.649830   5.515709
    17  H    5.502563   5.305516   6.841504   5.620855   5.494146
    18  H    5.690663   5.207333   7.544797   6.296680   6.303778
    19  H    6.328480   6.113752   7.605698   6.259019   5.958828
    20  C    4.171738   4.805510   3.703958   4.814771   5.790144
    21  H    4.120840   4.593100   4.174929   5.147240   6.175745
    22  H    5.247024   5.893268   4.467727   5.691179   6.601095
    23  H    3.966044   4.500788   3.868220   4.818284   5.808618
    24  C    4.310524   5.397455   1.506895   2.503114   2.701437
    25  H    4.858030   5.934291   2.150867   3.057677   3.149028
    26  H    4.749108   5.808195   2.134133   2.609142   2.406020
    27  H    4.770311   5.833494   2.135173   3.331501   3.663481
    28  C    4.668904   5.560110   3.062031   4.343481   5.079615
    29  H    4.759118   5.736455   2.698313   3.919860   4.475023
    30  H    5.651330   6.529858   3.927593   5.274634   5.955864
    31  H    4.698206   5.459933   3.644692   4.756053   5.555017
                   16         17         18         19         20
    16  C    0.000000
    17  H    1.087876   0.000000
    18  H    1.091275   1.775098   0.000000
    19  H    1.088738   1.778312   1.777776   0.000000
    20  C    9.542084   9.438007   9.815821  10.411641   0.000000
    21  H    9.380184   9.213632   9.575266  10.315149   1.096206
    22  H   10.596714  10.472222  10.892365  11.452795   1.089186
    23  H    9.410095   9.429407   9.629269  10.260994   1.089096
    24  C    8.047859   7.906088   8.753808   8.592354   4.287022
    25  H    8.282625   8.001955   9.032337   8.827876   4.692701
    26  H    7.921057   7.857545   8.695905   8.342327   5.225563
    27  H    8.969954   8.868497   9.620158   9.542877   3.806935
    28  C    9.341127   9.024158   9.823689  10.138657   2.413036
    29  H    8.965646   8.604592   9.550832   9.693108   3.355583
    30  H   10.413260  10.105175  10.900839  11.196422   2.674662
    31  H    9.247702   8.852856   9.661236  10.110437   2.653281
                   21         22         23         24         25
    21  H    0.000000
    22  H    1.778464   0.000000
    23  H    1.778594   1.777434   0.000000
    24  C    4.951521   4.749918   4.574165   0.000000
    25  H    5.229222   5.077720   5.187272   1.091113   0.000000
    26  H    5.930723   5.695923   5.370620   1.088446   1.771304
    27  H    4.639293   4.076303   4.081554   1.089985   1.772615
    28  C    2.716013   2.612241   3.355217   3.117957   2.964527
    29  H    3.691052   3.621797   4.176797   2.463707   2.022187
    30  H    3.110775   2.406104   3.640466   3.685428   3.513382
    31  H    2.491223   2.937083   3.670166   3.976066   3.722958
                   26         27         28         29         30
    26  H    0.000000
    27  H    1.778811   0.000000
    28  C    4.204155   2.864717   0.000000
    29  H    3.516693   2.471795   1.087282   0.000000
    30  H    4.722800   3.158903   1.090142   1.774711   0.000000
    31  H    5.058287   3.886567   1.095313   1.775827   1.781778
                   31
    31  H    0.000000
 Stoichiometry    C11H16N2O2
 Framework group  C1[X(C11H16N2O2)]
 Deg. of freedom    87
 Full point group                 C1      NOp   1
 Largest Abelian subgroup         C1      NOp   1
 Largest concise Abelian subgroup C1      NOp   1
                         Standard orientation:                         
 ---------------------------------------------------------------------
 Center     Atomic      Atomic             Coordinates (Angstroms)
 Number     Number       Type             X           Y           Z
 ---------------------------------------------------------------------
      1          8           0       -2.689138   -0.531287    1.237646
      2          8           0       -2.082843    0.195273   -0.839455
      3          7           0       -4.232225    0.123096   -0.308613
      4          1           0       -4.357059    0.482747   -1.255415
      5          7           0        3.404562   -0.254528    0.003845
      6          6           0       -2.983371   -0.112461    0.143013
      7          6           0       -0.732101    0.041908   -0.524175
      8          6           0        2.003185   -0.167930   -0.147455
      9          6           0        1.212467   -1.307003   -0.314017
     10          1           0        1.674607   -2.291296   -0.289602
     11          6           0       -0.157703   -1.210317   -0.510770
     12          1           0       -0.764743   -2.102507   -0.648513
     13          6           0        1.403522    1.101926   -0.196560
     14          6           0        0.027187    1.186910   -0.366581
     15          1           0       -0.458090    2.161419   -0.378384
     16          6           0       -5.395459   -0.126131    0.523034
     17          1           0       -5.111146   -0.017644    1.567482
     18          1           0       -5.780706   -1.134177    0.360828
     19          1           0       -6.170582    0.598385    0.278879
     20          6           0        3.999252   -1.534235   -0.375860
     21          1           0        3.719088   -2.333343    0.320273
     22          1           0        5.083050   -1.426085   -0.372133
     23          1           0        3.666678   -1.804551   -1.377086
     24          6           0        2.227013    2.363410   -0.161168
     25          1           0        2.384968    2.693201    0.866848
     26          1           0        1.710167    3.151702   -0.705392
     27          1           0        3.197207    2.179073   -0.622483
     28          6           0        3.907025    0.188378    1.311399
     29          1           0        3.418341    1.116339    1.598207
     30          1           0        4.981817    0.356458    1.240823
     31          1           0        3.709785   -0.568324    2.078346
 ---------------------------------------------------------------------
 Rotational constants (GHZ):           1.6117890           0.2633237           0.2462728
 Standard basis: def2TZVP (5D, 7F)
 There are   636 symmetry adapted cartesian basis functions of A   symmetry.
 There are   561 symmetry adapted basis functions of A   symmetry.
   561 basis functions,   893 primitive gaussians,   636 cartesian basis functions
    56 alpha electrons       56 beta electrons
       nuclear repulsion energy       992.9550795704 Hartrees.
 NAtoms=   31 NActive=   31 NUniq=   31 SFac= 1.00D+00 NAtFMM=   60 NAOKFM=F Big=F
 Integral buffers will be    131072 words long.
 Raffenetti 2 integral format.
 Two-electron integral symmetry is turned on.
 Nuclear repulsion after empirical dispersion term =      992.9534491005 Hartrees.
 One-electron integrals computed using PRISM.
   1 Symmetry operations used in ECPInt.
 ECPInt:  NShTT=   26335 NPrTT=   78984 LenC2=   23139 LenP2D=   51221.
 LDataN:  DoStor=T MaxTD1= 6 Len=  172
 NBasis=   561 RedAO= T EigKep=  5.62D-06  NBF=   561
 NBsUse=   561 1.00D-06 EigRej= -1.00D+00 NBFU=   561
 Initial guess from the checkpoint file:  "/mnt/lustre/users/oakerele/pdoc/ty/aminocarb/AC/6219407.sched01/Gau-44329.chk"
 B after Tr=    -0.000000   -0.000000    0.000000
         Rot=    1.000000    0.000024   -0.000053    0.000767 Ang=   0.09 deg.
 ExpMin= 9.52D-02 ExpMax= 2.70D+04 ExpMxC= 9.22D+02 IAcc=3 IRadAn=         5 AccDes= 0.00D+00
 Harris functional with IExCor= 1009 and IRadAn=       5 diagonalized for initial guess.
 HarFok:  IExCor= 1009 AccDes= 0.00D+00 IRadAn=         5 IDoV= 1 UseB2=F ITyADJ=14
 ICtDFT=  3500011 ScaDFX=  1.000000  1.000000  1.000000  1.000000
 FoFCou: FMM=F IPFlag=           0 FMFlag=      100000 FMFlg1=           0
         NFxFlg=           0 DoJE=T BraDBF=F KetDBF=T FulRan=T
         wScrn=  0.000000 ICntrl=       500 IOpCl=  0 I1Cent=   200000004 NGrid=           0
         NMat0=    1 NMatS0=      1 NMatT0=    0 NMatD0=    1 NMtDS0=    0 NMtDT0=    0
 Petite list used in FoFCou.
 Requested convergence on RMS density matrix=1.00D-08 within 128 cycles.
 Requested convergence on MAX density matrix=1.00D-06.
 Requested convergence on             energy=1.00D-06.
 No special actions if energy rises.
 Integral accuracy reduced to 1.0D-05 until final iterations.
 Initial convergence to 1.0D-05 achieved.  Increase integral accuracy.
 SCF Done:  E(RM06L) =  -688.927833115     A.U. after   20 cycles
            NFock= 20  Conv=0.29D-08     -V/T= 2.0042
   1 Symmetry operations used in ECPInt.
 ECPInt:  NShTT=   26335 NPrTT=   78984 LenC2=   23139 LenP2D=   51221.
 LDataN:  DoStor=T MaxTD1= 7 Len=  274
 Calling FoFJK, ICntrl=      2527 FMM=F ISym2X=0 I1Cent= 0 IOpClX= 0 NMat=1 NMatS=1 NMatT=0.
 ***** Axes restored to original set *****
 -------------------------------------------------------------------
 Center     Atomic                   Forces (Hartrees/Bohr)
 Number     Number              X              Y              Z
 -------------------------------------------------------------------
      1        8          -0.001706055    0.000405962    0.004727677
      2        8          -0.001476693    0.000048741   -0.001560715
      3        7          -0.004068549    0.006057653    0.012573078
      4        1           0.006003912    0.002197260   -0.013632327
      5        7           0.003736132   -0.005390716   -0.006108901
      6        6           0.002902294   -0.002382109   -0.006487411
      7        6          -0.001137643    0.003857398    0.006592435
      8        6           0.001236579   -0.001577368    0.000345554
      9        6           0.002740206    0.000499192    0.000216573
     10        1          -0.003156221    0.003573349    0.001710051
     11        6           0.002353243   -0.003502470   -0.001897511
     12        1          -0.004539009    0.000377265   -0.001101783
     13        6          -0.006536895    0.000627317    0.002006669
     14        6           0.000599631   -0.000029788   -0.003085048
     15        1           0.003156919   -0.003395926    0.001262523
     16        6          -0.003962829   -0.008931970    0.002459981
     17        1           0.000671718   -0.000274614    0.000935207
     18        1           0.000767498    0.002878630   -0.000587941
     19        1           0.001274749    0.000567551   -0.001082408
     20        6          -0.009836666    0.009026683    0.000736066
     21        1           0.002546689   -0.003103416   -0.001475097
     22        1           0.001223291   -0.000208278    0.000094205
     23        1           0.000487054   -0.001043697   -0.001334900
     24        6           0.011258459    0.002579115    0.003309479
     25        1          -0.004338210   -0.001061580    0.000720746
     26        1          -0.001647901    0.000067361   -0.002235455
     27        1          -0.001900733    0.001041711   -0.001698654
     28        6           0.002120878   -0.003148151    0.011653513
     29        1           0.001417974   -0.001796814   -0.002761764
     30        1           0.000075287    0.001028848   -0.001265653
     31        1          -0.000265111    0.001012862   -0.003028190
 -------------------------------------------------------------------
 Cartesian Forces:  Max     0.013632327 RMS     0.004014054

 GradGradGradGradGradGradGradGradGradGradGradGradGradGradGradGradGradGrad
 Berny optimization.
 Using GEDIIS/GDIIS optimizer.
 FormGI is forming the generalized inverse of G from B-inverse, IUseBI=4.
 Internal  Forces:  Max     0.014914702 RMS     0.002430750
 Search for a local minimum.
 Step number   3 out of a maximum of  153
 All quantities printed in internal units (Hartrees-Bohrs-Radians)
 Mixed Optimization -- RFO/linear search
 Update second derivatives using D2CorX and points    2    3
 ITU=  0  1  0
 Use linear search instead of GDIIS.
     Eigenvalues ---    0.00663   0.00878   0.00970   0.01114   0.01391
     Eigenvalues ---    0.01521   0.01611   0.01724   0.01860   0.02048
     Eigenvalues ---    0.02177   0.02192   0.02218   0.02259   0.02277
     Eigenvalues ---    0.02317   0.02365   0.02486   0.02500   0.02648
     Eigenvalues ---    0.07331   0.07415   0.07433   0.07448   0.07598
     Eigenvalues ---    0.07607   0.07730   0.07798   0.15952   0.16000
     Eigenvalues ---    0.16000   0.16000   0.16000   0.16000   0.16000
     Eigenvalues ---    0.16000   0.16000   0.16000   0.16000   0.16000
     Eigenvalues ---    0.16000   0.16000   0.16000   0.16011   0.18299
     Eigenvalues ---    0.20315   0.22003   0.22369   0.23460   0.24558
     Eigenvalues ---    0.24835   0.24929   0.24968   0.24998   0.25000
     Eigenvalues ---    0.25005   0.31564   0.36741   0.37588   0.39035
     Eigenvalues ---    0.41753   0.41997   0.42757   0.44369   0.44713
     Eigenvalues ---    0.45809   0.47279   0.48012   0.49303   0.51371
     Eigenvalues ---    0.51376   0.51379   0.51384   0.51385   0.51386
     Eigenvalues ---    0.51386   0.51387   0.51389   0.51396   0.51423
     Eigenvalues ---    0.52513   0.56025   0.57679   0.57694   0.60046
     Eigenvalues ---    0.75063   0.99139
 RFO step:  Lambda=-3.28289309D-03 EMin= 6.63009900D-03
 Quartic linear search produced a step of -0.04053.
 Iteration  1 RMS(Cart)=  0.05191638 RMS(Int)=  0.00084184
 Iteration  2 RMS(Cart)=  0.00151121 RMS(Int)=  0.00008822
 Iteration  3 RMS(Cart)=  0.00000101 RMS(Int)=  0.00008822
 Iteration  4 RMS(Cart)=  0.00000000 RMS(Int)=  0.00008822
 Variable       Old X    -DE/DX   Delta X   Delta X   Delta X     New X
                                 (Linear)    (Quad)   (Total)
    R1        2.28353  -0.00488   0.00017  -0.00493  -0.00475   2.27877
    R2        2.58478   0.00163  -0.00029   0.00327   0.00298   2.58776
    R3        2.63712  -0.00143   0.00054  -0.00362  -0.00307   2.63404
    R4        1.92841  -0.01491  -0.00717  -0.01322  -0.02039   1.90803
    R5        2.54874   0.00211  -0.00107   0.00438   0.00331   2.55205
    R6        2.74295  -0.00582  -0.00040  -0.01396  -0.01436   2.72859
    R7        2.66863   0.00460   0.00054   0.01001   0.01055   2.67918
    R8        2.76151  -0.00715  -0.00034  -0.01797  -0.01831   2.74320
    R9        2.77625  -0.00597  -0.00039  -0.01528  -0.01566   2.76058
   R10        2.60356  -0.00035  -0.00011  -0.00107  -0.00116   2.60240
   R11        2.61328  -0.00165  -0.00013  -0.00344  -0.00354   2.60974
   R12        2.63917   0.00032   0.00003   0.00097   0.00098   2.64015
   R13        2.65541   0.00419   0.00026   0.00951   0.00975   2.66516
   R14        2.05538  -0.00499  -0.00702  -0.00264  -0.00966   2.04571
   R15        2.62218  -0.00200   0.00008  -0.00434  -0.00426   2.61792
   R16        2.05579  -0.00453  -0.00704  -0.00186  -0.00890   2.04689
   R17        2.62558   0.00003   0.00010   0.00016   0.00026   2.62584
   R18        2.84762  -0.00370   0.00005  -0.01132  -0.01127   2.83635
   R19        2.05737  -0.00402  -0.00708  -0.00098  -0.00806   2.04932
   R20        2.05579  -0.00102  -0.00550   0.00279  -0.00271   2.05307
   R21        2.06221   0.00041  -0.00568   0.00560  -0.00008   2.06213
   R22        2.05742  -0.00087  -0.00554   0.00309  -0.00245   2.05496
   R23        2.07153   0.00179  -0.00593   0.00841   0.00248   2.07401
   R24        2.05826  -0.00034  -0.00557   0.00411  -0.00146   2.05680
   R25        2.05809  -0.00081  -0.00557   0.00322  -0.00234   2.05575
   R26        2.06191  -0.00012  -0.00567   0.00460  -0.00107   2.06084
   R27        2.05686  -0.00057  -0.00553   0.00365  -0.00187   2.05499
   R28        2.05977  -0.00057  -0.00561   0.00371  -0.00190   2.05787
   R29        2.05467  -0.00245  -0.00547   0.00007  -0.00540   2.04926
   R30        2.06007  -0.00026  -0.00561   0.00430  -0.00131   2.05876
   R31        2.06984   0.00173  -0.00588   0.00826   0.00238   2.07222
    A1        2.03785  -0.00044   0.00033  -0.00202  -0.00169   2.03616
    A2        2.07773  -0.00242  -0.00001  -0.01359  -0.01363   2.06410
    A3        2.08756   0.00135  -0.00028   0.00924   0.00893   2.09650
    A4        2.11789   0.00107   0.00029   0.00434   0.00460   2.12249
    A5        2.01496   0.00352   0.00016   0.02289   0.02306   2.03802
    A6        2.00013   0.00123   0.00001   0.01097   0.01095   2.01109
    A7        1.93487  -0.00432  -0.00021  -0.01470  -0.01513   1.91974
    A8        2.17527   0.00163  -0.00051   0.00681   0.00629   2.18156
    A9        2.20102  -0.00113   0.00006  -0.00439  -0.00435   2.19667
   A10        1.90689  -0.00050   0.00045  -0.00240  -0.00197   1.90493
   A11        2.10090   0.00077   0.00027   0.00486   0.00492   2.10582
   A12        2.05579   0.00264  -0.00009   0.01246   0.01216   2.06795
   A13        2.12061  -0.00332  -0.00020  -0.01381  -0.01410   2.10651
   A14        2.12305   0.00097   0.00006   0.00317   0.00323   2.12629
   A15        2.07447   0.00244   0.00016   0.00873   0.00891   2.08338
   A16        2.08435  -0.00340  -0.00023  -0.01194  -0.01218   2.07217
   A17        2.08847  -0.00007  -0.00019   0.00151   0.00128   2.08975
   A18        2.11665   0.00182   0.00010   0.00725   0.00734   2.12399
   A19        2.07807  -0.00175   0.00009  -0.00876  -0.00870   2.06937
   A20        2.06734   0.00226   0.00014   0.00728   0.00746   2.07480
   A21        2.10776  -0.00234  -0.00007  -0.01087  -0.01101   2.09676
   A22        2.10808   0.00008  -0.00008   0.00355   0.00340   2.11149
   A23        2.07406  -0.00044  -0.00002  -0.00079  -0.00081   2.07325
   A24        2.12056   0.00202   0.00028   0.00728   0.00754   2.12811
   A25        2.08635  -0.00157  -0.00027  -0.00589  -0.00618   2.08017
   A26        2.10273   0.00309   0.00020   0.01216   0.01238   2.11511
   A27        2.08881  -0.00261  -0.00006  -0.01249  -0.01263   2.07618
   A28        2.09165  -0.00048  -0.00014   0.00029   0.00006   2.09171
   A29        1.90024  -0.00075   0.00028  -0.00666  -0.00636   1.89388
   A30        1.93516   0.00413  -0.00066   0.02659   0.02582   1.96098
   A31        1.90477   0.00158   0.00016   0.00998   0.01002   1.91479
   A32        1.90401  -0.00194   0.00018  -0.01313  -0.01292   1.89109
   A33        1.91241  -0.00089  -0.00005  -0.00765  -0.00769   1.90472
   A34        1.90714  -0.00217   0.00009  -0.00941  -0.00954   1.89761
   A35        1.94912   0.00503  -0.00104   0.03323   0.03202   1.98113
   A36        1.89346   0.00010   0.00046  -0.00320  -0.00273   1.89073
   A37        1.90917   0.00128   0.00004   0.00893   0.00878   1.91795
   A38        1.90130  -0.00299   0.00025  -0.02049  -0.02024   1.88106
   A39        1.90162  -0.00206   0.00024  -0.00639  -0.00649   1.89513
   A40        1.90884  -0.00147   0.00005  -0.01298  -0.01293   1.89592
   A41        1.93293   0.00520  -0.00060   0.03052   0.02974   1.96266
   A42        1.91245   0.00204  -0.00005   0.01196   0.01178   1.92424
   A43        1.91230   0.00217  -0.00004   0.01440   0.01416   1.92647
   A44        1.89750  -0.00421   0.00035  -0.02825  -0.02802   1.86948
   A45        1.89760  -0.00366   0.00035  -0.02176  -0.02164   1.87596
   A46        1.91084  -0.00168  -0.00001  -0.00775  -0.00788   1.90296
   A47        1.91596   0.00294  -0.00014   0.01833   0.01805   1.93402
   A48        1.90293   0.00106   0.00021   0.00513   0.00528   1.90822
   A49        1.93193   0.00303  -0.00057   0.01906   0.01836   1.95029
   A50        1.90563  -0.00208   0.00013  -0.01317  -0.01309   1.89254
   A51        1.90073  -0.00273   0.00027  -0.01477  -0.01469   1.88604
   A52        1.90645  -0.00231   0.00011  -0.01517  -0.01510   1.89135
    D1       -0.03113   0.00032  -0.00003   0.01191   0.01192  -0.01922
    D2        3.11285   0.00001   0.00001   0.00112   0.00111   3.11395
    D3        1.35540  -0.00138   0.00031  -0.07061  -0.07050   1.28490
    D4       -1.90084  -0.00074   0.00010  -0.03741  -0.03711  -1.93795
    D5        3.13675  -0.00007   0.00002  -0.00036  -0.00038   3.13637
    D6       -0.00727   0.00025  -0.00002   0.01065   0.01056   0.00329
    D7       -0.00621  -0.00035   0.00005  -0.01385  -0.01374  -0.01995
    D8        3.13295  -0.00003   0.00001  -0.00284  -0.00279   3.13016
    D9       -2.65649  -0.00022  -0.00004  -0.01672  -0.01680  -2.67329
   D10        1.53188   0.00011  -0.00003  -0.01263  -0.01259   1.51929
   D11       -0.56972  -0.00080   0.00017  -0.02406  -0.02402  -0.59374
   D12        0.48649   0.00007  -0.00007  -0.00315  -0.00319   0.48330
   D13       -1.60833   0.00039  -0.00006   0.00095   0.00102  -1.60731
   D14        2.57326  -0.00052   0.00013  -0.01048  -0.01041   2.56285
   D15        0.27310   0.00007   0.00011   0.05958   0.05984   0.33294
   D16       -2.81318   0.00020   0.00019   0.06066   0.06102  -2.75216
   D17       -2.00735   0.00174   0.00025   0.04727   0.04735  -1.96000
   D18        1.18955   0.00187   0.00032   0.04836   0.04853   1.23808
   D19       -1.20570  -0.00129   0.00014  -0.03427  -0.03423  -1.23993
   D20        2.98180  -0.00075   0.00017  -0.02725  -0.02705   2.95475
   D21        0.90078   0.00022  -0.00019  -0.01486  -0.01488   0.88590
   D22        1.10561  -0.00045   0.00010  -0.01108  -0.01115   1.09446
   D23       -0.99007   0.00010   0.00013  -0.00406  -0.00397  -0.99404
   D24       -3.07109   0.00107  -0.00023   0.00833   0.00820  -3.06289
   D25       -0.77555   0.00074   0.00015   0.00467   0.00471  -0.77084
   D26       -2.86236   0.00087  -0.00005   0.00662   0.00651  -2.85585
   D27        1.32328   0.00117   0.00004   0.01029   0.01033   1.33361
   D28       -3.09438  -0.00129   0.00011  -0.02450  -0.02439  -3.11877
   D29        1.10199  -0.00116  -0.00009  -0.02255  -0.02259   1.07940
   D30       -0.99555  -0.00086  -0.00000  -0.01888  -0.01877  -1.01432
   D31        3.03917   0.00118  -0.00021   0.04026   0.03995   3.07912
   D32       -0.10530   0.00075  -0.00013   0.02477   0.02461  -0.08070
   D33        0.01656   0.00011  -0.00001   0.00399   0.00402   0.02058
   D34       -3.12792  -0.00032   0.00007  -0.01150  -0.01132  -3.13924
   D35       -3.01919  -0.00122   0.00022  -0.04643  -0.04623  -3.06541
   D36        0.11988  -0.00173   0.00028  -0.06506  -0.06471   0.05517
   D37        0.00639  -0.00029   0.00005  -0.01151  -0.01150  -0.00511
   D38       -3.13773  -0.00079   0.00011  -0.03014  -0.02998   3.11548
   D39        0.04181   0.00020   0.00001   0.00907   0.00912   0.05093
   D40       -3.10008  -0.00018   0.00002  -0.00487  -0.00483  -3.10491
   D41        3.12778   0.00025  -0.00005   0.00862   0.00860   3.13638
   D42       -0.01410  -0.00013  -0.00005  -0.00532  -0.00535  -0.01945
   D43        3.12409  -0.00012   0.00001  -0.00296  -0.00290   3.12120
   D44        0.05431  -0.00021   0.00016  -0.01246  -0.01228   0.04203
   D45        0.03656  -0.00013   0.00007  -0.00236  -0.00223   0.03434
   D46       -3.03322  -0.00022   0.00023  -0.01187  -0.01161  -3.04483
   D47       -0.01250   0.00011   0.00001   0.00444   0.00441  -0.00809
   D48        3.13198   0.00055  -0.00007   0.01996   0.01990  -3.13130
   D49        3.12881  -0.00026   0.00002  -0.00941  -0.00938   3.11942
   D50       -0.00990   0.00018  -0.00006   0.00611   0.00611  -0.00379
   D51       -0.03302   0.00026  -0.00008   0.01033   0.01029  -0.02273
   D52        3.11111   0.00077  -0.00015   0.02901   0.02895   3.14006
   D53        3.03820   0.00050  -0.00021   0.02020   0.01998   3.05818
   D54       -0.10085   0.00101  -0.00028   0.03887   0.03864  -0.06222
   D55       -1.56244  -0.00047  -0.00007  -0.02642  -0.02653  -1.58897
   D56        2.62756   0.00018  -0.00010  -0.01824  -0.01833   2.60923
   D57        0.53076  -0.00036  -0.00003  -0.02500  -0.02499   0.50577
   D58        1.65145  -0.00061   0.00008  -0.03620  -0.03617   1.61529
   D59       -0.44173   0.00004   0.00005  -0.02802  -0.02797  -0.46970
   D60       -2.53852  -0.00050   0.00011  -0.03478  -0.03463  -2.57315
         Item               Value     Threshold  Converged?
 Maximum Force            0.014915     0.000450     NO 
 RMS     Force            0.002431     0.000300     NO 
 Maximum Displacement     0.174575     0.001800     NO 
 RMS     Displacement     0.051881     0.001200     NO 
 Predicted change in Energy=-1.836451D-03
 GradGradGradGradGradGradGradGradGradGradGradGradGradGradGradGradGradGrad

                          Input orientation:                          
 ---------------------------------------------------------------------
 Center     Atomic      Atomic             Coordinates (Angstroms)
 Number     Number       Type             X           Y           Z
 ---------------------------------------------------------------------
      1          8           0        7.655556    8.938574    3.278728
      2          8           0        6.528205    7.633862    4.778787
      3          7           0        7.281905    9.616902    5.420266
      4          1           0        6.860972    9.346896    6.297407
      5          7           0        5.564446    3.529627    1.103430
      6          6           0        7.207367    8.755194    4.383098
      7          6           0        6.329987    6.649066    3.812466
      8          6           0        5.835114    4.596066    1.997572
      9          6           0        7.119741    4.834818    2.492185
     10          1           0        7.947191    4.223869    2.154589
     11          6           0        7.373355    5.851034    3.398919
     12          1           0        8.375625    6.031924    3.767676
     13          6           0        4.771618    5.400604    2.456653
     14          6           0        5.047134    6.427045    3.351817
     15          1           0        4.242556    7.057080    3.714788
     16          6           0        7.957757   10.887339    5.301603
     17          1           0        7.913544   11.205973    4.263880
     18          1           0        9.006137   10.829110    5.598759
     19          1           0        7.459304   11.627384    5.923217
     20          6           0        6.541024    2.456894    1.050525
     21          1           0        7.484061    2.746653    0.569624
     22          1           0        6.115398    1.634400    0.478697
     23          1           0        6.758770    2.104669    2.056484
     24          6           0        3.347069    5.130509    2.068705
     25          1           0        3.051853    5.668196    1.167020
     26          1           0        2.674502    5.444787    2.863336
     27          1           0        3.200625    4.068242    1.878924
     28          6           0        5.190445    3.931798   -0.250242
     29          1           0        4.477823    4.748850   -0.226394
     30          1           0        4.730044    3.087967   -0.762955
     31          1           0        6.060930    4.256775   -0.832576
 ---------------------------------------------------------------------
                    Distance matrix (angstroms):
                    1          2          3          4          5
     1  O    0.000000
     2  O    2.285469   0.000000
     3  N    2.277263   2.216304   0.000000
     4  H    3.148097   2.313314   1.009685   0.000000
     5  N    6.193656   5.593017   7.657653   7.905631   0.000000
     6  C    1.205875   1.369385   1.350486   2.033391   6.384510
     7  C    2.698862   1.393876   3.507023   3.706098   4.201885
     8  C    4.879831   4.176571   6.246345   6.489326   1.417760
     9  C    4.212667   3.662391   5.609659   5.908089   2.459900
    10  H    4.855634   4.530783   6.339720   6.677441   2.695252
    11  C    3.102739   2.407652   4.275040   4.569991   3.732339
    12  H    3.034170   2.646037   4.096260   4.436524   4.611120
    13  C    4.637902   3.669516   5.732513   5.889823   2.441382
    14  C    3.621738   2.384581   4.409973   4.526813   3.703767
    15  H    3.921574   2.586304   4.324232   4.332353   4.583613
    16  C    2.825072   3.591944   1.443908   2.137178   8.802757
    17  H    2.485595   3.865782   2.064303   2.949459   8.627456
    18  H    3.283404   4.125785   2.115251   2.699407   9.237731
    19  H    3.776445   4.257332   2.080017   2.387184   9.612206
    20  C    6.944008   6.379742   8.420763   8.666271   1.451640
    21  H    6.760810   6.520394   8.412486   8.761218   2.140775
    22  H    7.972655   7.392884   9.460453   9.689988   2.070199
    23  H    7.000026   6.167340   8.247566   8.393195   2.089312
    24  C    5.876102   4.871442   6.844239   6.928734   2.900231
    25  H    6.028994   5.384584   7.181624   7.373134   3.300098
    26  H    6.098360   4.828253   6.721055   6.674266   3.888044
    27  H    6.747295   5.674120   7.745035   7.796494   2.545417
    28  C    6.602894   6.386393   8.297546   8.659426   1.460837
    29  H    6.319625   6.130188   7.965273   8.329550   2.106107
    30  H    7.689175   7.389821   9.347256   9.672835   2.091574
    31  H    6.431555   6.565856   8.325850   8.796935   2.126819
                    6          7          8          9         10
     6  C    0.000000
     7  C    2.351848   0.000000
     8  C    4.987200   2.784520   0.000000
     9  C    4.353455   2.378728   1.397109   0.000000
    10  H    5.103577   3.353429   2.150362   1.082545   0.000000
    11  C    3.070880   1.377132   2.430001   1.385345   2.127278
    12  H    3.026511   2.137172   3.413086   2.153412   2.460624
    13  C    4.571361   2.413587   1.410341   2.415586   3.400031
    14  C    3.339225   1.381016   2.409850   2.751337   3.833755
    15  H    3.481428   2.129175   3.397302   3.835544   4.917888
    16  C    2.439832   4.778088   7.416357   6.725184   7.369236
    17  H    2.553276   4.845289   7.290192   6.660378   7.293834
    18  H    3.002421   5.274977   7.866052   7.010052   7.524153
    19  H    3.268779   5.523972   8.215115   7.617495   8.321816
    20  C    7.156720   5.024656   2.443617   2.840391   2.513656
    21  H    7.121918   5.203532   2.859789   2.861714   2.215575
    22  H    8.194050   6.025525   3.340210   3.912227   3.587399
    23  H    7.060018   4.890693   2.657757   2.788163   2.431662
    24  C    5.778984   3.774191   2.545791   3.807862   4.689402
    25  H    6.094343   4.325120   3.096097   4.358703   5.198626
    26  H    5.815095   3.964052   3.385165   4.502217   5.458408
    27  H    6.655252   4.493567   2.689461   4.040197   4.757110
    28  C    6.985768   5.018735   2.430949   3.472540   3.669900
    29  H    6.689441   4.832570   2.609905   3.791806   4.240425
    30  H    8.045896   6.014626   3.334073   4.399781   4.489139
    31  H    6.982360   5.231814   2.859344   3.536843   3.533019
                   11         12         13         14         15
    11  C    0.000000
    12  H    1.083166   0.000000
    13  C    2.803531   3.886672   0.000000
    14  C    2.396938   3.377561   1.389536   0.000000
    15  H    3.369899   4.258639   2.146328   1.084452   0.000000
    16  C    5.415358   5.109070   6.953379   5.671650   5.567009
    17  H    5.451177   5.218287   6.843981   5.646797   5.566954
    18  H    5.682122   5.173336   7.567870   6.332506   6.361546
    19  H    6.304418   6.065902   7.616660   6.282848   6.009352
    20  C    4.210453   4.850723   3.711256   4.825946   5.791629
    21  H    4.201708   4.670699   4.238123   5.217710   6.243332
    22  H    5.281113   5.938369   4.461205   5.689065   6.586750
    23  H    4.026798   4.578835   3.869379   4.826026   5.797213
    24  C    4.301116   5.383811   1.500931   2.493512   2.687593
    25  H    4.867256   5.936183   2.166184   3.054560   3.136542
    26  H    4.746694   5.802186   2.136642   2.613967   2.404839
    27  H    4.785436   5.848423   2.139387   3.338107   3.659121
    28  C    4.665291   5.540719   3.108068   4.384247   5.136861
    29  H    4.768837   5.726407   2.776660   3.993000   4.573423
    30  H    5.651798   6.517957   3.964327   5.308609   6.003472
    31  H    4.708469   5.447136   3.713449   4.821515   5.641517
                   16         17         18         19         20
    16  C    0.000000
    17  H    1.086440   0.000000
    18  H    1.091234   1.765698   0.000000
    19  H    1.087440   1.771248   1.770651   0.000000
    20  C    9.547314   9.421032   9.841606  10.425174   0.000000
    21  H    9.427979   9.240784   9.640282  10.369617   1.097517
    22  H   10.595829  10.448730  10.913941  11.458997   1.088413
    23  H    9.439474   9.436092   9.680612  10.301673   1.087856
    24  C    8.053022   7.910926   8.772707   8.600995   4.287920
    25  H    8.270558   7.993345   9.040401   8.806757   4.743453
    26  H    7.967390   7.912038   8.750033   8.395338   5.211888
    27  H    8.991391   8.879573   9.656628   9.572527   3.800125
    28  C    9.319901   8.983662   9.815459  10.123308   2.385665
    29  H    8.963802   8.582609   9.560732   9.696452   3.337721
    30  H   10.393613  10.065076  10.894111  11.183711   2.639434
    31  H    9.229869   8.814613   9.655667  10.095646   2.648798
                   21         22         23         24         25
    21  H    0.000000
    22  H    1.765959   0.000000
    23  H    1.774526   1.767623   0.000000
    24  C    5.004469   4.734401   4.560215   0.000000
    25  H    5.341981   5.111811   5.218343   1.090549   0.000000
    26  H    5.972679   5.660859   5.337475   1.087454   1.752083
    27  H    4.669977   4.047237   4.067867   1.088978   1.757496
    28  C    2.708768   2.581652   3.334520   3.195694   3.097948
    29  H    3.698635   3.588677   4.172043   2.586842   2.195493
    30  H    3.078453   2.360882   3.609964   3.755382   3.633002
    31  H    2.504383   2.932449   3.669497   4.067663   3.878793
                   26         27         28         29         30
    26  H    0.000000
    27  H    1.772216   0.000000
    28  C    4.279424   2.917421   0.000000
    29  H    3.644548   2.554766   1.084423   0.000000
    30  H    4.788511   3.206179   1.089446   1.763531   0.000000
    31  H    5.151605   3.945773   1.096571   1.765169   1.772629
                   31
    31  H    0.000000
 Stoichiometry    C11H16N2O2
 Framework group  C1[X(C11H16N2O2)]
 Deg. of freedom    87
 Full point group                 C1      NOp   1
 Largest Abelian subgroup         C1      NOp   1
 Largest concise Abelian subgroup C1      NOp   1
                         Standard orientation:                         
 ---------------------------------------------------------------------
 Center     Atomic      Atomic             Coordinates (Angstroms)
 Number     Number       Type             X           Y           Z
 ---------------------------------------------------------------------
      1          8           0       -2.668983   -0.608531    1.197245
      2          8           0       -2.097967    0.262292   -0.837203
      3          7           0       -4.238200    0.136044   -0.275540
      4          1           0       -4.366440    0.549909   -1.187534
      5          7           0        3.402834   -0.270784    0.022364
      6          6           0       -2.978939   -0.123582    0.137581
      7          6           0       -0.742772    0.094706   -0.557471
      8          6           0        1.999948   -0.157454   -0.148254
      9          6           0        1.190002   -1.276988   -0.354516
     10          1           0        1.628179   -2.266776   -0.339572
     11          6           0       -0.174443   -1.159669   -0.563580
     12          1           0       -0.793007   -2.036216   -0.712891
     13          6           0        1.408002    1.122291   -0.178468
     14          6           0        0.035346    1.220282   -0.370885
     15          1           0       -0.437895    2.195715   -0.395611
     16          6           0       -5.383968   -0.180104    0.544299
     17          1           0       -5.080682   -0.150401    1.587125
     18          1           0       -5.785621   -1.172149    0.331426
     19          1           0       -6.167056    0.556255    0.379752
     20          6           0        4.020294   -1.500995   -0.438703
     21          1           0        3.778537   -2.372163    0.183521
     22          1           0        5.100574   -1.369395   -0.420868
     23          1           0        3.712417   -1.709061   -1.461127
     24          6           0        2.225854    2.377582   -0.088161
     25          1           0        2.351420    2.719828    0.939652
     26          1           0        1.741952    3.182359   -0.636549
     27          1           0        3.219636    2.213287   -0.502017
     28          6           0        3.897331    0.067437    1.354701
     29          1           0        3.427024    0.972979    1.721821
     30          1           0        4.973272    0.232221    1.308983
     31          1           0        3.700940   -0.734349    2.076530
 ---------------------------------------------------------------------
 Rotational constants (GHZ):           1.5969171           0.2631058           0.2462805
 Standard basis: def2TZVP (5D, 7F)
 There are   636 symmetry adapted cartesian basis functions of A   symmetry.
 There are   561 symmetry adapted basis functions of A   symmetry.
   561 basis functions,   893 primitive gaussians,   636 cartesian basis functions
    56 alpha electrons       56 beta electrons
       nuclear repulsion energy       992.3605324140 Hartrees.
 NAtoms=   31 NActive=   31 NUniq=   31 SFac= 1.00D+00 NAtFMM=   60 NAOKFM=F Big=F
 Integral buffers will be    131072 words long.
 Raffenetti 2 integral format.
 Two-electron integral symmetry is turned on.
 Nuclear repulsion after empirical dispersion term =      992.3588972474 Hartrees.
 One-electron integrals computed using PRISM.
   1 Symmetry operations used in ECPInt.
 ECPInt:  NShTT=   26335 NPrTT=   78984 LenC2=   23133 LenP2D=   51181.
 LDataN:  DoStor=T MaxTD1= 6 Len=  172
 NBasis=   561 RedAO= T EigKep=  5.56D-06  NBF=   561
 NBsUse=   561 1.00D-06 EigRej= -1.00D+00 NBFU=   561
 Initial guess from the checkpoint file:  "/mnt/lustre/users/oakerele/pdoc/ty/aminocarb/AC/6219407.sched01/Gau-44329.chk"
 B after Tr=     0.000000    0.000000   -0.000000
         Rot=    0.999749   -0.022400   -0.000262    0.000055 Ang=  -2.57 deg.
 ExpMin= 9.52D-02 ExpMax= 2.70D+04 ExpMxC= 9.22D+02 IAcc=3 IRadAn=         5 AccDes= 0.00D+00
 Harris functional with IExCor= 1009 and IRadAn=       5 diagonalized for initial guess.
 HarFok:  IExCor= 1009 AccDes= 0.00D+00 IRadAn=         5 IDoV= 1 UseB2=F ITyADJ=14
 ICtDFT=  3500011 ScaDFX=  1.000000  1.000000  1.000000  1.000000
 FoFCou: FMM=F IPFlag=           0 FMFlag=      100000 FMFlg1=           0
         NFxFlg=           0 DoJE=T BraDBF=F KetDBF=T FulRan=T
         wScrn=  0.000000 ICntrl=       500 IOpCl=  0 I1Cent=   200000004 NGrid=           0
         NMat0=    1 NMatS0=      1 NMatT0=    0 NMatD0=    1 NMtDS0=    0 NMtDT0=    0
 Petite list used in FoFCou.
 Requested convergence on RMS density matrix=1.00D-08 within 128 cycles.
 Requested convergence on MAX density matrix=1.00D-06.
 Requested convergence on             energy=1.00D-06.
 No special actions if energy rises.
 Integral accuracy reduced to 1.0D-05 until final iterations.
 Initial convergence to 1.0D-05 achieved.  Increase integral accuracy.
 SCF Done:  E(RM06L) =  -688.929711877     A.U. after   17 cycles
            NFock= 17  Conv=0.87D-08     -V/T= 2.0041
   1 Symmetry operations used in ECPInt.
 ECPInt:  NShTT=   26335 NPrTT=   78984 LenC2=   23133 LenP2D=   51181.
 LDataN:  DoStor=T MaxTD1= 7 Len=  274
 Calling FoFJK, ICntrl=      2527 FMM=F ISym2X=0 I1Cent= 0 IOpClX= 0 NMat=1 NMatS=1 NMatT=0.
 ***** Axes restored to original set *****
 -------------------------------------------------------------------
 Center     Atomic                   Forces (Hartrees/Bohr)
 Number     Number              X              Y              Z
 -------------------------------------------------------------------
      1        8          -0.000498977   -0.000550669    0.001713390
      2        8          -0.002136494   -0.000991685   -0.001299219
      3        7          -0.001627617    0.002878567    0.006421005
      4        1           0.002876772    0.000565336   -0.005003650
      5        7           0.002118839   -0.000498829   -0.004380956
      6        6           0.001633671    0.000081619   -0.003783889
      7        6           0.000084178    0.002152902    0.002758393
      8        6          -0.000138761   -0.000093079    0.001509127
      9        6           0.000213059   -0.000065857   -0.000867827
     10        1          -0.000827726   -0.000068580    0.000065579
     11        6           0.001933607   -0.001568677   -0.001312413
     12        1          -0.001097138   -0.000163902   -0.000394611
     13        6          -0.002461349   -0.001577197   -0.000172047
     14        6          -0.000079538    0.000559044   -0.000853854
     15        1           0.000484029   -0.001013965    0.000296508
     16        6          -0.002592286   -0.004080162    0.000345519
     17        1           0.000485608    0.000409103   -0.000263867
     18        1           0.000772523    0.000321464    0.000226664
     19        1           0.000082097    0.000524448   -0.000196980
     20        6          -0.004319006    0.004317144    0.003160680
     21        1           0.001453469   -0.000133013   -0.000888953
     22        1           0.000312883   -0.000980756   -0.000265759
     23        1           0.000733761   -0.000513305    0.000191310
     24        6           0.005569375    0.000007673    0.000687607
     25        1          -0.000578214    0.000152525   -0.001039622
     26        1          -0.000980308    0.000020175   -0.000161358
     27        1          -0.000670620   -0.000210094   -0.000651522
     28        6          -0.000277011   -0.000862757    0.006245099
     29        1          -0.001040149    0.000901022    0.000030217
     30        1          -0.000217011   -0.000211550   -0.000795848
     31        1           0.000788331    0.000693055   -0.001318723
 -------------------------------------------------------------------
 Cartesian Forces:  Max     0.006421005 RMS     0.001886856

 GradGradGradGradGradGradGradGradGradGradGradGradGradGradGradGradGradGrad
 Berny optimization.
 Using GEDIIS/GDIIS optimizer.
 FormGI is forming the generalized inverse of G from B-inverse, IUseBI=4.
 Internal  Forces:  Max     0.005697951 RMS     0.001192815
 Search for a local minimum.
 Step number   4 out of a maximum of  153
 All quantities printed in internal units (Hartrees-Bohrs-Radians)
 Mixed Optimization -- RFO/linear search
 Update second derivatives using D2CorX and points    3    4
 DE= -1.88D-03 DEPred=-1.84D-03 R= 1.02D+00
 TightC=F SS=  1.41D+00  RLast= 2.31D-01 DXNew= 8.4853D-01 6.9412D-01
 Trust test= 1.02D+00 RLast= 2.31D-01 DXMaxT set to 6.94D-01
 ITU=  1  0  1  0
 Use linear search instead of GDIIS.
     Eigenvalues ---    0.00666   0.00874   0.00959   0.01103   0.01413
     Eigenvalues ---    0.01526   0.01610   0.01710   0.01855   0.02014
     Eigenvalues ---    0.02177   0.02192   0.02218   0.02248   0.02272
     Eigenvalues ---    0.02324   0.02368   0.02397   0.02528   0.02649
     Eigenvalues ---    0.07084   0.07145   0.07236   0.07262   0.07394
     Eigenvalues ---    0.07491   0.07711   0.07781   0.13586   0.15997
     Eigenvalues ---    0.15997   0.15999   0.15999   0.16000   0.16000
     Eigenvalues ---    0.16000   0.16000   0.16000   0.16000   0.16000
     Eigenvalues ---    0.16000   0.16000   0.16007   0.16271   0.18402
     Eigenvalues ---    0.21826   0.22006   0.22524   0.23267   0.24604
     Eigenvalues ---    0.24911   0.24945   0.24965   0.24997   0.25001
     Eigenvalues ---    0.27964   0.31105   0.35100   0.37244   0.38764
     Eigenvalues ---    0.41971   0.42231   0.42657   0.44445   0.45815
     Eigenvalues ---    0.47164   0.47561   0.48164   0.49343   0.51199
     Eigenvalues ---    0.51371   0.51376   0.51381   0.51385   0.51385
     Eigenvalues ---    0.51386   0.51387   0.51388   0.51394   0.51825
     Eigenvalues ---    0.52462   0.55006   0.57691   0.57711   0.59956
     Eigenvalues ---    0.71981   0.98797
 RFO step:  Lambda=-1.46952711D-03 EMin= 6.65662624D-03
 Quartic linear search produced a step of  0.09506.
 Iteration  1 RMS(Cart)=  0.07324269 RMS(Int)=  0.00206421
 Iteration  2 RMS(Cart)=  0.00345555 RMS(Int)=  0.00007596
 Iteration  3 RMS(Cart)=  0.00000716 RMS(Int)=  0.00007590
 Iteration  4 RMS(Cart)=  0.00000000 RMS(Int)=  0.00007590
 Variable       Old X    -DE/DX   Delta X   Delta X   Delta X     New X
                                 (Linear)    (Quad)   (Total)
    R1        2.27877  -0.00184  -0.00045  -0.00350  -0.00396   2.27482
    R2        2.58776   0.00084   0.00028   0.00265   0.00294   2.59070
    R3        2.63404  -0.00202  -0.00029  -0.00580  -0.00609   2.62795
    R4        1.90803  -0.00570  -0.00194  -0.01534  -0.01728   1.89075
    R5        2.55205   0.00157   0.00031   0.00375   0.00406   2.55611
    R6        2.72859  -0.00308  -0.00136  -0.01314  -0.01450   2.71409
    R7        2.67918  -0.00320   0.00100  -0.00482  -0.00382   2.67536
    R8        2.74320  -0.00330  -0.00174  -0.01534  -0.01708   2.72612
    R9        2.76058  -0.00352  -0.00149  -0.01538  -0.01687   2.74372
   R10        2.60240   0.00206  -0.00011   0.00453   0.00439   2.60679
   R11        2.60974   0.00051  -0.00034   0.00031  -0.00001   2.60973
   R12        2.64015  -0.00178   0.00009  -0.00421  -0.00414   2.63602
   R13        2.66516  -0.00311   0.00093  -0.00504  -0.00409   2.66107
   R14        2.04571  -0.00061  -0.00092  -0.00507  -0.00599   2.03972
   R15        2.61792  -0.00101  -0.00040  -0.00351  -0.00395   2.61397
   R16        2.04689  -0.00118  -0.00085  -0.00589  -0.00673   2.04015
   R17        2.62584  -0.00044   0.00002  -0.00104  -0.00097   2.62487
   R18        2.83635  -0.00286  -0.00107  -0.01338  -0.01445   2.82190
   R19        2.04932  -0.00085  -0.00077  -0.00501  -0.00577   2.04354
   R20        2.05307   0.00035  -0.00026  -0.00080  -0.00106   2.05202
   R21        2.06213   0.00079  -0.00001   0.00094   0.00094   2.06307
   R22        2.05496   0.00020  -0.00023  -0.00103  -0.00126   2.05370
   R23        2.07401   0.00160   0.00024   0.00344   0.00367   2.07768
   R24        2.05680   0.00076  -0.00014   0.00045   0.00031   2.05712
   R25        2.05575   0.00049  -0.00022  -0.00040  -0.00062   2.05513
   R26        2.06084   0.00109  -0.00010   0.00126   0.00116   2.06200
   R27        2.05499   0.00050  -0.00018  -0.00023  -0.00041   2.05458
   R28        2.05787   0.00041  -0.00018  -0.00044  -0.00062   2.05725
   R29        2.04926   0.00137  -0.00051   0.00049  -0.00002   2.04924
   R30        2.05876   0.00063  -0.00012   0.00022   0.00010   2.05885
   R31        2.07222   0.00153   0.00023   0.00326   0.00348   2.07570
    A1        2.03616   0.00021  -0.00016   0.00042   0.00026   2.03641
    A2        2.06410  -0.00071  -0.00130  -0.00911  -0.01048   2.05362
    A3        2.09650   0.00062   0.00085   0.00698   0.00775   2.10425
    A4        2.12249   0.00008   0.00044   0.00186   0.00222   2.12471
    A5        2.03802  -0.00189   0.00219   0.00065   0.00272   2.04074
    A6        2.01109  -0.00157   0.00104  -0.00108  -0.00020   2.01089
    A7        1.91974   0.00382  -0.00144   0.01834   0.01682   1.93656
    A8        2.18156   0.00041   0.00060   0.00371   0.00429   2.18585
    A9        2.19667   0.00080  -0.00041   0.00213   0.00169   2.19836
   A10        1.90493  -0.00121  -0.00019  -0.00574  -0.00595   1.89898
   A11        2.10582   0.00076   0.00047   0.00433   0.00467   2.11049
   A12        2.06795  -0.00029   0.00116   0.00200   0.00302   2.07098
   A13        2.10651  -0.00046  -0.00134  -0.00485  -0.00623   2.10028
   A14        2.12629   0.00022   0.00031   0.00310   0.00330   2.12958
   A15        2.08338  -0.00242   0.00085  -0.00649  -0.00575   2.07762
   A16        2.07217   0.00222  -0.00116   0.00441   0.00328   2.07545
   A17        2.08975  -0.00015   0.00012  -0.00105  -0.00094   2.08880
   A18        2.12399  -0.00075   0.00070  -0.00182  -0.00111   2.12288
   A19        2.06937   0.00090  -0.00083   0.00294   0.00210   2.07146
   A20        2.07480  -0.00030   0.00071   0.00213   0.00282   2.07762
   A21        2.09676   0.00012  -0.00105  -0.00360  -0.00467   2.09209
   A22        2.11149   0.00018   0.00032   0.00135   0.00165   2.11314
   A23        2.07325  -0.00037  -0.00008  -0.00235  -0.00257   2.07068
   A24        2.12811  -0.00244   0.00072  -0.00692  -0.00657   2.12154
   A25        2.08017   0.00285  -0.00059   0.01162   0.01067   2.09084
   A26        2.11511  -0.00032   0.00118   0.00273   0.00401   2.11911
   A27        2.07618   0.00020  -0.00120  -0.00319  -0.00449   2.07169
   A28        2.09171   0.00012   0.00001   0.00023   0.00013   2.09185
   A29        1.89388   0.00056  -0.00060   0.00174   0.00113   1.89501
   A30        1.96098   0.00026   0.00245   0.00958   0.01199   1.97297
   A31        1.91479   0.00053   0.00095   0.00701   0.00791   1.92270
   A32        1.89109  -0.00052  -0.00123  -0.00810  -0.00933   1.88176
   A33        1.90472  -0.00047  -0.00073  -0.00527  -0.00600   1.89872
   A34        1.89761  -0.00039  -0.00091  -0.00552  -0.00651   1.89110
   A35        1.98113   0.00034   0.00304   0.01175   0.01471   1.99585
   A36        1.89073   0.00080  -0.00026   0.00452   0.00424   1.89497
   A37        1.91795   0.00085   0.00083   0.00883   0.00957   1.92752
   A38        1.88106  -0.00075  -0.00192  -0.01220  -0.01414   1.86693
   A39        1.89513  -0.00065  -0.00062  -0.00641  -0.00717   1.88797
   A40        1.89592  -0.00066  -0.00123  -0.00767  -0.00892   1.88700
   A41        1.96266   0.00007   0.00283   0.00852   0.01129   1.97395
   A42        1.92424   0.00111   0.00112   0.01247   0.01348   1.93771
   A43        1.92647   0.00077   0.00135   0.00940   0.01065   1.93711
   A44        1.86948  -0.00060  -0.00266  -0.01266  -0.01539   1.85409
   A45        1.87596  -0.00085  -0.00206  -0.01509  -0.01720   1.85876
   A46        1.90296  -0.00060  -0.00075  -0.00422  -0.00510   1.89786
   A47        1.93402  -0.00034   0.00172   0.00274   0.00442   1.93844
   A48        1.90822   0.00065   0.00050   0.00620   0.00667   1.91488
   A49        1.95029   0.00093   0.00175   0.01241   0.01409   1.96438
   A50        1.89254  -0.00032  -0.00124  -0.00719  -0.00845   1.88409
   A51        1.88604  -0.00035  -0.00140  -0.00721  -0.00867   1.87737
   A52        1.89135  -0.00063  -0.00144  -0.00788  -0.00938   1.88197
    D1       -0.01922  -0.00010   0.00113  -0.00014   0.00099  -0.01823
    D2        3.11395   0.00027   0.00011   0.01200   0.01211   3.12606
    D3        1.28490  -0.00118  -0.00670  -0.09361  -0.10040   1.18450
    D4       -1.93795  -0.00101  -0.00353  -0.07317  -0.07661  -2.01456
    D5        3.13637   0.00035  -0.00004   0.01711   0.01700  -3.12982
    D6        0.00329  -0.00002   0.00100   0.00484   0.00577   0.00905
    D7       -0.01995   0.00006  -0.00131  -0.00433  -0.00557  -0.02551
    D8        3.13016  -0.00032  -0.00027  -0.01661  -0.01680   3.11336
    D9       -2.67329  -0.00041  -0.00160  -0.03104  -0.03269  -2.70598
   D10        1.51929  -0.00029  -0.00120  -0.02805  -0.02926   1.49003
   D11       -0.59374  -0.00034  -0.00228  -0.03230  -0.03467  -0.62840
   D12        0.48330  -0.00010  -0.00030  -0.00907  -0.00933   0.47397
   D13       -1.60731   0.00002   0.00010  -0.00608  -0.00590  -1.61321
   D14        2.56285  -0.00002  -0.00099  -0.01033  -0.01130   2.55154
   D15        0.33294   0.00030   0.00569  -0.03275  -0.02711   0.30583
   D16       -2.75216  -0.00018   0.00580  -0.05412  -0.04831  -2.80047
   D17       -1.96000  -0.00189   0.00450  -0.06072  -0.05622  -2.01622
   D18        1.23808  -0.00237   0.00461  -0.08208  -0.07742   1.16066
   D19       -1.23993  -0.00014  -0.00325  -0.03379  -0.03712  -1.27706
   D20        2.95475   0.00004  -0.00257  -0.02894  -0.03154   2.92321
   D21        0.88590  -0.00012  -0.00141  -0.02740  -0.02880   0.85710
   D22        1.09446  -0.00034  -0.00106  -0.01555  -0.01663   1.07784
   D23       -0.99404  -0.00016  -0.00038  -0.01070  -0.01104  -1.00508
   D24       -3.06289  -0.00033   0.00078  -0.00917  -0.00831  -3.07120
   D25       -0.77084  -0.00040   0.00045  -0.00931  -0.00886  -0.77970
   D26       -2.85585  -0.00021   0.00062  -0.00606  -0.00541  -2.86126
   D27        1.33361  -0.00045   0.00098  -0.00819  -0.00719   1.32641
   D28       -3.11877   0.00002  -0.00232  -0.02790  -0.03025   3.13416
   D29        1.07940   0.00021  -0.00215  -0.02465  -0.02680   1.05260
   D30       -1.01432  -0.00003  -0.00178  -0.02679  -0.02859  -1.04291
   D31        3.07912   0.00012   0.00380   0.02013   0.02393   3.10305
   D32       -0.08070   0.00008   0.00234   0.01214   0.01449  -0.06620
   D33        0.02058  -0.00007   0.00038  -0.00109  -0.00070   0.01988
   D34       -3.13924  -0.00010  -0.00108  -0.00908  -0.01014   3.13381
   D35       -3.06541  -0.00014  -0.00439  -0.01767  -0.02204  -3.08745
   D36        0.05517  -0.00030  -0.00615  -0.03027  -0.03634   0.01883
   D37       -0.00511   0.00009  -0.00109   0.00322   0.00214  -0.00297
   D38        3.11548  -0.00007  -0.00285  -0.00938  -0.01217   3.10331
   D39        0.05093  -0.00028   0.00087  -0.01412  -0.01325   0.03768
   D40       -3.10491  -0.00007  -0.00046  -0.00844  -0.00889  -3.11380
   D41        3.13638   0.00005   0.00082   0.00678   0.00764  -3.13916
   D42       -0.01945   0.00027  -0.00051   0.01245   0.01201  -0.00745
   D43        3.12120   0.00018  -0.00028   0.01059   0.01021   3.13141
   D44        0.04203  -0.00056  -0.00117  -0.03399  -0.03499   0.00704
   D45        0.03434  -0.00023  -0.00021  -0.01009  -0.01034   0.02400
   D46       -3.04483  -0.00098  -0.00110  -0.05467  -0.05554  -3.10037
   D47       -0.00809  -0.00014   0.00042  -0.00694  -0.00654  -0.01463
   D48       -3.13130  -0.00010   0.00189   0.00118   0.00308  -3.12822
   D49        3.11942   0.00007  -0.00089  -0.00136  -0.00225   3.11718
   D50       -0.00379   0.00011   0.00058   0.00676   0.00738   0.00359
   D51       -0.02273   0.00010   0.00098   0.00259   0.00355  -0.01918
   D52        3.14006   0.00026   0.00275   0.01534   0.01807  -3.12506
   D53        3.05818   0.00063   0.00190   0.04526   0.04732   3.10550
   D54       -0.06222   0.00079   0.00367   0.05801   0.06184  -0.00038
   D55       -1.58897   0.00049  -0.00252   0.01600   0.01352  -1.57545
   D56        2.60923   0.00046  -0.00174   0.01791   0.01623   2.62545
   D57        0.50577  -0.00001  -0.00238   0.00900   0.00663   0.51240
   D58        1.61529  -0.00014  -0.00344  -0.02826  -0.03172   1.58356
   D59       -0.46970  -0.00018  -0.00266  -0.02635  -0.02902  -0.49872
   D60       -2.57315  -0.00064  -0.00329  -0.03526  -0.03862  -2.61177
         Item               Value     Threshold  Converged?
 Maximum Force            0.005698     0.000450     NO 
 RMS     Force            0.001193     0.000300     NO 
 Maximum Displacement     0.284999     0.001800     NO 
 RMS     Displacement     0.073096     0.001200     NO 
 Predicted change in Energy=-7.847163D-04
 GradGradGradGradGradGradGradGradGradGradGradGradGradGradGradGradGradGrad

                          Input orientation:                          
 ---------------------------------------------------------------------
 Center     Atomic      Atomic             Coordinates (Angstroms)
 Number     Number       Type             X           Y           Z
 ---------------------------------------------------------------------
      1          8           0        7.735796    8.880012    3.304450
      2          8           0        6.461136    7.670638    4.769262
      3          7           0        7.264076    9.635328    5.401555
      4          1           0        6.788574    9.395979    6.248720
      5          7           0        5.588085    3.523633    1.125290
      6          6           0        7.211135    8.750226    4.380078
      7          6           0        6.283721    6.661910    3.828570
      8          6           0        5.837345    4.588594    2.024202
      9          6           0        7.114601    4.857382    2.516311
     10          1           0        7.951856    4.263532    2.182545
     11          6           0        7.343780    5.879742    3.419442
     12          1           0        8.338033    6.087736    3.785150
     13          6           0        4.757113    5.375258    2.468295
     14          6           0        5.009359    6.410225    3.359696
     15          1           0        4.192257    7.016908    3.725343
     16          6           0        8.011426   10.857904    5.303886
     17          1           0        8.064359   11.148447    4.258935
     18          1           0        9.033222   10.765096    5.676971
     19          1           0        7.513797   11.646725    5.861740
     20          6           0        6.597257    2.496912    1.032985
     21          1           0        7.508892    2.803811    0.500492
     22          1           0        6.181740    1.650166    0.489507
     23          1           0        6.882820    2.154811    2.025020
     24          6           0        3.358252    5.106109    2.020360
     25          1           0        3.086142    5.651521    1.115307
     26          1           0        2.640989    5.403268    2.781489
     27          1           0        3.216075    4.049676    1.799228
     28          6           0        5.130285    3.921877   -0.193752
     29          1           0        4.366216    4.688411   -0.126148
     30          1           0        4.699956    3.063278   -0.708174
     31          1           0        5.941765    4.316992   -0.819771
 ---------------------------------------------------------------------
                    Distance matrix (angstroms):
                    1          2          3          4          5
     1  O    0.000000
     2  O    2.287579   0.000000
     3  N    2.278349   2.214614   0.000000
     4  H    3.135631   2.296261   1.000540   0.000000
     5  N    6.168646   5.589132   7.645142   7.885123   0.000000
     6  C    1.203782   1.370939   1.352636   2.021727   6.367512
     7  C    2.702443   1.390651   3.503797   3.686074   4.200049
     8  C    4.864095   4.174142   6.237916   6.470112   1.415738
     9  C    4.145913   3.662951   5.583524   5.885239   2.458471
    10  H    4.755758   4.530090   6.300100   6.650490   2.693075
    11  C    3.027956   2.410059   4.247299   4.547196   3.727848
    12  H    2.896647   2.645146   4.043706   4.406186   4.605616
    13  C    4.674934   3.669729   5.747788   5.880871   2.433658
    14  C    3.679179   2.383940   4.433308   4.519601   3.695931
    15  H    4.025541   2.581655   4.370570   4.332237   4.572918
    16  C    2.825912   3.584395   1.436233   2.127277   8.782071
    17  H    2.482901   3.863407   2.058048   2.942451   8.607523
    18  H    3.296318   4.124953   2.117099   2.690692   9.220930
    19  H    3.774085   4.255687   2.078425   2.396155   9.598278
    20  C    6.870210   6.383238   8.395596   8.650874   1.442603
    21  H    6.695811   6.557911   8.411301   8.775971   2.144298
    22  H    7.912627   7.391918   9.437293   9.671320   2.065558
    23  H    6.898756   6.175195   8.216111   8.383499   2.087949
    24  C    5.920652   4.874542   6.870354   6.931747   2.877070
    25  H    6.069167   5.368315   7.190117   7.353972   3.284467
    26  H    6.190177   4.866799   6.793233   6.720558   3.867996
    27  H    6.784225   5.697621   7.782196   7.819443   2.521377
    28  C    6.603727   6.360494   8.276717   8.615171   1.451912
    29  H    6.379075   6.103066   7.963987   8.286614   2.101373
    30  H    7.691025   7.371012   9.332488   9.636587   2.088609
    31  H    6.406941   6.538652   8.290844   8.745100   2.130203
                    6          7          8          9         10
     6  C    0.000000
     7  C    2.350600   0.000000
     8  C    4.975604   2.784535   0.000000
     9  C    4.317080   2.380905   1.394920   0.000000
    10  H    5.050568   3.353250   2.145202   1.079376   0.000000
    11  C    3.029867   1.379456   2.425511   1.383253   2.124100
    12  H    2.951727   2.133486   3.406142   2.149537   2.458698
    13  C    4.589940   2.415855   1.408177   2.414178   3.394697
    14  C    3.371142   1.381009   2.405711   2.748575   3.827827
    15  H    3.542132   2.123888   3.390709   3.829544   4.908756
    16  C    2.436431   4.771571   7.401838   6.676911   7.296030
    17  H    2.548359   4.846122   7.279100   6.596687   7.192086
    18  H    3.010255   5.273754   7.855287   6.969359   7.459939
    19  H    3.267512   5.522250   8.206973   7.579342   8.260745
    20  C    7.119256   5.026013   2.436208   2.835440   2.505469
    21  H    7.106314   5.240427   2.881182   2.904505   2.270751
    22  H    8.161315   6.023066   3.332905   3.906969   3.581812
    23  H    7.010962   4.891386   2.648833   2.756625   2.369464
    24  C    5.804530   3.774719   2.532536   3.797103   4.673054
    25  H    6.105430   4.313606   3.086264   4.338428   5.171139
    26  H    5.885903   3.993752   3.384357   4.514589   5.464708
    27  H    6.687036   4.511368   2.685535   4.045380   4.756078
    28  C    6.968702   5.001727   2.421521   3.486706   3.704697
    29  H    6.700596   4.817813   2.607334   3.816381   4.285721
    30  H    8.033536   6.003375   3.329582   4.409832   4.513504
    31  H    6.950057   5.217533   2.858820   3.577291   3.613478
                   11         12         13         14         15
    11  C    0.000000
    12  H    1.079603   0.000000
    13  C    2.801791   3.881330   0.000000
    14  C    2.394682   3.371214   1.389021   0.000000
    15  H    3.364346   4.249047   2.143419   1.081397   0.000000
    16  C    5.364604   5.016746   6.977861   5.707375   5.641906
    17  H    5.383608   5.090203   6.890136   5.708976   5.687487
    18  H    5.640686   5.093130   7.591513   6.366014   6.425941
    19  H    6.265127   5.991156   7.645003   6.320867   6.085395
    20  C    4.206663   4.847549   3.705553   4.821724   5.784737
    21  H    4.243688   4.718116   4.249339   5.237264   6.256990
    22  H    5.274863   5.933203   4.452132   5.680724   6.574999
    23  H    4.003999   4.547923   3.884122   4.837331   5.811215
    24  C    4.294225   5.373667   1.493284   2.494132   2.693266
    25  H    4.846505   5.907682   2.167727   3.051505   3.146437
    26  H    4.769723   5.825131   2.139358   2.637700   2.429224
    27  H    4.797101   5.859354   2.140003   3.350092   3.669784
    28  C    4.667758   5.550879   3.055826   4.339757   5.081183
    29  H    4.780834   5.747321   2.712139   3.940735   4.504015
    30  H    5.653272   6.524792   3.929182   5.276869   5.961965
    31  H    4.730619   5.484791   3.651671   4.766440   5.568517
                   16         17         18         19         20
    16  C    0.000000
    17  H    1.085881   0.000000
    18  H    1.091729   1.759681   0.000000
    19  H    1.086772   1.766460   1.766369   0.000000
    20  C    9.494560   9.349235   9.790986  10.386337   0.000000
    21  H    9.391143   9.168827   9.617774  10.341186   1.099461
    22  H   10.550282  10.390871  10.868427  11.426569   1.088578
    23  H    9.368487   9.341943   9.596770  10.257436   1.087527
    24  C    8.094240   7.979255   8.809099   8.648954   4.274806
    25  H    8.301148   8.054890   9.073324   8.836019   4.720832
    26  H    8.059599   8.037591   8.831402   8.497821   5.211163
    27  H    9.034932   8.941396   9.693965   9.627542   3.798762
    28  C    9.307711   8.981010   9.824864  10.100663   2.384829
    29  H    8.990856   8.639288   9.611621   9.704649   3.335236
    30  H   10.385899  10.067837  10.902535  11.169469   2.636693
    31  H    9.195989   8.773109   9.661409  10.041855   2.678630
                   21         22         23         24         25
    21  H    0.000000
    22  H    1.758508   0.000000
    23  H    1.771258   1.761812   0.000000
    24  C    4.983812   4.717959   4.597038   0.000000
    25  H    5.296052   5.097568   5.241119   1.091165   0.000000
    26  H    5.971315   5.645872   5.396096   1.087238   1.742399
    27  H    4.654801   4.033384   4.133584   1.088652   1.746579
    28  C    2.718421   2.594816   3.334194   3.073239   2.980575
    29  H    3.717634   3.592505   4.168927   2.407896   2.026668
    30  H    3.068927   2.372131   3.613939   3.663090   3.553657
    31  H    2.547292   2.980563   3.695057   3.919641   3.698658
                   26         27         28         29         30
    26  H    0.000000
    27  H    1.768550   0.000000
    28  C    4.152490   2.766316   0.000000
    29  H    3.455688   2.331927   1.084411   0.000000
    30  H    4.678958   3.076028   1.089498   1.758179   0.000000
    31  H    5.004416   3.789459   1.098414   1.761084   1.768146
                   31
    31  H    0.000000
 Stoichiometry    C11H16N2O2
 Framework group  C1[X(C11H16N2O2)]
 Deg. of freedom    87
 Full point group                 C1      NOp   1
 Largest Abelian subgroup         C1      NOp   1
 Largest concise Abelian subgroup C1      NOp   1
                         Standard orientation:                         
 ---------------------------------------------------------------------
 Center     Atomic      Atomic             Coordinates (Angstroms)
 Number     Number       Type             X           Y           Z
 ---------------------------------------------------------------------
      1          8           0       -2.660490   -0.698617    1.147260
      2          8           0       -2.100538    0.354692   -0.804665
      3          7           0       -4.235902    0.181197   -0.243739
      4          1           0       -4.355071    0.663301   -1.112332
      5          7           0        3.389141   -0.314183    0.004298
      6          6           0       -2.973783   -0.115481    0.141830
      7          6           0       -0.746537    0.152694   -0.560151
      8          6           0        1.991675   -0.170369   -0.170972
      9          6           0        1.154736   -1.268044   -0.372081
     10          1           0        1.568789   -2.264792   -0.361887
     11          6           0       -0.205109   -1.115982   -0.574781
     12          1           0       -0.846473   -1.972644   -0.717347
     13          6           0        1.433962    1.122587   -0.184539
     14          6           0        0.063641    1.254687   -0.369339
     15          1           0       -0.383198    2.239017   -0.398454
     16          6           0       -5.376449   -0.216719    0.533164
     17          1           0       -5.074279   -0.301833    1.572677
     18          1           0       -5.788426   -1.179664    0.225129
     19          1           0       -6.161108    0.531321    0.456863
     20          6           0        3.974242   -1.565683   -0.411044
     21          1           0        3.749861   -2.413329    0.252253
     22          1           0        5.056896   -1.453557   -0.428077
     23          1           0        3.645190   -1.824140   -1.414856
     24          6           0        2.282446    2.341329   -0.027572
     25          1           0        2.398945    2.650815    1.012278
     26          1           0        1.847173    3.189572   -0.550169
     27          1           0        3.285909    2.170195   -0.413498
     28          6           0        3.894210    0.089048    1.304436
     29          1           0        3.461091    1.033440    1.615044
     30          1           0        4.975272    0.215298    1.255748
     31          1           0        3.676780   -0.649109    2.088250
 ---------------------------------------------------------------------
 Rotational constants (GHZ):           1.6034976           0.2646502           0.2464786
 Standard basis: def2TZVP (5D, 7F)
 There are   636 symmetry adapted cartesian basis functions of A   symmetry.
 There are   561 symmetry adapted basis functions of A   symmetry.
   561 basis functions,   893 primitive gaussians,   636 cartesian basis functions
    56 alpha electrons       56 beta electrons
       nuclear repulsion energy       994.4341759227 Hartrees.
 NAtoms=   31 NActive=   31 NUniq=   31 SFac= 1.00D+00 NAtFMM=   60 NAOKFM=F Big=F
 Integral buffers will be    131072 words long.
 Raffenetti 2 integral format.
 Two-electron integral symmetry is turned on.
 Nuclear repulsion after empirical dispersion term =      994.4325489250 Hartrees.
 One-electron integrals computed using PRISM.
   1 Symmetry operations used in ECPInt.
 ECPInt:  NShTT=   26335 NPrTT=   78984 LenC2=   23143 LenP2D=   51220.
 LDataN:  DoStor=T MaxTD1= 6 Len=  172
 NBasis=   561 RedAO= T EigKep=  5.53D-06  NBF=   561
 NBsUse=   561 1.00D-06 EigRej= -1.00D+00 NBFU=   561
 Initial guess from the checkpoint file:  "/mnt/lustre/users/oakerele/pdoc/ty/aminocarb/AC/6219407.sched01/Gau-44329.chk"
 B after Tr=    -0.000000   -0.000000   -0.000000
         Rot=    0.999953   -0.009268   -0.000378    0.002854 Ang=  -1.11 deg.
 ExpMin= 9.52D-02 ExpMax= 2.70D+04 ExpMxC= 9.22D+02 IAcc=3 IRadAn=         5 AccDes= 0.00D+00
 Harris functional with IExCor= 1009 and IRadAn=       5 diagonalized for initial guess.
 HarFok:  IExCor= 1009 AccDes= 0.00D+00 IRadAn=         5 IDoV= 1 UseB2=F ITyADJ=14
 ICtDFT=  3500011 ScaDFX=  1.000000  1.000000  1.000000  1.000000
 FoFCou: FMM=F IPFlag=           0 FMFlag=      100000 FMFlg1=           0
         NFxFlg=           0 DoJE=T BraDBF=F KetDBF=T FulRan=T
         wScrn=  0.000000 ICntrl=       500 IOpCl=  0 I1Cent=   200000004 NGrid=           0
         NMat0=    1 NMatS0=      1 NMatT0=    0 NMatD0=    1 NMtDS0=    0 NMtDT0=    0
 Petite list used in FoFCou.
 Requested convergence on RMS density matrix=1.00D-08 within 128 cycles.
 Requested convergence on MAX density matrix=1.00D-06.
 Requested convergence on             energy=1.00D-06.
 No special actions if energy rises.
 Integral accuracy reduced to 1.0D-05 until final iterations.
 Initial convergence to 1.0D-05 achieved.  Increase integral accuracy.
 SCF Done:  E(RM06L) =  -688.929977763     A.U. after   17 cycles
            NFock= 17  Conv=0.63D-08     -V/T= 2.0040
   1 Symmetry operations used in ECPInt.
 ECPInt:  NShTT=   26335 NPrTT=   78984 LenC2=   23143 LenP2D=   51220.
 LDataN:  DoStor=T MaxTD1= 7 Len=  274
 Calling FoFJK, ICntrl=      2527 FMM=F ISym2X=0 I1Cent= 0 IOpClX= 0 NMat=1 NMatS=1 NMatT=0.
 ***** Axes restored to original set *****
 -------------------------------------------------------------------
 Center     Atomic                   Forces (Hartrees/Bohr)
 Number     Number              X              Y              Z
 -------------------------------------------------------------------
      1        8          -0.000361699    0.000017455   -0.000680195
      2        8          -0.002647786   -0.000429662   -0.001128472
      3        7          -0.000297476    0.000257473   -0.001324507
      4        1          -0.000520613   -0.000776088    0.002492221
      5        7           0.001964213    0.002324857   -0.000623452
      6        6           0.002526295    0.000036465    0.000663652
      7        6           0.001370457   -0.000427691   -0.000297849
      8        6          -0.001580075   -0.000150067   -0.001058065
      9        6          -0.000299337   -0.000870256    0.000671314
     10        1           0.001012674   -0.001064264   -0.000618771
     11        6          -0.000293020    0.000484978   -0.000393847
     12        1           0.001281286   -0.000106463    0.000123779
     13        6           0.000632900    0.001097825   -0.001458788
     14        6          -0.000444839   -0.000170986    0.001071548
     15        1          -0.001260608    0.000927596   -0.000104886
     16        6          -0.000103348    0.000447219   -0.000613333
     17        1           0.000207001    0.000362017   -0.000841265
     18        1           0.000595487   -0.000808405    0.000727244
     19        1          -0.000640379    0.000653458    0.000265472
     20        6          -0.000397602   -0.001234587    0.000938837
     21        1           0.000469882    0.001495726   -0.000143673
     22        1          -0.000353714   -0.001062326   -0.000447365
     23        1           0.000137974    0.000053024    0.000789954
     24        6          -0.001843233   -0.000654160    0.002059092
     25        1           0.000693715    0.001334738   -0.000278929
     26        1          -0.000444252    0.000022202    0.001264233
     27        1          -0.000234716   -0.000831783    0.000704974
     28        6          -0.000569725    0.000205652   -0.000808950
     29        1           0.000470140   -0.000182457   -0.000755777
     30        1          -0.000179821   -0.000943513   -0.000307250
     31        1           0.001110218   -0.000007977    0.000113057
 -------------------------------------------------------------------
 Cartesian Forces:  Max     0.002647786 RMS     0.000941764

 GradGradGradGradGradGradGradGradGradGradGradGradGradGradGradGradGradGrad
 Berny optimization.
 Using GEDIIS/GDIIS optimizer.
 FormGI is forming the generalized inverse of G from B-inverse, IUseBI=4.
 Internal  Forces:  Max     0.006711144 RMS     0.001301500
 Search for a local minimum.
 Step number   5 out of a maximum of  153
 All quantities printed in internal units (Hartrees-Bohrs-Radians)
 Mixed Optimization -- RFO/linear search
 Update second derivatives using D2CorX and points    3    4    5
 DE= -2.66D-04 DEPred=-7.85D-04 R= 3.39D-01
 Trust test= 3.39D-01 RLast= 2.49D-01 DXMaxT set to 6.94D-01
 ITU=  0  1  0  1  0
 Use linear search instead of GDIIS.
     Eigenvalues ---    0.00650   0.00836   0.00912   0.01024   0.01220
     Eigenvalues ---    0.01507   0.01702   0.01765   0.01940   0.02167
     Eigenvalues ---    0.02190   0.02210   0.02232   0.02247   0.02280
     Eigenvalues ---    0.02322   0.02377   0.02466   0.02649   0.03025
     Eigenvalues ---    0.06978   0.07057   0.07086   0.07153   0.07282
     Eigenvalues ---    0.07461   0.07649   0.07740   0.12428   0.15991
     Eigenvalues ---    0.15993   0.15995   0.16000   0.16000   0.16000
     Eigenvalues ---    0.16000   0.16000   0.16000   0.16000   0.16000
     Eigenvalues ---    0.16000   0.16003   0.16133   0.16493   0.19522
     Eigenvalues ---    0.21893   0.22058   0.22544   0.23118   0.24658
     Eigenvalues ---    0.24923   0.24973   0.24996   0.25001   0.27038
     Eigenvalues ---    0.29273   0.32691   0.35871   0.37195   0.38755
     Eigenvalues ---    0.42039   0.42629   0.44310   0.45018   0.46010
     Eigenvalues ---    0.47127   0.47766   0.48280   0.49287   0.51089
     Eigenvalues ---    0.51371   0.51378   0.51380   0.51385   0.51385
     Eigenvalues ---    0.51386   0.51388   0.51392   0.51424   0.52027
     Eigenvalues ---    0.52421   0.55197   0.57691   0.57714   0.59887
     Eigenvalues ---    0.71816   0.98726
 RFO step:  Lambda=-7.44776764D-04 EMin= 6.50168675D-03
 Quartic linear search produced a step of -0.38489.
 Iteration  1 RMS(Cart)=  0.06025957 RMS(Int)=  0.00106473
 Iteration  2 RMS(Cart)=  0.00162024 RMS(Int)=  0.00002773
 Iteration  3 RMS(Cart)=  0.00000152 RMS(Int)=  0.00002772
 Iteration  4 RMS(Cart)=  0.00000000 RMS(Int)=  0.00002772
 Variable       Old X    -DE/DX   Delta X   Delta X   Delta X     New X
                                 (Linear)    (Quad)   (Total)
    R1        2.27482   0.00045   0.00152  -0.00307  -0.00155   2.27327
    R2        2.59070   0.00073  -0.00113   0.00339   0.00226   2.59296
    R3        2.62795  -0.00063   0.00235  -0.00610  -0.00376   2.62419
    R4        1.89075   0.00254   0.00665  -0.01129  -0.00464   1.88610
    R5        2.55611   0.00059  -0.00156   0.00418   0.00262   2.55873
    R6        2.71409   0.00062   0.00558  -0.01122  -0.00564   2.70845
    R7        2.67536  -0.00016   0.00147  -0.00356  -0.00209   2.67327
    R8        2.72612   0.00035   0.00657  -0.01381  -0.00724   2.71889
    R9        2.74372   0.00108   0.00649  -0.01237  -0.00588   2.73783
   R10        2.60679   0.00035  -0.00169   0.00408   0.00240   2.60919
   R11        2.60973   0.00030   0.00000   0.00036   0.00037   2.61010
   R12        2.63602   0.00065   0.00159  -0.00259  -0.00100   2.63501
   R13        2.66107   0.00315   0.00157   0.00110   0.00266   2.66373
   R14        2.03972   0.00156   0.00231  -0.00230   0.00001   2.03973
   R15        2.61397   0.00007   0.00152  -0.00332  -0.00179   2.61218
   R16        2.04015   0.00120   0.00259  -0.00332  -0.00073   2.03943
   R17        2.62487   0.00012   0.00037  -0.00061  -0.00024   2.62463
   R18        2.82190   0.00061   0.00556  -0.01102  -0.00546   2.81643
   R19        2.04354   0.00144   0.00222  -0.00225  -0.00002   2.04352
   R20        2.05202   0.00092   0.00041   0.00098   0.00139   2.05341
   R21        2.06307   0.00088  -0.00036   0.00264   0.00228   2.06535
   R22        2.05370   0.00090   0.00049   0.00079   0.00128   2.05498
   R23        2.07768   0.00088  -0.00141   0.00499   0.00357   2.08125
   R24        2.05712   0.00119  -0.00012   0.00248   0.00236   2.05947
   R25        2.05513   0.00074   0.00024   0.00114   0.00138   2.05651
   R26        2.06200   0.00072  -0.00045   0.00265   0.00220   2.06420
   R27        2.05458   0.00119   0.00016   0.00186   0.00202   2.05660
   R28        2.05725   0.00069   0.00024   0.00110   0.00133   2.05859
   R29        2.04924  -0.00050   0.00001   0.00012   0.00013   2.04937
   R30        2.05885   0.00096  -0.00004   0.00202   0.00199   2.06084
   R31        2.07570   0.00075  -0.00134   0.00467   0.00333   2.07903
    A1        2.03641   0.00193  -0.00010   0.00506   0.00496   2.04138
    A2        2.05362   0.00030   0.00404  -0.00803  -0.00402   2.04959
    A3        2.10425  -0.00011  -0.00298   0.00589   0.00287   2.10712
    A4        2.12471  -0.00020  -0.00085   0.00120   0.00032   2.12503
    A5        2.04074  -0.00233  -0.00105  -0.00784  -0.00885   2.03189
    A6        2.01089   0.00323   0.00008   0.00823   0.00837   2.01926
    A7        1.93656  -0.00126  -0.00647   0.00854   0.00210   1.93866
    A8        2.18585  -0.00002  -0.00165   0.00361   0.00194   2.18779
    A9        2.19836   0.00069  -0.00065   0.00317   0.00250   2.20086
   A10        1.89898  -0.00067   0.00229  -0.00676  -0.00448   1.89450
   A11        2.11049   0.00107  -0.00180   0.00636   0.00459   2.11508
   A12        2.07098  -0.00191  -0.00116  -0.00252  -0.00365   2.06733
   A13        2.10028   0.00082   0.00240  -0.00371  -0.00129   2.09899
   A14        2.12958  -0.00632  -0.00127  -0.01355  -0.01480   2.11479
   A15        2.07762   0.00671   0.00221   0.01145   0.01367   2.09130
   A16        2.07545  -0.00042  -0.00126   0.00191   0.00061   2.07606
   A17        2.08880  -0.00063   0.00036  -0.00299  -0.00261   2.08619
   A18        2.12288   0.00062   0.00043   0.00083   0.00123   2.12411
   A19        2.07146   0.00001  -0.00081   0.00213   0.00134   2.07280
   A20        2.07762  -0.00055  -0.00109   0.00058  -0.00051   2.07711
   A21        2.09209   0.00076   0.00180  -0.00110   0.00070   2.09279
   A22        2.11314  -0.00021  -0.00064   0.00045  -0.00017   2.11296
   A23        2.07068  -0.00062   0.00099  -0.00372  -0.00270   2.06798
   A24        2.12154   0.00461   0.00253   0.00532   0.00794   2.12948
   A25        2.09084  -0.00400  -0.00411  -0.00158  -0.00560   2.08524
   A26        2.11911   0.00014  -0.00154   0.00394   0.00234   2.12145
   A27        2.07169   0.00030   0.00173  -0.00281  -0.00109   2.07060
   A28        2.09185  -0.00045  -0.00005  -0.00179  -0.00185   2.08999
   A29        1.89501   0.00055  -0.00043   0.00348   0.00304   1.89805
   A30        1.97297  -0.00128  -0.00461   0.00479   0.00019   1.97316
   A31        1.92270   0.00000  -0.00304   0.00663   0.00360   1.92630
   A32        1.88176   0.00037   0.00359  -0.00640  -0.00280   1.87896
   A33        1.89872  -0.00009   0.00231  -0.00485  -0.00255   1.89617
   A34        1.89110   0.00049   0.00251  -0.00431  -0.00178   1.88932
   A35        1.99585  -0.00182  -0.00566   0.00459  -0.00105   1.99480
   A36        1.89497   0.00078  -0.00163   0.00786   0.00622   1.90120
   A37        1.92752  -0.00020  -0.00368   0.00677   0.00310   1.93062
   A38        1.86693   0.00073   0.00544  -0.00826  -0.00282   1.86411
   A39        1.88797   0.00054   0.00276  -0.00608  -0.00328   1.88469
   A40        1.88700   0.00007   0.00343  -0.00596  -0.00254   1.88446
   A41        1.97395  -0.00142  -0.00434   0.00446   0.00013   1.97408
   A42        1.93771  -0.00055  -0.00519   0.00807   0.00291   1.94062
   A43        1.93711   0.00034  -0.00410   0.01096   0.00688   1.94399
   A44        1.85409   0.00076   0.00592  -0.01126  -0.00532   1.84877
   A45        1.85876   0.00116   0.00662  -0.00792  -0.00130   1.85747
   A46        1.89786  -0.00019   0.00196  -0.00619  -0.00419   1.89367
   A47        1.93844   0.00145  -0.00170   0.01033   0.00862   1.94706
   A48        1.91488  -0.00035  -0.00257   0.00415   0.00159   1.91647
   A49        1.96438  -0.00144  -0.00542   0.00543   0.00002   1.96440
   A50        1.88409  -0.00007   0.00325  -0.00574  -0.00250   1.88159
   A51        1.87737   0.00003   0.00334  -0.00707  -0.00372   1.87365
   A52        1.88197   0.00041   0.00361  -0.00825  -0.00462   1.87736
    D1       -0.01823   0.00036  -0.00038   0.00962   0.00924  -0.00898
    D2        3.12606  -0.00038  -0.00466   0.00186  -0.00280   3.12327
    D3        1.18450  -0.00065   0.03864  -0.11964  -0.08097   1.10353
    D4       -2.01456  -0.00126   0.02949  -0.11710  -0.08764  -2.10220
    D5       -3.12982  -0.00021  -0.00654   0.01174   0.00520  -3.12461
    D6        0.00905   0.00054  -0.00222   0.01957   0.01736   0.02641
    D7       -0.02551  -0.00043   0.00214  -0.01688  -0.01474  -0.04025
    D8        3.11336   0.00031   0.00647  -0.00905  -0.00258   3.11077
    D9       -2.70598  -0.00037   0.01258  -0.04628  -0.03370  -2.73968
   D10        1.49003  -0.00040   0.01126  -0.04363  -0.03237   1.45766
   D11       -0.62840  -0.00015   0.01334  -0.04618  -0.03282  -0.66122
   D12        0.47397  -0.00015   0.00359  -0.01655  -0.01296   0.46101
   D13       -1.61321  -0.00018   0.00227  -0.01389  -0.01163  -1.62484
   D14        2.55154   0.00007   0.00435  -0.01644  -0.01208   2.53946
   D15        0.30583   0.00099   0.01043   0.03386   0.04431   0.35014
   D16       -2.80047   0.00181   0.01859   0.03993   0.05852  -2.74195
   D17       -2.01622   0.00193   0.02164   0.01977   0.04141  -1.97481
   D18        1.16066   0.00276   0.02980   0.02584   0.05562   1.21628
   D19       -1.27706  -0.00014   0.01429  -0.02586  -0.01154  -1.28860
   D20        2.92321  -0.00045   0.01214  -0.02386  -0.01170   2.91151
   D21        0.85710  -0.00090   0.01109  -0.02531  -0.01423   0.84287
   D22        1.07784   0.00098   0.00640  -0.01206  -0.00567   1.07217
   D23       -1.00508   0.00067   0.00425  -0.01006  -0.00582  -1.01091
   D24       -3.07120   0.00023   0.00320  -0.01151  -0.00836  -3.07955
   D25       -0.77970  -0.00052   0.00341  -0.01026  -0.00684  -0.78654
   D26       -2.86126  -0.00112   0.00208  -0.01227  -0.01020  -2.87146
   D27        1.32641  -0.00045   0.00277  -0.00824  -0.00546   1.32095
   D28        3.13416   0.00102   0.01164  -0.01602  -0.00436   3.12980
   D29        1.05260   0.00042   0.01031  -0.01802  -0.00772   1.04488
   D30       -1.04291   0.00109   0.01100  -0.01399  -0.00299  -1.04590
   D31        3.10305  -0.00055  -0.00921   0.00581  -0.00340   3.09966
   D32       -0.06620  -0.00041  -0.00558   0.00283  -0.00278  -0.06898
   D33        0.01988   0.00017   0.00027   0.00319   0.00347   0.02335
   D34        3.13381   0.00030   0.00390   0.00020   0.00408   3.13790
   D35       -3.08745   0.00052   0.00848  -0.00584   0.00263  -3.08482
   D36        0.01883   0.00018   0.01399  -0.02756  -0.01362   0.00522
   D37       -0.00297  -0.00008  -0.00082  -0.00298  -0.00377  -0.00674
   D38        3.10331  -0.00042   0.00468  -0.02470  -0.02002   3.08329
   D39        0.03768   0.00022   0.00510  -0.00141   0.00360   0.04128
   D40       -3.11380  -0.00003   0.00342  -0.00408  -0.00076  -3.11455
   D41       -3.13916  -0.00047  -0.00294  -0.00728  -0.01022   3.13380
   D42       -0.00745  -0.00072  -0.00462  -0.00995  -0.01458  -0.02203
   D43        3.13141  -0.00015  -0.00393   0.00366  -0.00035   3.13106
   D44        0.00704   0.00094   0.01347   0.00258   0.01593   0.02297
   D45        0.02400   0.00078   0.00398   0.00986   0.01386   0.03786
   D46       -3.10037   0.00187   0.02138   0.00878   0.03014  -3.07023
   D47       -0.01463   0.00025   0.00252   0.00333   0.00582  -0.00881
   D48       -3.12822   0.00010  -0.00119   0.00638   0.00518  -3.12304
   D49        3.11718  -0.00000   0.00086   0.00066   0.00147   3.11865
   D50        0.00359  -0.00015  -0.00284   0.00371   0.00083   0.00442
   D51       -0.01918  -0.00040  -0.00137  -0.00360  -0.00500  -0.02417
   D52       -3.12506  -0.00007  -0.00696   0.01839   0.01141  -3.11365
   D53        3.10550  -0.00138  -0.01821  -0.00247  -0.02071   3.08479
   D54       -0.00038  -0.00105  -0.02380   0.01951  -0.00431  -0.00469
   D55       -1.57545  -0.00099  -0.00520  -0.01842  -0.02366  -1.59911
   D56        2.62545  -0.00061  -0.00625  -0.01269  -0.01897   2.60648
   D57        0.51240  -0.00022  -0.00255  -0.01777  -0.02034   0.49206
   D58        1.58356   0.00008   0.01221  -0.01949  -0.00725   1.57631
   D59       -0.49872   0.00046   0.01117  -0.01376  -0.00256  -0.50128
   D60       -2.61177   0.00084   0.01486  -0.01884  -0.00393  -2.61571
         Item               Value     Threshold  Converged?
 Maximum Force            0.006711     0.000450     NO 
 RMS     Force            0.001301     0.000300     NO 
 Maximum Displacement     0.226864     0.001800     NO 
 RMS     Displacement     0.060273     0.001200     NO 
 Predicted change in Energy=-5.704282D-04
 GradGradGradGradGradGradGradGradGradGradGradGradGradGradGradGradGradGrad

                          Input orientation:                          
 ---------------------------------------------------------------------
 Center     Atomic      Atomic             Coordinates (Angstroms)
 Number     Number       Type             X           Y           Z
 ---------------------------------------------------------------------
      1          8           0        7.806436    8.862579    3.321699
      2          8           0        6.424448    7.702752    4.730540
      3          7           0        7.258117    9.642893    5.393017
      4          1           0        6.742310    9.414023    6.216262
      5          7           0        5.587624    3.536436    1.104499
      6          6           0        7.231313    8.753277    4.372607
      7          6           0        6.254607    6.691693    3.793900
      8          6           0        5.813405    4.610929    1.996507
      9          6           0        7.092320    4.896832    2.472907
     10          1           0        7.931717    4.313033    2.127000
     11          6           0        7.320815    5.924098    3.369167
     12          1           0        8.317358    6.147267    3.718177
     13          6           0        4.724736    5.374818    2.463630
     14          6           0        4.976757    6.415306    3.348445
     15          1           0        4.154121    6.997920    3.739882
     16          6           0        8.050137   10.835918    5.333030
     17          1           0        8.184411   11.114014    4.291220
     18          1           0        9.042631   10.713367    5.773988
     19          1           0        7.546834   11.650666    5.848217
     20          6           0        6.598721    2.513582    1.065463
     21          1           0        7.524961    2.811515    0.549432
     22          1           0        6.205608    1.647993    0.532607
     23          1           0        6.862251    2.196645    2.072640
     24          6           0        3.319781    5.071221    2.069674
     25          1           0        2.996246    5.617482    1.180796
     26          1           0        2.622075    5.344888    2.858803
     27          1           0        3.190034    4.013168    1.845199
     28          6           0        5.169468    3.906986   -0.232234
     29          1           0        4.398622    4.669525   -0.211615
     30          1           0        4.763051    3.035758   -0.747097
     31          1           0        5.999147    4.295524   -0.841376
 ---------------------------------------------------------------------
                    Distance matrix (angstroms):
                    1          2          3          4          5
     1  O    0.000000
     2  O    2.289088   0.000000
     3  N    2.280329   2.213148   0.000000
     4  H    3.132882   2.288418   0.998083   0.000000
     5  N    6.181174   5.586290   7.646617   7.874608   0.000000
     6  C    1.202963   1.372134   1.354021   2.018607   6.371631
     7  C    2.709962   1.388661   3.503396   3.676516   4.199213
     8  C    4.879020   4.172251   6.240524   6.460566   1.414635
     9  C    4.117956   3.662807   5.574911   5.877094   2.446902
    10  H    4.705462   4.532160   6.287130   6.645062   2.672712
    11  C    2.978717   2.412555   4.234305   4.540947   3.719355
    12  H    2.791265   2.650947   4.018269   4.403737   4.593387
    13  C    4.732614   3.667040   5.763314   5.870948   2.443657
    14  C    3.741249   2.379814   4.449965   4.509307   3.700858
    15  H    4.122043   2.575379   4.400401   4.320733   4.580616
    16  C    2.828234   3.580864   1.433250   2.124216   8.787883
    17  H    2.480280   3.863571   2.058197   2.945405   8.620799
    18  H    3.311694   4.124011   2.115548   2.678689   9.233068
    19  H    3.771487   4.253820   2.078875   2.405263   9.601151
    20  C    6.845359   6.355363   8.365978   8.612051   1.438774
    21  H    6.661837   6.528169   8.378499   8.736053   2.141702
    22  H    7.898857   7.370932   9.415402   9.638631   2.067651
    23  H    6.847358   6.129708   8.162611   8.323133   2.087345
    24  C    6.006000   4.862522   6.888780   6.911427   2.903488
    25  H    6.184824   5.357388   7.218745   7.335028   3.324426
    26  H    6.282198   4.849841   6.810871   6.693782   3.891344
    27  H    6.856239   5.692070   7.799366   7.803467   2.554280
    28  C    6.643940   6.372750   8.300996   8.624639   1.448799
    29  H    6.455943   6.142420   8.020161   8.325907   2.104702
    30  H    7.731050   7.385498   9.358450   9.648218   2.087824
    31  H    6.438593   6.544947   8.309453   8.749947   2.128849
                    6          7          8          9         10
     6  C    0.000000
     7  C    2.353504   0.000000
     8  C    4.981502   2.784755   0.000000
     9  C    4.301203   2.380822   1.394389   0.000000
    10  H    5.024846   3.353994   2.143133   1.079379   0.000000
    11  C    3.003191   1.380725   2.425055   1.382305   2.124078
    12  H    2.898113   2.134731   3.405035   2.148256   2.458653
    13  C    4.619644   2.417496   1.409585   2.415370   3.394913
    14  C    3.405589   1.381203   2.404890   2.747352   3.826653
    15  H    3.598712   2.123378   3.389735   3.827899   4.907162
    16  C    2.435217   4.771525   7.408498   6.661116   7.269159
    17  H    2.547174   4.850607   7.292289   6.569039   7.141501
    18  H    3.014414   5.278985   7.870007   6.966558   7.449759
    19  H    3.266779   5.521004   8.209650   7.563966   8.236288
    20  C    7.090216   5.001939   2.425371   2.811479   2.478258
    21  H    7.071593   5.214993   2.874255   2.869752   2.215566
    22  H    8.141421   6.006442   3.328035   3.886641   3.553025
    23  H    6.958123   4.851538   2.633371   2.739371   2.371879
    24  C    5.844752   3.769893   2.536806   3.798034   4.674194
    25  H    6.160898   4.312674   3.100793   4.355078   5.191894
    26  H    5.929063   3.985421   3.386272   4.509186   5.458256
    27  H    6.722229   4.512598   2.694863   4.050026   4.759505
    28  C    6.995877   5.014167   2.424351   3.463371   3.655254
    29  H    6.761379   4.855717   2.623136   3.809768   4.251937
    30  H    8.061868   6.017579   3.333432   4.388338   4.464562
    31  H    6.969606   5.224239   2.861391   3.541337   3.542089
                   11         12         13         14         15
    11  C    0.000000
    12  H    1.079217   0.000000
    13  C    2.803807   3.882976   0.000000
    14  C    2.395063   3.371671   1.388895   0.000000
    15  H    3.364294   4.249308   2.142167   1.081384   0.000000
    16  C    5.339911   4.966146   7.008236   5.738123   5.696253
    17  H    5.341461   5.001462   6.946064   5.766777   5.787006
    18  H    5.628936   5.059807   7.622519   6.394366   6.468359
    19  H    6.244227   5.951318   7.668503   6.345325   6.132179
    20  C    4.178526   4.816043   3.695045   4.802731   5.765229
    21  H    4.204848   4.668627   4.251581   5.226388   6.250402
    22  H    5.251174   5.903458   4.450961   5.671534   6.566348
    23  H    3.973055   4.520237   3.850017   4.793732   5.758984
    24  C    4.292360   5.371333   1.490393   2.487447   2.682888
    25  H    4.856426   5.918885   2.166154   3.042639   3.129729
    26  H    4.761734   5.815374   2.139682   2.632502   2.419913
    27  H    4.799738   5.861047   2.142862   3.349985   3.664428
    28  C    4.654795   5.525741   3.101612   4.376080   5.134443
    29  H    4.789066   5.743124   2.785807   4.006996   4.592987
    30  H    5.641657   6.500250   3.972586   5.314178   6.016852
    31  H    4.704012   5.439906   3.702980   4.805555   5.629830
                   16         17         18         19         20
    16  C    0.000000
    17  H    1.086617   0.000000
    18  H    1.092935   1.759450   0.000000
    19  H    1.087450   1.765996   1.766763   0.000000
    20  C    9.464672   9.321337   9.766236  10.356638   0.000000
    21  H    9.356798   9.130571   9.593674  10.305736   1.101351
    22  H   10.529213  10.375374  10.849045  11.406493   1.089825
    23  H    9.310116   9.283839   9.538793  10.203046   1.088256
    24  C    8.139871   8.069401   8.849111   8.685302   4.278014
    25  H    8.367493   8.173350   9.144628   8.882116   4.756607
    26  H    8.107840   8.140897   8.862415   8.541234   5.200583
    27  H    9.073891   9.019358   9.725273   9.661120   3.804719
    28  C    9.342404   9.027334   9.869291  10.128590   2.380831
    29  H    9.060963   8.725774   9.691351   9.765712   3.334584
    30  H   10.421870  10.116746  10.944635  11.201083   2.632057
    31  H    9.225324   8.809694   9.706418  10.062013   2.677843
                   21         22         23         24         25
    21  H    0.000000
    22  H    1.759193   0.000000
    23  H    1.771274   1.761790   0.000000
    24  C    5.010085   4.733821   4.562049   0.000000
    25  H    5.364823   5.145579   5.238654   1.092328   0.000000
    26  H    5.982430   5.649772   5.339342   1.088307   1.740695
    27  H    4.681300   4.051004   4.103250   1.089358   1.747229
    28  C    2.712823   2.600311   3.332150   3.174203   3.105695
    29  H    3.715560   3.598433   4.171621   2.555296   2.191822
    30  H    3.059317   2.375816   3.614093   3.763023   3.674734
    31  H    2.542585   2.989962   3.693471   4.031739   3.854110
                   26         27         28         29         30
    26  H    0.000000
    27  H    1.767329   0.000000
    28  C    4.255735   2.871439   0.000000
    29  H    3.611052   2.474262   1.084479   0.000000
    30  H    4.787314   3.185861   1.090549   1.757483   0.000000
    31  H    5.118311   3.897246   1.100174   1.760158   1.767436
                   31
    31  H    0.000000
 Stoichiometry    C11H16N2O2
 Framework group  C1[X(C11H16N2O2)]
 Deg. of freedom    87
 Full point group                 C1      NOp   1
 Largest Abelian subgroup         C1      NOp   1
 Largest concise Abelian subgroup C1      NOp   1
                         Standard orientation:                         
 ---------------------------------------------------------------------
 Center     Atomic      Atomic             Coordinates (Angstroms)
 Number     Number       Type             X           Y           Z
 ---------------------------------------------------------------------
      1          8           0       -2.678085   -0.811150    1.084183
      2          8           0       -2.094487    0.434705   -0.745348
      3          7           0       -4.235199    0.214051   -0.228928
      4          1           0       -4.337197    0.773587   -1.049101
      5          7           0        3.388478   -0.331385    0.000874
      6          6           0       -2.978536   -0.131492    0.138184
      7          6           0       -0.743623    0.208557   -0.516425
      8          6           0        1.994277   -0.149755   -0.155346
      9          6           0        1.146408   -1.233077   -0.383058
     10          1           0        1.553788   -2.232423   -0.403302
     11          6           0       -0.213041   -1.065082   -0.568644
     12          1           0       -0.862327   -1.912416   -0.727280
     13          6           0        1.450802    1.150767   -0.140893
     14          6           0        0.080030    1.297803   -0.309397
     15          1           0       -0.355209    2.287561   -0.327719
     16          6           0       -5.385867   -0.258513    0.483007
     17          1           0       -5.098255   -0.472975    1.508687
     18          1           0       -5.805906   -1.173740    0.058231
     19          1           0       -6.163903    0.501178    0.491750
     20          6           0        3.935946   -1.558084   -0.514450
     21          1           0        3.702710   -2.447989    0.091060
     22          1           0        5.022095   -1.474576   -0.546474
     23          1           0        3.583083   -1.739282   -1.527839
     24          6           0        2.305697    2.362644    0.006690
     25          1           0        2.430121    2.675511    1.045830
     26          1           0        1.872120    3.215457   -0.512090
     27          1           0        3.307518    2.192169   -0.385730
     28          6           0        3.916559   -0.037779    1.317667
     29          1           0        3.517803    0.891815    1.708747
     30          1           0        5.001572    0.059745    1.267346
     31          1           0        3.687704   -0.826651    2.049575
 ---------------------------------------------------------------------
 Rotational constants (GHZ):           1.5959023           0.2647791           0.2454696
 Standard basis: def2TZVP (5D, 7F)
 There are   636 symmetry adapted cartesian basis functions of A   symmetry.
 There are   561 symmetry adapted basis functions of A   symmetry.
   561 basis functions,   893 primitive gaussians,   636 cartesian basis functions
    56 alpha electrons       56 beta electrons
       nuclear repulsion energy       993.9290475015 Hartrees.
 NAtoms=   31 NActive=   31 NUniq=   31 SFac= 1.00D+00 NAtFMM=   60 NAOKFM=F Big=F
 Integral buffers will be    131072 words long.
 Raffenetti 2 integral format.
 Two-electron integral symmetry is turned on.
 Nuclear repulsion after empirical dispersion term =      993.9274154133 Hartrees.
 One-electron integrals computed using PRISM.
   1 Symmetry operations used in ECPInt.
 ECPInt:  NShTT=   26335 NPrTT=   78984 LenC2=   23130 LenP2D=   51201.
 LDataN:  DoStor=T MaxTD1= 6 Len=  172
 NBasis=   561 RedAO= T EigKep=  5.61D-06  NBF=   561
 NBsUse=   561 1.00D-06 EigRej= -1.00D+00 NBFU=   561
 Initial guess from the checkpoint file:  "/mnt/lustre/users/oakerele/pdoc/ty/aminocarb/AC/6219407.sched01/Gau-44329.chk"
 B after Tr=     0.000000    0.000000   -0.000000
         Rot=    0.999702   -0.024377   -0.000225    0.001617 Ang=  -2.80 deg.
 ExpMin= 9.52D-02 ExpMax= 2.70D+04 ExpMxC= 9.22D+02 IAcc=3 IRadAn=         5 AccDes= 0.00D+00
 Harris functional with IExCor= 1009 and IRadAn=       5 diagonalized for initial guess.
 HarFok:  IExCor= 1009 AccDes= 0.00D+00 IRadAn=         5 IDoV= 1 UseB2=F ITyADJ=14
 ICtDFT=  3500011 ScaDFX=  1.000000  1.000000  1.000000  1.000000
 FoFCou: FMM=F IPFlag=           0 FMFlag=      100000 FMFlg1=           0
         NFxFlg=           0 DoJE=T BraDBF=F KetDBF=T FulRan=T
         wScrn=  0.000000 ICntrl=       500 IOpCl=  0 I1Cent=   200000004 NGrid=           0
         NMat0=    1 NMatS0=      1 NMatT0=    0 NMatD0=    1 NMtDS0=    0 NMtDT0=    0
 Petite list used in FoFCou.
 Requested convergence on RMS density matrix=1.00D-08 within 128 cycles.
 Requested convergence on MAX density matrix=1.00D-06.
 Requested convergence on             energy=1.00D-06.
 No special actions if energy rises.
 Integral accuracy reduced to 1.0D-05 until final iterations.
 Initial convergence to 1.0D-05 achieved.  Increase integral accuracy.
 SCF Done:  E(RM06L) =  -688.930390051     A.U. after   17 cycles
            NFock= 17  Conv=0.41D-08     -V/T= 2.0040
   1 Symmetry operations used in ECPInt.
 ECPInt:  NShTT=   26335 NPrTT=   78984 LenC2=   23130 LenP2D=   51201.
 LDataN:  DoStor=T MaxTD1= 7 Len=  274
 Calling FoFJK, ICntrl=      2527 FMM=F ISym2X=0 I1Cent= 0 IOpClX= 0 NMat=1 NMatS=1 NMatT=0.
 ***** Axes restored to original set *****
 -------------------------------------------------------------------
 Center     Atomic                   Forces (Hartrees/Bohr)
 Number     Number              X              Y              Z
 -------------------------------------------------------------------
      1        8           0.000479999   -0.000029534   -0.000932042
      2        8          -0.001997476   -0.000014609   -0.001094153
      3        7           0.000562149   -0.001351450   -0.004358481
      4        1          -0.001794625   -0.000980369    0.004474093
      5        7          -0.001176480    0.001537370    0.000812806
      6        6           0.000349579    0.000854325    0.001936727
      7        6           0.001923211   -0.001255042   -0.001110214
      8        6          -0.001302243    0.000740848    0.000622652
      9        6          -0.000310495    0.000836351    0.000549577
     10        1           0.001059601   -0.000656601   -0.000406009
     11        6          -0.000332995    0.001055183    0.000140962
     12        1           0.001358502   -0.000091577    0.000241709
     13        6           0.002652977   -0.000276476   -0.000977294
     14        6          -0.000146432   -0.000040326    0.002083910
     15        1          -0.001226469    0.001237513   -0.000327523
     16        6           0.001838612    0.002328904   -0.000364253
     17        1          -0.000095009   -0.000114872   -0.000459050
     18        1          -0.000034031   -0.000672033    0.000587304
     19        1          -0.000629555    0.000307586    0.000131229
     20        6           0.002052658   -0.003781806   -0.000429171
     21        1          -0.000247362    0.000945902    0.000066323
     22        1          -0.000470305   -0.000336080   -0.000294234
     23        1          -0.000236903    0.000419669    0.000409587
     24        6          -0.003375664   -0.001277501   -0.001430870
     25        1           0.001300898    0.000679585   -0.000713887
     26        1           0.000355405   -0.000092330    0.000927067
     27        1           0.000691405   -0.000564354    0.000416207
     28        6          -0.000643126    0.000244050   -0.002587243
     29        1          -0.001062406    0.000900949    0.001289214
     30        1          -0.000070008   -0.000513794    0.000191288
     31        1           0.000526587   -0.000039485    0.000603769
 -------------------------------------------------------------------
 Cartesian Forces:  Max     0.004474093 RMS     0.001285587

 GradGradGradGradGradGradGradGradGradGradGradGradGradGradGradGradGradGrad
 Berny optimization.
 Using GEDIIS/GDIIS optimizer.
 FormGI is forming the generalized inverse of G from B-inverse, IUseBI=4.
 Internal  Forces:  Max     0.004840945 RMS     0.000976847
 Search for a local minimum.
 Step number   6 out of a maximum of  153
 All quantities printed in internal units (Hartrees-Bohrs-Radians)
 Mixed Optimization -- En-DIIS/RFO-DIIS
 Update second derivatives using D2CorX and points    3    4    5    6
 DE= -4.12D-04 DEPred=-5.70D-04 R= 7.23D-01
 TightC=F SS=  1.41D+00  RLast= 1.88D-01 DXNew= 1.1674D+00 5.6515D-01
 Trust test= 7.23D-01 RLast= 1.88D-01 DXMaxT set to 6.94D-01
 ITU=  1  0  1  0  1  0
 Use linear search instead of GDIIS.
     Eigenvalues ---    0.00567   0.00704   0.00895   0.00991   0.01199
     Eigenvalues ---    0.01508   0.01703   0.01772   0.01948   0.02176
     Eigenvalues ---    0.02190   0.02215   0.02233   0.02251   0.02307
     Eigenvalues ---    0.02333   0.02461   0.02501   0.02649   0.03123
     Eigenvalues ---    0.06995   0.07038   0.07077   0.07118   0.07277
     Eigenvalues ---    0.07428   0.07595   0.07705   0.15287   0.15981
     Eigenvalues ---    0.15985   0.15995   0.15999   0.16000   0.16000
     Eigenvalues ---    0.16000   0.16000   0.16000   0.16000   0.16000
     Eigenvalues ---    0.16003   0.16068   0.16169   0.17039   0.19709
     Eigenvalues ---    0.21867   0.22037   0.22558   0.23234   0.24569
     Eigenvalues ---    0.24906   0.24978   0.24993   0.25689   0.26398
     Eigenvalues ---    0.31699   0.35800   0.36238   0.38419   0.39221
     Eigenvalues ---    0.42511   0.43826   0.44283   0.44510   0.46099
     Eigenvalues ---    0.47367   0.48080   0.49175   0.50005   0.51210
     Eigenvalues ---    0.51371   0.51378   0.51382   0.51385   0.51385
     Eigenvalues ---    0.51388   0.51390   0.51400   0.51427   0.52359
     Eigenvalues ---    0.54854   0.57220   0.57702   0.57718   0.59962
     Eigenvalues ---    0.75697   0.98931
 RFO step:  Lambda=-2.86044515D-04 EMin= 5.67385501D-03
 Quartic linear search produced a step of -0.19462.
 Iteration  1 RMS(Cart)=  0.02479666 RMS(Int)=  0.00024854
 Iteration  2 RMS(Cart)=  0.00041909 RMS(Int)=  0.00000720
 Iteration  3 RMS(Cart)=  0.00000012 RMS(Int)=  0.00000720
 Variable       Old X    -DE/DX   Delta X   Delta X   Delta X     New X
                                 (Linear)    (Quad)   (Total)
    R1        2.27327   0.00104   0.00030   0.00016   0.00046   2.27373
    R2        2.59296   0.00041  -0.00044   0.00115   0.00071   2.59366
    R3        2.62419   0.00002   0.00073  -0.00092  -0.00019   2.62400
    R4        1.88610   0.00484   0.00090   0.00281   0.00371   1.88982
    R5        2.55873  -0.00032  -0.00051   0.00045  -0.00005   2.55867
    R6        2.70845   0.00215   0.00110   0.00170   0.00280   2.71124
    R7        2.67327   0.00065   0.00041   0.00105   0.00145   2.67472
    R8        2.71889   0.00274   0.00141   0.00217   0.00358   2.72247
    R9        2.73783   0.00097   0.00115   0.00014   0.00128   2.73911
   R10        2.60919   0.00054  -0.00047   0.00113   0.00066   2.60986
   R11        2.61010   0.00060  -0.00007   0.00068   0.00061   2.61071
   R12        2.63501   0.00144   0.00020   0.00183   0.00203   2.63704
   R13        2.66373  -0.00230  -0.00052  -0.00125  -0.00177   2.66196
   R14        2.03973   0.00131  -0.00000   0.00160   0.00160   2.04133
   R15        2.61218   0.00106   0.00035   0.00086   0.00121   2.61338
   R16        2.03943   0.00131   0.00014   0.00145   0.00159   2.04102
   R17        2.62463   0.00051   0.00005   0.00056   0.00060   2.62523
   R18        2.81643   0.00144   0.00106   0.00139   0.00245   2.81889
   R19        2.04352   0.00148   0.00000   0.00183   0.00183   2.04535
   R20        2.05341   0.00040  -0.00027   0.00104   0.00077   2.05418
   R21        2.06535   0.00028  -0.00044   0.00119   0.00075   2.06609
   R22        2.05498   0.00058  -0.00025   0.00124   0.00099   2.05597
   R23        2.08125   0.00002  -0.00070   0.00125   0.00056   2.08181
   R24        2.05947   0.00058  -0.00046   0.00153   0.00108   2.06055
   R25        2.05651   0.00020  -0.00027   0.00080   0.00053   2.05703
   R26        2.06420   0.00053  -0.00043   0.00137   0.00094   2.06514
   R27        2.05660   0.00042  -0.00039   0.00128   0.00089   2.05749
   R28        2.05859   0.00038  -0.00026   0.00100   0.00074   2.05933
   R29        2.04937   0.00141  -0.00003   0.00147   0.00145   2.05081
   R30        2.06084   0.00035  -0.00039   0.00117   0.00078   2.06162
   R31        2.07903   0.00005  -0.00065   0.00121   0.00056   2.07959
    A1        2.04138   0.00244  -0.00097   0.00728   0.00632   2.04769
    A2        2.04959   0.00055   0.00078   0.00065   0.00144   2.05103
    A3        2.10712  -0.00048  -0.00056  -0.00109  -0.00165   2.10547
    A4        2.12503  -0.00008  -0.00006  -0.00009  -0.00015   2.12488
    A5        2.03189   0.00114   0.00172   0.00372   0.00544   2.03733
    A6        2.01926  -0.00175  -0.00163   0.00076  -0.00090   2.01836
    A7        1.93866   0.00095  -0.00041   0.00320   0.00277   1.94143
    A8        2.18779  -0.00008  -0.00038   0.00041   0.00004   2.18782
    A9        2.20086   0.00020  -0.00049   0.00095   0.00047   2.20133
   A10        1.89450  -0.00011   0.00087  -0.00141  -0.00054   1.89396
   A11        2.11508   0.00154  -0.00089   0.00467   0.00376   2.11884
   A12        2.06733  -0.00242   0.00071  -0.00688  -0.00618   2.06115
   A13        2.09899   0.00087   0.00025   0.00160   0.00184   2.10083
   A14        2.11479   0.00306   0.00288   0.00171   0.00459   2.11938
   A15        2.09130  -0.00352  -0.00266  -0.00191  -0.00457   2.08673
   A16        2.07606   0.00047  -0.00012   0.00021   0.00010   2.07616
   A17        2.08619   0.00024   0.00051  -0.00020   0.00031   2.08650
   A18        2.12411  -0.00036  -0.00024   0.00025   0.00002   2.12412
   A19        2.07280   0.00012  -0.00026  -0.00005  -0.00031   2.07249
   A20        2.07711  -0.00083   0.00010  -0.00161  -0.00150   2.07560
   A21        2.09279   0.00084  -0.00014   0.00245   0.00230   2.09510
   A22        2.11296  -0.00002   0.00003  -0.00077  -0.00074   2.11223
   A23        2.06798   0.00074   0.00052   0.00063   0.00116   2.06914
   A24        2.12948  -0.00209  -0.00155  -0.00071  -0.00226   2.12722
   A25        2.08524   0.00135   0.00109  -0.00015   0.00094   2.08618
   A26        2.12145  -0.00089  -0.00045  -0.00109  -0.00154   2.11991
   A27        2.07060   0.00076   0.00021   0.00175   0.00196   2.07256
   A28        2.08999   0.00014   0.00036  -0.00053  -0.00017   2.08982
   A29        1.89805  -0.00010  -0.00059   0.00048  -0.00012   1.89794
   A30        1.97316  -0.00098  -0.00004  -0.00330  -0.00334   1.96982
   A31        1.92630  -0.00025  -0.00070   0.00007  -0.00063   1.92567
   A32        1.87896   0.00064   0.00055   0.00175   0.00229   1.88125
   A33        1.89617   0.00021   0.00050   0.00011   0.00061   1.89678
   A34        1.88932   0.00054   0.00035   0.00103   0.00138   1.89069
   A35        1.99480  -0.00121   0.00020  -0.00478  -0.00458   1.99022
   A36        1.90120   0.00005  -0.00121   0.00247   0.00126   1.90246
   A37        1.93062  -0.00058  -0.00060  -0.00166  -0.00226   1.92836
   A38        1.86411   0.00073   0.00055   0.00233   0.00288   1.86699
   A39        1.88469   0.00067   0.00064   0.00050   0.00113   1.88582
   A40        1.88446   0.00047   0.00049   0.00158   0.00208   1.88654
   A41        1.97408  -0.00169  -0.00002  -0.00527  -0.00530   1.96878
   A42        1.94062  -0.00050  -0.00057  -0.00118  -0.00175   1.93888
   A43        1.94399  -0.00077  -0.00134  -0.00102  -0.00236   1.94163
   A44        1.84877   0.00143   0.00104   0.00408   0.00512   1.85389
   A45        1.85747   0.00122   0.00025   0.00398   0.00423   1.86169
   A46        1.89367   0.00054   0.00082  -0.00003   0.00078   1.89445
   A47        1.94706  -0.00157  -0.00168  -0.00234  -0.00402   1.94304
   A48        1.91647  -0.00012  -0.00031   0.00008  -0.00023   1.91624
   A49        1.96440  -0.00072  -0.00000  -0.00286  -0.00287   1.96153
   A50        1.88159   0.00079   0.00049   0.00180   0.00229   1.88388
   A51        1.87365   0.00111   0.00072   0.00215   0.00287   1.87652
   A52        1.87736   0.00066   0.00090   0.00152   0.00241   1.87977
    D1       -0.00898   0.00003  -0.00180   0.00464   0.00284  -0.00614
    D2        3.12327   0.00005   0.00054  -0.00089  -0.00035   3.12292
    D3        1.10353  -0.00066   0.01576  -0.04332  -0.02756   1.07596
    D4       -2.10220  -0.00098   0.01706  -0.05417  -0.03711  -2.13931
    D5       -3.12461   0.00015  -0.00101   0.00366   0.00265  -3.12196
    D6        0.02641   0.00013  -0.00338   0.00924   0.00587   0.03228
    D7       -0.04025  -0.00005   0.00287  -0.00704  -0.00418  -0.04443
    D8        3.11077  -0.00008   0.00050  -0.00146  -0.00096   3.10981
    D9       -2.73968  -0.00026   0.00656  -0.02008  -0.01351  -2.75319
   D10        1.45766  -0.00037   0.00630  -0.02052  -0.01421   1.44345
   D11       -0.66122  -0.00021   0.00639  -0.01961  -0.01322  -0.67444
   D12        0.46101  -0.00008   0.00252  -0.00909  -0.00657   0.45444
   D13       -1.62484  -0.00020   0.00226  -0.00953  -0.00727  -1.63211
   D14        2.53946  -0.00004   0.00235  -0.00862  -0.00627   2.53319
   D15        0.35014  -0.00000  -0.00862   0.01068   0.00206   0.35220
   D16       -2.74195  -0.00027  -0.01139   0.01046  -0.00093  -2.74288
   D17       -1.97481  -0.00081  -0.00806   0.00055  -0.00751  -1.98232
   D18        1.21628  -0.00108  -0.01082   0.00033  -0.01050   1.20578
   D19       -1.28860   0.00046   0.00225  -0.00146   0.00077  -1.28783
   D20        2.91151   0.00028   0.00228  -0.00309  -0.00082   2.91069
   D21        0.84287   0.00002   0.00277  -0.00556  -0.00279   0.84008
   D22        1.07217   0.00002   0.00110   0.00710   0.00821   1.08038
   D23       -1.01091  -0.00016   0.00113   0.00548   0.00662  -1.00429
   D24       -3.07955  -0.00042   0.00163   0.00301   0.00465  -3.07490
   D25       -0.78654   0.00045   0.00133   0.00228   0.00360  -0.78293
   D26       -2.87146   0.00054   0.00199   0.00147   0.00345  -2.86801
   D27        1.32095   0.00026   0.00106   0.00136   0.00242   1.32337
   D28        3.12980  -0.00049   0.00085  -0.00763  -0.00678   3.12302
   D29        1.04488  -0.00040   0.00150  -0.00845  -0.00694   1.03794
   D30       -1.04590  -0.00069   0.00058  -0.00855  -0.00796  -1.05386
   D31        3.09966  -0.00050   0.00066  -0.01099  -0.01036   3.08930
   D32       -0.06898  -0.00035   0.00054  -0.00804  -0.00752  -0.07650
   D33        0.02335  -0.00006  -0.00067   0.00037  -0.00031   0.02304
   D34        3.13790   0.00009  -0.00079   0.00332   0.00254   3.14043
   D35       -3.08482   0.00035  -0.00051   0.01046   0.00992  -3.07490
   D36        0.00522   0.00068   0.00265   0.01333   0.01596   0.02118
   D37       -0.00674   0.00006   0.00073  -0.00018   0.00055  -0.00619
   D38        3.08329   0.00039   0.00390   0.00269   0.00659   3.08988
   D39        0.04128  -0.00007  -0.00070  -0.00069  -0.00138   0.03990
   D40       -3.11455   0.00009   0.00015   0.00001   0.00017  -3.11438
   D41        3.13380   0.00008   0.00199  -0.00053   0.00146   3.13526
   D42       -0.02203   0.00025   0.00284   0.00017   0.00301  -0.01902
   D43        3.13106   0.00014   0.00007   0.00032   0.00041   3.13147
   D44        0.02297   0.00004  -0.00310   0.00855   0.00546   0.02843
   D45        0.03786  -0.00020  -0.00270   0.00006  -0.00264   0.03523
   D46       -3.07023  -0.00030  -0.00587   0.00829   0.00241  -3.06782
   D47       -0.00881  -0.00010  -0.00113  -0.00037  -0.00150  -0.01031
   D48       -3.12304  -0.00027  -0.00101  -0.00341  -0.00442  -3.12746
   D49        3.11865   0.00006  -0.00029   0.00032   0.00004   3.11869
   D50        0.00442  -0.00010  -0.00016  -0.00271  -0.00287   0.00155
   D51       -0.02417   0.00006   0.00097  -0.00006   0.00092  -0.02326
   D52       -3.11365  -0.00030  -0.00222  -0.00303  -0.00525  -3.11889
   D53        3.08479   0.00009   0.00403  -0.00809  -0.00407   3.08071
   D54       -0.00469  -0.00027   0.00084  -0.01106  -0.01023  -0.01492
   D55       -1.59911   0.00027   0.00460  -0.00449   0.00012  -1.59899
   D56        2.60648  -0.00007   0.00369  -0.00532  -0.00162   2.60487
   D57        0.49206   0.00011   0.00396  -0.00376   0.00021   0.49227
   D58        1.57631   0.00018   0.00141   0.00380   0.00521   1.58152
   D59       -0.50128  -0.00016   0.00050   0.00298   0.00347  -0.49781
   D60       -2.61571   0.00002   0.00077   0.00454   0.00530  -2.61041
         Item               Value     Threshold  Converged?
 Maximum Force            0.004841     0.000450     NO 
 RMS     Force            0.000977     0.000300     NO 
 Maximum Displacement     0.122882     0.001800     NO 
 RMS     Displacement     0.024981     0.001200     NO 
 Predicted change in Energy=-1.751469D-04
 GradGradGradGradGradGradGradGradGradGradGradGradGradGradGradGradGradGrad

                          Input orientation:                          
 ---------------------------------------------------------------------
 Center     Atomic      Atomic             Coordinates (Angstroms)
 Number     Number       Type             X           Y           Z
 ---------------------------------------------------------------------
      1          8           0        7.847984    8.869966    3.338419
      2          8           0        6.414578    7.722317    4.706186
      3          7           0        7.249189    9.652563    5.395352
      4          1           0        6.710180    9.426600    6.206836
      5          7           0        5.588245    3.531090    1.107277
      6          6           0        7.243258    8.764539    4.373260
      7          6           0        6.255661    6.709982    3.769159
      8          6           0        5.818415    4.612684    1.990760
      9          6           0        7.098721    4.909228    2.460003
     10          1           0        7.940494    4.326206    2.115921
     11          6           0        7.325508    5.944809    3.348076
     12          1           0        8.322859    6.172922    3.694175
     13          6           0        4.728693    5.375948    2.453604
     14          6           0        4.977275    6.425083    3.329639
     15          1           0        4.152096    7.010740    3.713797
     16          6           0        8.057107   10.837695    5.361033
     17          1           0        8.231639   11.111539    4.323646
     18          1           0        9.030994   10.701870    5.839015
     19          1           0        7.544311   11.659291    5.856723
     20          6           0        6.596786    2.503196    1.064770
     21          1           0        7.518405    2.800406    0.539502
     22          1           0        6.197086    1.635105    0.539778
     23          1           0        6.867855    2.193521    2.072507
     24          6           0        3.323363    5.057418    2.067951
     25          1           0        2.998039    5.593156    1.172732
     26          1           0        2.627733    5.335082    2.858163
     27          1           0        3.202724    3.995001    1.857537
     28          6           0        5.150644    3.892728   -0.226404
     29          1           0        4.377567    4.653743   -0.195371
     30          1           0        4.739851    3.016818   -0.730617
     31          1           0        5.972801    4.280860   -0.846442
 ---------------------------------------------------------------------
                    Distance matrix (angstroms):
                    1          2          3          4          5
     1  O    0.000000
     2  O    2.289659   0.000000
     3  N    2.280787   2.213001   0.000000
     4  H    3.135643   2.289959   1.000048   0.000000
     5  N    6.211925   5.585818   7.656289   7.875359   0.000000
     6  C    1.203206   1.372507   1.353992   2.021014   6.387073
     7  C    2.717822   1.388559   3.505765   3.678161   4.199573
     8  C    4.905078   4.171183   6.248099   6.460985   1.415403
     9  C    4.125585   3.664268   5.580156   5.881868   2.451666
    10  H    4.706253   4.535578   6.293064   6.653065   2.680047
    11  C    2.971468   2.415325   4.236108   4.546868   3.723613
    12  H    2.761542   2.658257   4.019288   4.415951   4.598851
    13  C    4.766658   3.663575   5.770287   5.866926   2.440272
    14  C    3.770743   2.375614   4.454817   4.504478   3.699645
    15  H    4.154181   2.570993   4.404411   4.312240   4.578693
    16  C    2.829603   3.582221   1.434729   2.126214   8.807735
    17  H    2.478410   3.864567   2.059702   2.949621   8.648455
    18  H    3.317885   4.123914   2.114878   2.673534   9.255374
    19  H    3.770200   4.254385   2.080124   2.408996   9.615148
    20  C    6.875371   6.366501   8.384093   8.624803   1.440669
    21  H    6.691944   6.542545   8.402607   8.756617   2.140510
    22  H    7.931019   7.379730   9.432028   9.648119   2.070629
    23  H    6.865719   6.140791   8.174597   8.332765   2.087621
    24  C    6.051595   4.859792   6.899207   6.905841   2.895214
    25  H    6.240965   5.356432   7.237512   7.336040   3.311430
    26  H    6.322742   4.842962   6.814384   6.679858   3.883892
    27  H    6.894689   5.685393   7.803718   7.792363   2.543385
    28  C    6.690030   6.371321   8.317676   8.628005   1.449477
    29  H    6.504460   6.131136   8.030604   8.319225   2.103089
    30  H    7.776688   7.382768   9.373227   9.648614   2.088565
    31  H    6.487624   6.547555   8.333328   8.761912   2.127689
                    6          7          8          9         10
     6  C    0.000000
     7  C    2.358281   0.000000
     8  C    4.994435   2.784340   0.000000
     9  C    4.306375   2.380621   1.395461   0.000000
    10  H    5.027974   3.354735   2.144984   1.080227   0.000000
    11  C    3.001441   1.381077   2.426560   1.382944   2.125156
    12  H    2.888455   2.137139   3.407082   2.149097   2.459156
    13  C    4.635802   2.417015   1.408649   2.415554   3.395830
    14  C    3.420070   1.381527   2.405183   2.748566   3.828716
    15  H    3.614689   2.125678   3.390597   3.830267   4.910386
    16  C    2.436395   4.776744   7.424368   6.669423   7.276251
    17  H    2.547110   4.856506   7.314447   6.574598   7.141398
    18  H    3.016238   5.284122   7.887200   6.978976   7.463224
    19  H    3.266632   5.523966   8.220648   7.569650   8.241644
    20  C    7.111149   5.012697   2.431719   2.826234   2.496765
    21  H    7.095371   5.225896   2.877580   2.882982   2.234127
    22  H    8.162039   6.015539   3.333874   3.901293   3.572915
    23  H    6.972279   4.863315   2.638249   2.752911   2.387632
    24  C    5.867092   3.771399   2.535553   3.798551   4.674920
    25  H    6.190552   4.312869   3.095967   4.352058   5.188702
    26  H    5.946407   3.985239   3.384479   4.508837   5.458405
    27  H    6.738194   4.510637   2.690932   4.046920   4.756356
    28  C    7.019293   5.012236   2.424885   3.470599   3.668468
    29  H    6.781093   4.844879   2.618567   3.810638   4.259555
    30  H    8.084114   6.015407   3.334063   4.396082   4.478994
    31  H    6.997337   5.223449   2.860709   3.548961   3.556610
                   11         12         13         14         15
    11  C    0.000000
    12  H    1.080060   0.000000
    13  C    2.804840   3.884870   0.000000
    14  C    2.396915   3.374819   1.389213   0.000000
    15  H    3.367566   4.254126   2.143150   1.082354   0.000000
    16  C    5.341121   4.960761   7.025821   5.751789   5.710348
    17  H    5.335533   4.979407   6.976008   5.791529   5.816454
    18  H    5.634101   5.060945   7.637816   6.404726   6.476467
    19  H    6.244717   5.948361   7.680450   6.353956   6.140707
    20  C    4.193950   4.833217   3.697477   4.809745   5.771638
    21  H    4.220493   4.687534   4.252023   5.232637   6.255804
    22  H    5.266253   5.921226   4.451159   5.675839   6.569157
    23  H    3.988569   4.536791   3.853453   4.802166   5.768429
    24  C    4.294571   5.374376   1.491691   2.489535   2.685344
    25  H    4.856209   5.920094   2.164018   3.043308   3.130240
    26  H    4.762443   5.816816   2.139946   2.632629   2.421492
    27  H    4.797999   5.859382   2.142637   3.349838   3.666291
    28  C    4.660254   5.534724   3.091994   4.369018   5.122917
    29  H    4.786775   5.744720   2.768021   3.990362   4.570324
    30  H    5.647520   6.509817   3.962939   5.306441   6.004139
    31  H    4.710894   5.451594   3.692876   4.798793   5.618095
                   16         17         18         19         20
    16  C    0.000000
    17  H    1.087025   0.000000
    18  H    1.093330   1.761573   0.000000
    19  H    1.087974   1.767138   1.768387   0.000000
    20  C    9.489693   9.348614   9.794745  10.377605   0.000000
    21  H    9.388044   9.159879   9.633581  10.332151   1.101645
    22  H   10.554233  10.404800  10.877462  11.426689   1.090394
    23  H    9.324723   9.298311   9.552893  10.216589   1.088536
    24  C    8.164822   8.113674   8.868923   8.703787   4.271501
    25  H    8.404833   8.232337   9.179853   8.911024   4.744522
    26  H    8.125343   8.180395   8.870718   8.553345   5.195115
    27  H    9.091863   9.056312   9.736682   9.673893   3.791255
    28  C    9.375475   9.072305   9.910138  10.151530   2.385216
    29  H    9.091419   8.773740   9.728722   9.784366   3.337326
    30  H   10.453635  10.161824  10.983350  11.222761   2.633520
    31  H    9.266561   8.859477   9.761006  10.091745   2.683688
                   21         22         23         24         25
    21  H    0.000000
    22  H    1.761764   0.000000
    23  H    1.772464   1.763807   0.000000
    24  C    5.002863   4.722905   4.556902   0.000000
    25  H    5.351087   5.128421   5.229014   1.092826   0.000000
    26  H    5.976574   5.639594   5.335288   1.088775   1.744823
    27  H    4.667908   4.033831   4.089588   1.089752   1.750701
    28  C    2.717732   2.603639   3.334833   3.155872   3.079407
    29  H    3.720183   3.600454   4.171031   2.529215   2.158077
    30  H    3.062743   2.376251   3.614377   3.741988   3.646116
    31  H    2.549799   2.995318   3.698428   4.014506   3.827322
                   26         27         28         29         30
    26  H    0.000000
    27  H    1.768526   0.000000
    28  C    4.237926   2.854410   0.000000
    29  H    3.584719   2.455326   1.085244   0.000000
    30  H    4.765998   3.165145   1.090963   1.759904   0.000000
    31  H    5.101467   3.881564   1.100471   1.762869   1.769571
                   31
    31  H    0.000000
 Stoichiometry    C11H16N2O2
 Framework group  C1[X(C11H16N2O2)]
 Deg. of freedom    87
 Full point group                 C1      NOp   1
 Largest Abelian subgroup         C1      NOp   1
 Largest concise Abelian subgroup C1      NOp   1
                         Standard orientation:                         
 ---------------------------------------------------------------------
 Center     Atomic      Atomic             Coordinates (Angstroms)
 Number     Number       Type             X           Y           Z
 ---------------------------------------------------------------------
      1          8           0       -2.704119   -0.842589    1.068130
      2          8           0       -2.091522    0.450927   -0.719069
      3          7           0       -4.239108    0.232965   -0.231478
      4          1           0       -4.329518    0.814836   -1.039777
      5          7           0        3.392803   -0.335139   -0.007994
      6          6           0       -2.989443   -0.134464    0.138154
      7          6           0       -0.742965    0.211959   -0.490191
      8          6           0        1.996429   -0.155280   -0.153443
      9          6           0        1.142140   -1.237018   -0.371028
     10          1           0        1.546002   -2.238657   -0.393470
     11          6           0       -0.218875   -1.064615   -0.545526
     12          1           0       -0.871821   -1.910916   -0.700336
     13          6           0        1.457639    1.146115   -0.134308
     14          6           0        0.085817    1.299202   -0.291094
     15          1           0       -0.346039    2.291623   -0.300588
     16          6           0       -5.402429   -0.252376    0.453778
     17          1           0       -5.126044   -0.507429    1.473671
     18          1           0       -5.826943   -1.146446   -0.010761
     19          1           0       -6.171985    0.516135    0.483165
     20          6           0        3.945521   -1.561189   -0.524553
     21          1           0        3.717712   -2.448712    0.087025
     22          1           0        5.031553   -1.472139   -0.564080
     23          1           0        3.584531   -1.745988   -1.534724
     24          6           0        2.321683    2.354638    0.000018
     25          1           0        2.458377    2.664183    1.039136
     26          1           0        1.885009    3.207820   -0.516537
     27          1           0        3.316895    2.175717   -0.406306
     28          6           0        3.931900   -0.027008    1.301743
     29          1           0        3.530551    0.905911    1.684284
     30          1           0        5.016460    0.073845    1.240435
     31          1           0        3.710011   -0.811059    2.041381
 ---------------------------------------------------------------------
 Rotational constants (GHZ):           1.6073506           0.2637190           0.2440959
 Standard basis: def2TZVP (5D, 7F)
 There are   636 symmetry adapted cartesian basis functions of A   symmetry.
 There are   561 symmetry adapted basis functions of A   symmetry.
   561 basis functions,   893 primitive gaussians,   636 cartesian basis functions
    56 alpha electrons       56 beta electrons
       nuclear repulsion energy       993.2101610929 Hartrees.
 NAtoms=   31 NActive=   31 NUniq=   31 SFac= 1.00D+00 NAtFMM=   60 NAOKFM=F Big=F
 Integral buffers will be    131072 words long.
 Raffenetti 2 integral format.
 Two-electron integral symmetry is turned on.
 Nuclear repulsion after empirical dispersion term =      993.2085317806 Hartrees.
 One-electron integrals computed using PRISM.
   1 Symmetry operations used in ECPInt.
 ECPInt:  NShTT=   26335 NPrTT=   78984 LenC2=   23110 LenP2D=   51158.
 LDataN:  DoStor=T MaxTD1= 6 Len=  172
 NBasis=   561 RedAO= T EigKep=  5.58D-06  NBF=   561
 NBsUse=   561 1.00D-06 EigRej= -1.00D+00 NBFU=   561
 Initial guess from the checkpoint file:  "/mnt/lustre/users/oakerele/pdoc/ty/aminocarb/AC/6219407.sched01/Gau-44329.chk"
 B after Tr=    -0.000000   -0.000000    0.000000
         Rot=    0.999999   -0.001508    0.000128    0.000568 Ang=  -0.19 deg.
 ExpMin= 9.52D-02 ExpMax= 2.70D+04 ExpMxC= 9.22D+02 IAcc=3 IRadAn=         5 AccDes= 0.00D+00
 Harris functional with IExCor= 1009 and IRadAn=       5 diagonalized for initial guess.
 HarFok:  IExCor= 1009 AccDes= 0.00D+00 IRadAn=         5 IDoV= 1 UseB2=F ITyADJ=14
 ICtDFT=  3500011 ScaDFX=  1.000000  1.000000  1.000000  1.000000
 FoFCou: FMM=F IPFlag=           0 FMFlag=      100000 FMFlg1=           0
         NFxFlg=           0 DoJE=T BraDBF=F KetDBF=T FulRan=T
         wScrn=  0.000000 ICntrl=       500 IOpCl=  0 I1Cent=   200000004 NGrid=           0
         NMat0=    1 NMatS0=      1 NMatT0=    0 NMatD0=    1 NMtDS0=    0 NMtDT0=    0
 Petite list used in FoFCou.
 Requested convergence on RMS density matrix=1.00D-08 within 128 cycles.
 Requested convergence on MAX density matrix=1.00D-06.
 Requested convergence on             energy=1.00D-06.
 No special actions if energy rises.
 Integral accuracy reduced to 1.0D-05 until final iterations.
 Initial convergence to 1.0D-05 achieved.  Increase integral accuracy.
 SCF Done:  E(RM06L) =  -688.930659094     A.U. after   14 cycles
            NFock= 14  Conv=0.79D-08     -V/T= 2.0040
   1 Symmetry operations used in ECPInt.
 ECPInt:  NShTT=   26335 NPrTT=   78984 LenC2=   23110 LenP2D=   51158.
 LDataN:  DoStor=T MaxTD1= 7 Len=  274
 Calling FoFJK, ICntrl=      2527 FMM=F ISym2X=0 I1Cent= 0 IOpClX= 0 NMat=1 NMatS=1 NMatT=0.
 ***** Axes restored to original set *****
 -------------------------------------------------------------------
 Center     Atomic                   Forces (Hartrees/Bohr)
 Number     Number              X              Y              Z
 -------------------------------------------------------------------
      1        8           0.000483511   -0.000088707   -0.000545187
      2        8          -0.001413903    0.000398689   -0.001049931
      3        7           0.000290989   -0.000924185   -0.003100961
      4        1          -0.001019855   -0.000695769    0.002855139
      5        7          -0.000874051    0.000879133    0.000938680
      6        6          -0.000203450    0.000469456    0.001433821
      7        6           0.001542577   -0.000850370   -0.000328232
      8        6          -0.000529830    0.000029050   -0.000019612
      9        6          -0.000501591    0.000306508    0.000074069
     10        1           0.000626869   -0.000542914   -0.000303957
     11        6          -0.000175490    0.000617531   -0.000029321
     12        1           0.000656214   -0.000065968    0.000042622
     13        6           0.001656064   -0.000162247   -0.000219024
     14        6          -0.000249270   -0.000083765    0.001252741
     15        1          -0.000576805    0.000686677   -0.000202739
     16        6           0.001515189    0.001574020   -0.000042637
     17        1          -0.000095230   -0.000276489   -0.000129192
     18        1          -0.000250744   -0.000320150    0.000327341
     19        1          -0.000385558    0.000093691   -0.000039008
     20        6           0.001715249   -0.001776603   -0.000198363
     21        1          -0.000273687    0.000435031    0.000164414
     22        1          -0.000326973    0.000103194   -0.000050357
     23        1          -0.000163740    0.000340879    0.000177417
     24        6          -0.002552007   -0.000678272   -0.000951506
     25        1           0.000710692    0.000262270   -0.000195334
     26        1           0.000383434   -0.000016888    0.000420656
     27        1           0.000529564   -0.000125857    0.000264338
     28        6          -0.000189837    0.000299883   -0.001820859
     29        1          -0.000447722    0.000392959    0.000653165
     30        1           0.000028300   -0.000178771    0.000231712
     31        1           0.000091089   -0.000102015    0.000390105
 -------------------------------------------------------------------
 Cartesian Forces:  Max     0.003100961 RMS     0.000837514

 GradGradGradGradGradGradGradGradGradGradGradGradGradGradGradGradGradGrad
 Berny optimization.
 Using GEDIIS/GDIIS optimizer.
 FormGI is forming the generalized inverse of G from B-inverse, IUseBI=4.
 Internal  Forces:  Max     0.003022142 RMS     0.000515982
 Search for a local minimum.
 Step number   7 out of a maximum of  153
 All quantities printed in internal units (Hartrees-Bohrs-Radians)
 Mixed Optimization -- En-DIIS/RFO-DIIS
 Swapping is turned off.
 Update second derivatives using D2CorX and points    3    4    5    6    7
 DE= -2.69D-04 DEPred=-1.75D-04 R= 1.54D+00
 TightC=F SS=  1.41D+00  RLast= 6.88D-02 DXNew= 1.1674D+00 2.0644D-01
 Trust test= 1.54D+00 RLast= 6.88D-02 DXMaxT set to 6.94D-01
 ITU=  1  1  0  1  0  1  0
     Eigenvalues ---    0.00318   0.00668   0.00883   0.00965   0.01189
     Eigenvalues ---    0.01483   0.01706   0.01779   0.01947   0.02142
     Eigenvalues ---    0.02184   0.02191   0.02225   0.02248   0.02314
     Eigenvalues ---    0.02336   0.02382   0.02644   0.02672   0.03200
     Eigenvalues ---    0.07021   0.07068   0.07080   0.07153   0.07300
     Eigenvalues ---    0.07452   0.07611   0.07722   0.13539   0.15924
     Eigenvalues ---    0.15981   0.15986   0.15997   0.16000   0.16000
     Eigenvalues ---    0.16000   0.16000   0.16000   0.16000   0.16000
     Eigenvalues ---    0.16003   0.16068   0.16139   0.17278   0.20002
     Eigenvalues ---    0.21711   0.22049   0.22650   0.22955   0.23349
     Eigenvalues ---    0.24732   0.24945   0.24981   0.25160   0.26949
     Eigenvalues ---    0.30956   0.34961   0.36377   0.38365   0.38725
     Eigenvalues ---    0.42571   0.43902   0.44315   0.44937   0.46703
     Eigenvalues ---    0.47575   0.48178   0.49130   0.49884   0.51168
     Eigenvalues ---    0.51371   0.51374   0.51379   0.51385   0.51385
     Eigenvalues ---    0.51388   0.51390   0.51405   0.51466   0.52485
     Eigenvalues ---    0.53754   0.55482   0.57682   0.57864   0.60040
     Eigenvalues ---    0.71774   0.98772
 En-DIIS/RFO-DIIS/Sim-DIIS IScMMF=       -3 using points:     7    6
 RFO step:  Lambda=-7.17477128D-04.
 DidBck=F Rises=F RFO-DIIS coefs:    3.00000   -2.00000
 Iteration  1 RMS(Cart)=  0.11418115 RMS(Int)=  0.00904724
 Iteration  2 RMS(Cart)=  0.02967665 RMS(Int)=  0.00046141
 Iteration  3 RMS(Cart)=  0.00073319 RMS(Int)=  0.00007306
 Iteration  4 RMS(Cart)=  0.00000042 RMS(Int)=  0.00007306
 Variable       Old X    -DE/DX   Delta X   Delta X   Delta X     New X
                                 (Linear)    (Quad)   (Total)
    R1        2.27373   0.00071   0.00092  -0.00110  -0.00018   2.27355
    R2        2.59366  -0.00010   0.00141   0.00121   0.00262   2.59628
    R3        2.62400  -0.00015  -0.00039  -0.00448  -0.00486   2.61913
    R4        1.88982   0.00302   0.00743  -0.00232   0.00511   1.89493
    R5        2.55867  -0.00046  -0.00011   0.00093   0.00082   2.55950
    R6        2.71124   0.00133   0.00559  -0.00243   0.00316   2.71440
    R7        2.67472  -0.00053   0.00290  -0.00410  -0.00120   2.67353
    R8        2.72247   0.00131   0.00716  -0.00542   0.00175   2.72422
    R9        2.73911   0.00076   0.00256  -0.00485  -0.00229   2.73683
   R10        2.60986   0.00023   0.00133   0.00240   0.00374   2.61360
   R11        2.61071   0.00036   0.00123   0.00078   0.00202   2.61273
   R12        2.63704   0.00030   0.00405  -0.00138   0.00266   2.63970
   R13        2.66196  -0.00100  -0.00354  -0.00006  -0.00361   2.65835
   R14        2.04133   0.00088   0.00320   0.00002   0.00322   2.04456
   R15        2.61338   0.00048   0.00241  -0.00108   0.00132   2.61471
   R16        2.04102   0.00061   0.00319  -0.00162   0.00156   2.04258
   R17        2.62523   0.00022   0.00120   0.00029   0.00150   2.62673
   R18        2.81889   0.00111   0.00491  -0.00076   0.00415   2.82303
   R19        2.04535   0.00074   0.00367  -0.00051   0.00316   2.04852
   R20        2.05418   0.00004   0.00154  -0.00017   0.00138   2.05556
   R21        2.06609  -0.00004   0.00149   0.00084   0.00233   2.06842
   R22        2.05597   0.00023   0.00198   0.00057   0.00256   2.05853
   R23        2.08181  -0.00019   0.00111   0.00199   0.00310   2.08490
   R24        2.06055   0.00006   0.00215   0.00068   0.00283   2.06338
   R25        2.05703   0.00003   0.00106   0.00016   0.00121   2.05825
   R26        2.06514   0.00008   0.00188   0.00093   0.00281   2.06795
   R27        2.05749   0.00006   0.00177   0.00049   0.00226   2.05975
   R28        2.05933   0.00001   0.00149  -0.00010   0.00139   2.06072
   R29        2.05081   0.00061   0.00289   0.00044   0.00333   2.05415
   R30        2.06162   0.00003   0.00156   0.00059   0.00215   2.06378
   R31        2.07959  -0.00019   0.00112   0.00178   0.00290   2.08249
    A1        2.04769   0.00138   0.01263   0.01084   0.02347   2.07116
    A2        2.05103   0.00035   0.00287  -0.00319  -0.00068   2.05035
    A3        2.10547  -0.00034  -0.00330   0.00016  -0.00349   2.10198
    A4        2.12488  -0.00002  -0.00030   0.00106   0.00041   2.12530
    A5        2.03733  -0.00017   0.01087  -0.00869   0.00209   2.03942
    A6        2.01836  -0.00049  -0.00181   0.00380   0.00186   2.02022
    A7        1.94143   0.00068   0.00555   0.00423   0.00970   1.95113
    A8        2.18782  -0.00005   0.00007   0.00264   0.00269   2.19051
    A9        2.20133   0.00010   0.00094   0.00143   0.00234   2.20367
   A10        1.89396  -0.00005  -0.00108  -0.00385  -0.00495   1.88901
   A11        2.11884   0.00115   0.00752   0.01189   0.01927   2.13811
   A12        2.06115  -0.00166  -0.01236  -0.01117  -0.02360   2.03754
   A13        2.10083   0.00050   0.00368  -0.00077   0.00287   2.10370
   A14        2.11938   0.00056   0.00918  -0.00903   0.00015   2.11953
   A15        2.08673  -0.00097  -0.00914   0.00772  -0.00141   2.08531
   A16        2.07616   0.00041   0.00020   0.00123   0.00142   2.07758
   A17        2.08650  -0.00002   0.00062  -0.00278  -0.00216   2.08434
   A18        2.12412  -0.00014   0.00003   0.00140   0.00142   2.12555
   A19        2.07249   0.00016  -0.00062   0.00140   0.00078   2.07328
   A20        2.07560  -0.00050  -0.00301  -0.00144  -0.00442   2.07118
   A21        2.09510   0.00052   0.00461   0.00178   0.00637   2.10147
   A22        2.11223  -0.00002  -0.00147  -0.00045  -0.00193   2.11029
   A23        2.06914   0.00019   0.00231  -0.00221   0.00010   2.06925
   A24        2.12722  -0.00075  -0.00451   0.00259  -0.00193   2.12529
   A25        2.08618   0.00056   0.00188  -0.00023   0.00164   2.08782
   A26        2.11991  -0.00046  -0.00308   0.00162  -0.00144   2.11847
   A27        2.07256   0.00034   0.00393  -0.00166   0.00222   2.07478
   A28        2.08982   0.00013  -0.00035  -0.00007  -0.00046   2.08936
   A29        1.89794  -0.00028  -0.00023  -0.00362  -0.00386   1.89408
   A30        1.96982  -0.00049  -0.00668   0.00271  -0.00398   1.96585
   A31        1.92567  -0.00019  -0.00125   0.00268   0.00143   1.92710
   A32        1.88125   0.00045   0.00459  -0.00014   0.00444   1.88570
   A33        1.89678   0.00022   0.00121  -0.00127  -0.00005   1.89672
   A34        1.89069   0.00033   0.00275  -0.00055   0.00220   1.89289
   A35        1.99022  -0.00053  -0.00917   0.00348  -0.00571   1.98451
   A36        1.90246  -0.00023   0.00252   0.00015   0.00269   1.90514
   A37        1.92836  -0.00042  -0.00453  -0.00038  -0.00494   1.92342
   A38        1.86699   0.00049   0.00576  -0.00130   0.00446   1.87145
   A39        1.88582   0.00036   0.00226  -0.00203   0.00017   1.88599
   A40        1.88654   0.00040   0.00416  -0.00010   0.00406   1.89060
   A41        1.96878  -0.00079  -0.01060   0.00156  -0.00906   1.95972
   A42        1.93888  -0.00041  -0.00349   0.00098  -0.00253   1.93635
   A43        1.94163  -0.00058  -0.00472   0.00068  -0.00407   1.93756
   A44        1.85389   0.00078   0.01023  -0.00205   0.00817   1.86206
   A45        1.86169   0.00070   0.00845  -0.00084   0.00758   1.86927
   A46        1.89445   0.00044   0.00156  -0.00056   0.00099   1.89544
   A47        1.94304  -0.00078  -0.00804   0.00187  -0.00619   1.93685
   A48        1.91624  -0.00019  -0.00046   0.00020  -0.00026   1.91598
   A49        1.96153  -0.00029  -0.00574   0.00379  -0.00196   1.95957
   A50        1.88388   0.00044   0.00458  -0.00167   0.00291   1.88679
   A51        1.87652   0.00054   0.00574  -0.00172   0.00400   1.88052
   A52        1.87977   0.00035   0.00483  -0.00285   0.00197   1.88175
    D1       -0.00614  -0.00008   0.00568  -0.00143   0.00424  -0.00190
    D2        3.12292   0.00017  -0.00069   0.01724   0.01655   3.13947
    D3        1.07596  -0.00080  -0.05513  -0.16858  -0.22374   0.85222
    D4       -2.13931  -0.00093  -0.07423  -0.16942  -0.24361  -2.38292
    D5       -3.12196   0.00024   0.00530   0.02781   0.03314  -3.08882
    D6        0.03228  -0.00002   0.01174   0.00895   0.02072   0.05300
    D7       -0.04443   0.00005  -0.00837  -0.00711  -0.01550  -0.05994
    D8        3.10981  -0.00021  -0.00193  -0.02598  -0.02793   3.08188
    D9       -2.75319  -0.00025  -0.02703  -0.06468  -0.09168  -2.84487
   D10        1.44345  -0.00031  -0.02842  -0.06376  -0.09216   1.35129
   D11       -0.67444  -0.00026  -0.02643  -0.06685  -0.09326  -0.76770
   D12        0.45444  -0.00008  -0.01314  -0.02856  -0.04172   0.41271
   D13       -1.63211  -0.00014  -0.01453  -0.02764  -0.04220  -1.67431
   D14        2.53319  -0.00009  -0.01254  -0.03073  -0.04331   2.48988
   D15        0.35220  -0.00006   0.00412   0.00347   0.00757   0.35977
   D16       -2.74288  -0.00015  -0.00186   0.00533   0.00346  -2.73943
   D17       -1.98232  -0.00040  -0.01501   0.00225  -0.01274  -1.99506
   D18        1.20578  -0.00049  -0.02099   0.00412  -0.01686   1.18892
   D19       -1.28783   0.00021   0.00154  -0.01046  -0.00898  -1.29681
   D20        2.91069   0.00009  -0.00164  -0.01117  -0.01285   2.89784
   D21        0.84008  -0.00001  -0.00558  -0.01091  -0.01650   0.82357
   D22        1.08038   0.00003   0.01642  -0.00915   0.00727   1.08765
   D23       -1.00429  -0.00009   0.01324  -0.00986   0.00341  -1.00088
   D24       -3.07490  -0.00018   0.00930  -0.00960  -0.00025  -3.07515
   D25       -0.78293  -0.00003   0.00721  -0.01032  -0.00312  -0.78605
   D26       -2.86801   0.00004   0.00689  -0.00956  -0.00266  -2.87067
   D27        1.32337  -0.00009   0.00484  -0.00856  -0.00370   1.31967
   D28        3.12302  -0.00001  -0.01356  -0.00566  -0.01923   3.10379
   D29        1.03794   0.00007  -0.01388  -0.00490  -0.01878   1.01916
   D30       -1.05386  -0.00007  -0.01592  -0.00390  -0.01982  -1.07368
   D31        3.08930  -0.00024  -0.02071   0.00217  -0.01882   3.07048
   D32       -0.07650  -0.00020  -0.01503  -0.00266  -0.01790  -0.09440
   D33        0.02304  -0.00001  -0.00061   0.00343   0.00285   0.02589
   D34        3.14043   0.00003   0.00507  -0.00139   0.00376  -3.13899
   D35       -3.07490   0.00015   0.01984   0.00002   0.01959  -3.05531
   D36        0.02118   0.00034   0.03192  -0.00301   0.02870   0.04987
   D37       -0.00619   0.00005   0.00110  -0.00024   0.00089  -0.00531
   D38        3.08988   0.00023   0.01318  -0.00327   0.00999   3.09988
   D39        0.03990  -0.00005  -0.00276  -0.00203  -0.00482   0.03508
   D40       -3.11438   0.00005   0.00034   0.00045   0.00080  -3.11358
   D41        3.13526   0.00000   0.00292  -0.00371  -0.00080   3.13446
   D42       -0.01902   0.00011   0.00602  -0.00124   0.00482  -0.01420
   D43        3.13147   0.00004   0.00082   0.00223   0.00306   3.13453
   D44        0.02843  -0.00002   0.01092  -0.00259   0.00830   0.03673
   D45        0.03523  -0.00006  -0.00527   0.00433  -0.00092   0.03431
   D46       -3.06782  -0.00012   0.00482  -0.00049   0.00432  -3.06350
   D47       -0.01031  -0.00008  -0.00300  -0.00271  -0.00576  -0.01607
   D48       -3.12746  -0.00012  -0.00884   0.00213  -0.00680  -3.13425
   D49        3.11869   0.00003   0.00009  -0.00028  -0.00019   3.11850
   D50        0.00155  -0.00002  -0.00575   0.00456  -0.00123   0.00032
   D51       -0.02326  -0.00002   0.00183  -0.00366  -0.00187  -0.02513
   D52       -3.11889  -0.00021  -0.01049  -0.00056  -0.01113  -3.13002
   D53        3.08071   0.00001  -0.00815   0.00111  -0.00708   3.07364
   D54       -0.01492  -0.00018  -0.02047   0.00421  -0.01633  -0.03125
   D55       -1.59899   0.00013   0.00024  -0.00770  -0.00745  -1.60644
   D56        2.60487  -0.00005  -0.00324  -0.00681  -0.01002   2.59484
   D57        0.49227   0.00008   0.00042  -0.00723  -0.00679   0.48548
   D58        1.58152   0.00008   0.01042  -0.01252  -0.00213   1.57939
   D59       -0.49781  -0.00010   0.00695  -0.01163  -0.00470  -0.50251
   D60       -2.61041   0.00002   0.01060  -0.01205  -0.00146  -2.61187
         Item               Value     Threshold  Converged?
 Maximum Force            0.003022     0.000450     NO 
 RMS     Force            0.000516     0.000300     NO 
 Maximum Displacement     0.629457     0.001800     NO 
 RMS     Displacement     0.140911     0.001200     NO 
 Predicted change in Energy=-4.117386D-04
 GradGradGradGradGradGradGradGradGradGradGradGradGradGradGradGradGradGrad

                          Input orientation:                          
 ---------------------------------------------------------------------
 Center     Atomic      Atomic             Coordinates (Angstroms)
 Number     Number       Type             X           Y           Z
 ---------------------------------------------------------------------
      1          8           0        8.073082    8.818601    3.451523
      2          8           0        6.321477    7.844480    4.564216
      3          7           0        7.208247    9.702049    5.370149
      4          1           0        6.533165    9.531558    6.091751
      5          7           0        5.596401    3.517353    1.117861
      6          6           0        7.290383    8.797953    4.364994
      7          6           0        6.211034    6.807782    3.650972
      8          6           0        5.808136    4.635159    1.958841
      9          6           0        7.089504    4.996573    2.381587
     10          1           0        7.943344    4.430281    2.033958
     11          6           0        7.301652    6.068612    3.230231
     12          1           0        8.300031    6.339994    3.543133
     13          6           0        4.703026    5.371679    2.422726
     14          6           0        4.932553    6.461190    3.254830
     15          1           0        4.093937    7.035359    3.631882
     16          6           0        8.138789   10.790058    5.486657
     17          1           0        8.561924   10.989533    4.504631
     18          1           0        8.962769   10.568066    6.172109
     19          1           0        7.631399   11.688160    5.836802
     20          6           0        6.637851    2.521128    1.084463
     21          1           0        7.531903    2.832935    0.518174
     22          1           0        6.253236    1.616497    0.609126
     23          1           0        6.950321    2.269510    2.097062
     24          6           0        3.300570    4.979552    2.089489
     25          1           0        2.934631    5.475790    1.185410
     26          1           0        2.618038    5.252333    2.894336
     27          1           0        3.225050    3.905202    1.918511
     28          6           0        5.092904    3.813433   -0.207395
     29          1           0        4.283167    4.537285   -0.163232
     30          1           0        4.708078    2.901443   -0.668776
     31          1           0        5.873457    4.222558   -0.869037
 ---------------------------------------------------------------------
                    Distance matrix (angstroms):
                    1          2          3          4          5
     1  O    0.000000
     2  O    2.292404   0.000000
     3  N    2.282443   2.210532   0.000000
     4  H    3.138544   2.285696   1.002752   0.000000
     5  N    6.299457   5.579170   7.676619   7.860520   0.000000
     6  C    1.203110   1.373892   1.354427   2.023177   6.426367
     7  C    2.747799   1.385986   3.510953   3.671529   4.197779
     8  C    4.985907   4.165482   6.266635   6.448359   1.414769
     9  C    4.089020   3.669375   5.575582   5.885654   2.452438
    10  H    4.613424   4.548563   6.281886   6.669132   2.679704
    11  C    2.864701   2.427750   4.217800   4.557506   3.725441
    12  H    2.490660   2.687148   3.979120   4.450095   4.599877
    13  C    4.929196   3.649672   5.806508   5.840869   2.437072
    14  C    3.931793   2.357349   4.489602   4.476298   3.697771
    15  H    4.364181   2.546735   4.453284   4.269871   4.577562
    16  C    2.834207   3.581892   1.436400   2.127907   8.856769
    17  H    2.461900   3.861931   2.058927   2.959815   8.723418
    18  H    3.354662   4.120639   2.114586   2.642684   9.305397
    19  H    3.757527   4.255495   2.083616   2.433526   9.652549
    20  C    6.879028   6.367641   8.382010   8.615685   1.441595
    21  H    6.687721   6.553715   8.416125   8.771191   2.138742
    22  H    7.953701   7.378019   9.431625   9.632535   2.074487
    23  H    6.781279   6.128832   8.125408   8.298728   2.085436
    24  C    6.274576   4.843342   6.952313   6.869391   2.890143
    25  H    6.535544   5.338329   7.323736   7.312379   3.305307
    26  H    6.541119   4.819045   6.855629   6.622949   3.877714
    27  H    7.070717   5.666174   7.834737   7.746964   2.532740
    28  C    6.879016   6.366083   8.382093   8.628474   1.448267
    29  H    6.764582   6.118906   8.114751   8.314449   2.099058
    30  H    7.956939   7.377051   9.432270   9.643345   2.088190
    31  H    6.680509   6.545173   8.410347   8.779138   2.126461
                    6          7          8          9         10
     6  C    0.000000
     7  C    2.373943   0.000000
     8  C    5.031449   2.783150   0.000000
     9  C    4.292406   2.379816   1.396866   0.000000
    10  H    4.993661   3.356806   2.146330   1.081932   0.000000
    11  C    2.955861   1.383055   2.429364   1.383645   2.127668
    12  H    2.781440   2.143446   3.409690   2.149267   2.460049
    13  C    4.712342   2.417657   1.406741   2.416127   3.396621
    14  C    3.500327   1.382595   2.404293   2.749562   3.831447
    15  H    3.723098   2.129379   3.390945   3.833185   4.915052
    16  C    2.438525   4.790042   7.467276   6.656345   7.239206
    17  H    2.537585   4.872624   7.378514   6.526171   7.036382
    18  H    3.032464   5.297916   7.931124   6.994192   7.472345
    19  H    3.261258   5.532936   8.252738   7.550463   8.199741
    20  C    7.112399   5.014433   2.433534   2.830962   2.500143
    21  H    7.101957   5.230538   2.880087   2.889525   2.240178
    22  H    8.170406   6.016979   3.336489   3.907156   3.578266
    23  H    6.919518   4.853564   2.630586   2.745395   2.378866
    24  C    5.972999   3.775110   2.534475   3.800214   4.675482
    25  H    6.333964   4.311382   3.092230   4.350109   5.186553
    26  H    6.046906   3.987674   3.381240   4.508030   5.456639
    27  H    6.815514   4.510265   2.684548   4.042219   4.748825
    28  C    7.112039   5.010323   2.424742   3.476933   3.678203
    29  H    6.906625   4.839419   2.615015   3.816094   4.270362
    30  H    8.171657   6.014864   3.334707   4.400622   4.484313
    31  H    7.094857   5.218029   2.858566   3.555900   3.571409
                   11         12         13         14         15
    11  C    0.000000
    12  H    1.080887   0.000000
    13  C    2.809027   3.889909   0.000000
    14  C    2.401531   3.381969   1.390005   0.000000
    15  H    3.374220   4.264110   2.144966   1.084028   0.000000
    16  C    5.299463   4.858637   7.109920   5.830960   5.822266
    17  H    5.237160   4.755132   7.126409   5.936348   6.029933
    18  H    5.626637   5.022681   7.694525   6.451324   6.529800
    19  H    6.203407   5.857547   7.754302   6.424294   6.246908
    20  C    4.198761   4.836490   3.695962   4.810678   5.774005
    21  H    4.228224   4.694663   4.251480   5.235469   6.259006
    22  H    5.271688   5.925301   4.449010   5.675826   6.569908
    23  H    3.980035   4.525669   3.844456   4.793954   5.764366
    24  C    4.300697   5.381309   1.493885   2.493319   2.689749
    25  H    4.858354   5.923953   2.160789   3.040593   3.124336
    26  H    4.766065   5.821425   2.140990   2.635958   2.429288
    27  H    4.797878   5.858587   2.142243   3.351775   3.672668
    28  C    4.667084   5.543973   3.081830   4.361575   5.110656
    29  H    4.792891   5.755180   2.749486   3.975708   4.547425
    30  H    5.653304   6.516590   3.957206   5.302535   5.996841
    31  H    4.717166   5.462512   3.677783   4.785713   5.597930
                   16         17         18         19         20
    16  C    0.000000
    17  H    1.087754   0.000000
    18  H    1.094563   1.766010   0.000000
    19  H    1.089327   1.768795   1.771888   0.000000
    20  C    9.487219   9.333461   9.800133  10.373347   0.000000
    21  H    9.400529   9.136897   9.687446  10.330184   1.103284
    22  H   10.559348  10.409554  10.882046  11.430937   1.091893
    23  H    9.246704   9.188713   9.461606  10.156795   1.089177
    24  C    8.289215   8.344737   8.942023   8.820649   4.265134
    25  H    8.592173   8.548978   9.334714   9.071307   4.738571
    26  H    8.238035   8.416550   8.902608   8.672472   5.185944
    27  H    9.180291   9.238939   9.767716   9.764392   3.776044
    28  C    9.506469   9.259250  10.064741  10.246346   2.392866
    29  H    9.267374   9.040366   9.919956   9.916959   3.341582
    30  H   10.577778  10.345699  11.121026  11.317011   2.634865
    31  H    9.415871   9.049648   9.969306  10.187927   2.700985
                   21         22         23         24         25
    21  H    0.000000
    22  H    1.767196   0.000000
    23  H    1.774422   1.768137   0.000000
    24  C    4.998117   4.713793   4.545884   0.000000
    25  H    5.344604   5.122439   5.218918   1.094314   0.000000
    26  H    5.970402   5.626380   5.319920   1.089971   1.752310
    27  H    4.653996   4.015292   4.072470   1.090488   1.757420
    28  C    2.727002   2.615264   3.338296   3.138148   3.059653
    29  H    3.731408   3.606760   4.167187   2.497168   2.125600
    30  H    3.063908   2.381520   3.616194   3.729295   3.634608
    31  H    2.570184   3.020058   3.711034   3.993202   3.798426
                   26         27         28         29         30
    26  H    0.000000
    27  H    1.770723   0.000000
    28  C    4.220916   2.831391   0.000000
    29  H    3.554246   2.419255   1.087008   0.000000
    30  H    4.752969   3.146578   1.092103   1.764115   0.000000
    31  H    5.081453   3.858133   1.102005   1.768116   1.773008
                   31
    31  H    0.000000
 Stoichiometry    C11H16N2O2
 Framework group  C1[X(C11H16N2O2)]
 Deg. of freedom    87
 Full point group                 C1      NOp   1
 Largest Abelian subgroup         C1      NOp   1
 Largest concise Abelian subgroup C1      NOp   1
                         Standard orientation:                         
 ---------------------------------------------------------------------
 Center     Atomic      Atomic             Coordinates (Angstroms)
 Number     Number       Type             X           Y           Z
 ---------------------------------------------------------------------
      1          8           0       -2.792299   -1.047414    0.900366
      2          8           0       -2.076262    0.587226   -0.538510
      3          7           0       -4.244751    0.332358   -0.193325
      4          1           0       -4.285784    1.063897   -0.877927
      5          7           0        3.397762   -0.377605   -0.057582
      6          6           0       -3.021253   -0.142915    0.140803
      7          6           0       -0.737747    0.280106   -0.351395
      8          6           0        2.002259   -0.160456   -0.141167
      9          6           0        1.108886   -1.220545   -0.312430
     10          1           0        1.487066   -2.233526   -0.350175
     11          6           0       -0.254302   -1.013451   -0.427766
     12          1           0       -0.933584   -1.844818   -0.553152
     13          6           0        1.502608    1.153976   -0.101944
     14          6           0        0.128984    1.345753   -0.194099
     15          1           0       -0.275477    2.351350   -0.176711
     16          6           0       -5.451226   -0.272517    0.298394
     17          1           0       -5.221147   -0.803101    1.219673
     18          1           0       -5.880855   -0.990003   -0.407794
     19          1           0       -6.198762    0.490330    0.512606
     20          6           0        3.897338   -1.617182   -0.598016
     21          1           0        3.678705   -2.495910    0.032279
     22          1           0        4.982751   -1.552891   -0.697902
     23          1           0        3.472612   -1.795518   -1.584987
     24          6           0        2.409690    2.338136   -0.020326
     25          1           0        2.598545    2.645757    1.012741
     26          1           0        1.974017    3.198418   -0.528402
     27          1           0        3.378011    2.120867   -0.472335
     28          6           0        4.008398   -0.062010    1.217174
     29          1           0        3.650829    0.892793    1.594111
     30          1           0        5.092408    0.003196    1.101600
     31          1           0        3.796262   -0.825994    1.982512
 ---------------------------------------------------------------------
 Rotational constants (GHZ):           1.6355663           0.2621423           0.2393229
 Standard basis: def2TZVP (5D, 7F)
 There are   636 symmetry adapted cartesian basis functions of A   symmetry.
 There are   561 symmetry adapted basis functions of A   symmetry.
   561 basis functions,   893 primitive gaussians,   636 cartesian basis functions
    56 alpha electrons       56 beta electrons
       nuclear repulsion energy       991.9320932377 Hartrees.
 NAtoms=   31 NActive=   31 NUniq=   31 SFac= 1.00D+00 NAtFMM=   60 NAOKFM=F Big=F
 Integral buffers will be    131072 words long.
 Raffenetti 2 integral format.
 Two-electron integral symmetry is turned on.
 Nuclear repulsion after empirical dispersion term =      991.9304710857 Hartrees.
 One-electron integrals computed using PRISM.
   1 Symmetry operations used in ECPInt.
 ECPInt:  NShTT=   26335 NPrTT=   78984 LenC2=   23068 LenP2D=   51072.
 LDataN:  DoStor=T MaxTD1= 6 Len=  172
 NBasis=   561 RedAO= T EigKep=  5.58D-06  NBF=   561
 NBsUse=   561 1.00D-06 EigRej= -1.00D+00 NBFU=   561
 Initial guess from the checkpoint file:  "/mnt/lustre/users/oakerele/pdoc/ty/aminocarb/AC/6219407.sched01/Gau-44329.chk"
 B after Tr=     0.000000   -0.000000   -0.000000
         Rot=    0.999794   -0.019770   -0.000456    0.004498 Ang=  -2.32 deg.
 ExpMin= 9.52D-02 ExpMax= 2.70D+04 ExpMxC= 9.22D+02 IAcc=3 IRadAn=         5 AccDes= 0.00D+00
 Harris functional with IExCor= 1009 and IRadAn=       5 diagonalized for initial guess.
 HarFok:  IExCor= 1009 AccDes= 0.00D+00 IRadAn=         5 IDoV= 1 UseB2=F ITyADJ=14
 ICtDFT=  3500011 ScaDFX=  1.000000  1.000000  1.000000  1.000000
 FoFCou: FMM=F IPFlag=           0 FMFlag=      100000 FMFlg1=           0
         NFxFlg=           0 DoJE=T BraDBF=F KetDBF=T FulRan=T
         wScrn=  0.000000 ICntrl=       500 IOpCl=  0 I1Cent=   200000004 NGrid=           0
         NMat0=    1 NMatS0=      1 NMatT0=    0 NMatD0=    1 NMtDS0=    0 NMtDT0=    0
 Petite list used in FoFCou.
 Requested convergence on RMS density matrix=1.00D-08 within 128 cycles.
 Requested convergence on MAX density matrix=1.00D-06.
 Requested convergence on             energy=1.00D-06.
 No special actions if energy rises.
 Integral accuracy reduced to 1.0D-05 until final iterations.
 Initial convergence to 1.0D-05 achieved.  Increase integral accuracy.
 SCF Done:  E(RM06L) =  -688.930985091     A.U. after   18 cycles
            NFock= 18  Conv=0.85D-08     -V/T= 2.0041
   1 Symmetry operations used in ECPInt.
 ECPInt:  NShTT=   26335 NPrTT=   78984 LenC2=   23068 LenP2D=   51072.
 LDataN:  DoStor=T MaxTD1= 7 Len=  274
 Calling FoFJK, ICntrl=      2527 FMM=F ISym2X=0 I1Cent= 0 IOpClX= 0 NMat=1 NMatS=1 NMatT=0.
 ***** Axes restored to original set *****
 -------------------------------------------------------------------
 Center     Atomic                   Forces (Hartrees/Bohr)
 Number     Number              X              Y              Z
 -------------------------------------------------------------------
      1        8           0.000066075    0.001602105   -0.000995576
      2        8           0.000138103    0.002517634   -0.001232338
      3        7           0.000099215   -0.000241683   -0.001893743
      4        1          -0.000232328   -0.000200799    0.000699169
      5        7          -0.001211053   -0.000469608    0.001926029
      6        6          -0.000546866   -0.002055971    0.002991147
      7        6           0.001236227   -0.000756666    0.000768684
      8        6           0.001208080   -0.000471563   -0.000848066
      9        6          -0.001149556   -0.000142777   -0.000194086
     10        1          -0.000121288    0.000237023    0.000170009
     11        6           0.000603807   -0.000271586    0.000011389
     12        1          -0.000948452   -0.000556189   -0.000265434
     13        6           0.000286338    0.000726404    0.001065941
     14        6          -0.000657299   -0.000698284   -0.000557344
     15        1           0.000532442   -0.000252416    0.000095967
     16        6           0.001090109    0.000949384    0.000433758
     17        1          -0.000269416   -0.000504927    0.000533195
     18        1          -0.000827735    0.000194389   -0.000448899
     19        1           0.000148107   -0.000374868   -0.000265607
     20        6           0.001825564   -0.000211549   -0.000887770
     21        1          -0.000865985   -0.000523651    0.000583150
     22        1           0.000101823    0.000994417    0.000357557
     23        1          -0.000185123   -0.000001752   -0.000445206
     24        6          -0.001301666    0.000380608   -0.000456381
     25        1          -0.000036722   -0.000669984    0.000900495
     26        1           0.000580548    0.000016724   -0.000607900
     27        1           0.000185297    0.000632383   -0.000009023
     28        6           0.000216620    0.000476814   -0.002006465
     29        1           0.000667600   -0.000535384   -0.000330213
     30        1           0.000204577    0.000597284    0.000383682
     31        1          -0.000837042   -0.000385513    0.000523880
 -------------------------------------------------------------------
 Cartesian Forces:  Max     0.002991147 RMS     0.000857388

 GradGradGradGradGradGradGradGradGradGradGradGradGradGradGradGradGradGrad
 Berny optimization.
 Using GEDIIS/GDIIS optimizer.
 FormGI is forming the generalized inverse of G from B-inverse, IUseBI=4.
 Internal  Forces:  Max     0.003420180 RMS     0.000605410
 Search for a local minimum.
 Step number   8 out of a maximum of  153
 All quantities printed in internal units (Hartrees-Bohrs-Radians)
 Mixed Optimization -- En-DIIS/RFO-DIIS
 Swapping is turned off.
 Update second derivatives using D2CorX and points    5    6    7    8
 DE= -3.26D-04 DEPred=-4.12D-04 R= 7.92D-01
 TightC=F SS=  1.41D+00  RLast= 3.88D-01 DXNew= 1.1674D+00 1.1650D+00
 Trust test= 7.92D-01 RLast= 3.88D-01 DXMaxT set to 1.17D+00
 ITU=  1  1  1  0  1  0  1  0
     Eigenvalues ---    0.00349   0.00665   0.00878   0.00961   0.01255
     Eigenvalues ---    0.01483   0.01723   0.01783   0.01948   0.02083
     Eigenvalues ---    0.02179   0.02203   0.02223   0.02256   0.02314
     Eigenvalues ---    0.02338   0.02568   0.02651   0.02896   0.03162
     Eigenvalues ---    0.07073   0.07113   0.07148   0.07194   0.07324
     Eigenvalues ---    0.07482   0.07627   0.07746   0.12702   0.15896
     Eigenvalues ---    0.15943   0.15991   0.15998   0.16000   0.16000
     Eigenvalues ---    0.16000   0.16000   0.16000   0.16000   0.16003
     Eigenvalues ---    0.16033   0.16073   0.16150   0.17407   0.20181
     Eigenvalues ---    0.21388   0.22023   0.22447   0.22683   0.23683
     Eigenvalues ---    0.24736   0.24960   0.25050   0.25443   0.27566
     Eigenvalues ---    0.30944   0.34840   0.36207   0.38307   0.38740
     Eigenvalues ---    0.42570   0.44233   0.44857   0.46561   0.47230
     Eigenvalues ---    0.47667   0.48074   0.49134   0.49819   0.51183
     Eigenvalues ---    0.51371   0.51374   0.51380   0.51385   0.51385
     Eigenvalues ---    0.51389   0.51391   0.51417   0.51542   0.52668
     Eigenvalues ---    0.53921   0.55025   0.57704   0.57866   0.60239
     Eigenvalues ---    0.71324   0.98761
 En-DIIS/RFO-DIIS/Sim-DIIS IScMMF=       -3 using points:     8    7    6
 RFO step:  Lambda=-2.80701959D-04.
 DidBck=F Rises=F RFO-DIIS coefs:    0.93659    1.04675   -0.98334
 Iteration  1 RMS(Cart)=  0.01724633 RMS(Int)=  0.00011870
 Iteration  2 RMS(Cart)=  0.00024485 RMS(Int)=  0.00004653
 Iteration  3 RMS(Cart)=  0.00000003 RMS(Int)=  0.00004653
 Variable       Old X    -DE/DX   Delta X   Delta X   Delta X     New X
                                 (Linear)    (Quad)   (Total)
    R1        2.27355   0.00082   0.00046   0.00029   0.00075   2.27430
    R2        2.59628  -0.00094   0.00053  -0.00145  -0.00092   2.59536
    R3        2.61913   0.00127   0.00012   0.00120   0.00132   2.62045
    R4        1.89493   0.00070   0.00333  -0.00135   0.00198   1.89690
    R5        2.55950  -0.00081  -0.00011  -0.00083  -0.00094   2.55856
    R6        2.71440   0.00031   0.00255  -0.00087   0.00168   2.71608
    R7        2.67353  -0.00001   0.00150  -0.00214  -0.00064   2.67289
    R8        2.72422   0.00047   0.00341  -0.00141   0.00200   2.72622
    R9        2.73683   0.00125   0.00140   0.00121   0.00261   2.73944
   R10        2.61360  -0.00001   0.00042   0.00019   0.00062   2.61421
   R11        2.61273   0.00027   0.00047   0.00036   0.00084   2.61357
   R12        2.63970  -0.00076   0.00182  -0.00252  -0.00071   2.63898
   R13        2.65835   0.00064  -0.00151   0.00136  -0.00016   2.65819
   R14        2.04456  -0.00027   0.00137  -0.00100   0.00037   2.04493
   R15        2.61471   0.00014   0.00110  -0.00048   0.00062   2.61533
   R16        2.04258  -0.00109   0.00147  -0.00229  -0.00083   2.04176
   R17        2.62673  -0.00066   0.00050  -0.00120  -0.00070   2.62603
   R18        2.82303   0.00048   0.00215  -0.00002   0.00213   2.82516
   R19        2.04852  -0.00051   0.00160  -0.00158   0.00003   2.04854
   R20        2.05556  -0.00068   0.00067  -0.00134  -0.00067   2.05489
   R21        2.06842  -0.00095   0.00059  -0.00159  -0.00100   2.06742
   R22        2.05853  -0.00046   0.00081  -0.00104  -0.00023   2.05830
   R23        2.08490  -0.00115   0.00035  -0.00162  -0.00127   2.08363
   R24        2.06338  -0.00102   0.00088  -0.00182  -0.00094   2.06243
   R25        2.05825  -0.00047   0.00044  -0.00089  -0.00044   2.05780
   R26        2.06795  -0.00104   0.00075  -0.00174  -0.00099   2.06696
   R27        2.05975  -0.00081   0.00073  -0.00148  -0.00075   2.05900
   R28        2.06072  -0.00063   0.00064  -0.00129  -0.00064   2.06008
   R29        2.05415  -0.00087   0.00121  -0.00167  -0.00046   2.05369
   R30        2.06378  -0.00073   0.00063  -0.00133  -0.00069   2.06308
   R31        2.08249  -0.00105   0.00037  -0.00154  -0.00117   2.08132
    A1        2.07116   0.00342   0.00472   0.00777   0.01250   2.08366
    A2        2.05035   0.00009   0.00145  -0.00050   0.00086   2.05121
    A3        2.10198  -0.00015  -0.00140  -0.00005  -0.00153   2.10045
    A4        2.12530   0.00006  -0.00017   0.00024  -0.00002   2.12528
    A5        2.03942  -0.00012   0.00521  -0.00858  -0.00344   2.03598
    A6        2.02022   0.00063  -0.00101   0.00029  -0.00086   2.01936
    A7        1.95113  -0.00081   0.00211  -0.00461  -0.00259   1.94855
    A8        2.19051   0.00128  -0.00013   0.00358   0.00329   2.19380
    A9        2.20367  -0.00102   0.00031  -0.00247  -0.00232   2.20135
   A10        1.88901  -0.00026  -0.00022  -0.00112  -0.00149   1.88752
   A11        2.13811   0.00224   0.00247   0.00612   0.00849   2.14661
   A12        2.03754  -0.00139  -0.00458  -0.00300  -0.00765   2.02989
   A13        2.10370  -0.00085   0.00163  -0.00277  -0.00117   2.10253
   A14        2.11953  -0.00032   0.00451  -0.00508  -0.00058   2.11895
   A15        2.08531   0.00099  -0.00440   0.00601   0.00161   2.08692
   A16        2.07758  -0.00067   0.00001  -0.00111  -0.00111   2.07646
   A17        2.08434  -0.00020   0.00044  -0.00111  -0.00067   2.08367
   A18        2.12555   0.00072  -0.00008   0.00193   0.00185   2.12740
   A19        2.07328  -0.00052  -0.00035  -0.00082  -0.00117   2.07210
   A20        2.07118   0.00004  -0.00120   0.00022  -0.00096   2.07022
   A21        2.10147   0.00019   0.00186   0.00047   0.00232   2.10379
   A22        2.11029  -0.00024  -0.00060  -0.00072  -0.00133   2.10896
   A23        2.06925  -0.00001   0.00113  -0.00116  -0.00003   2.06922
   A24        2.12529   0.00054  -0.00210   0.00270   0.00059   2.12588
   A25        2.08782  -0.00053   0.00082  -0.00139  -0.00058   2.08724
   A26        2.11847   0.00076  -0.00142   0.00273   0.00132   2.11979
   A27        2.07478  -0.00062   0.00179  -0.00285  -0.00110   2.07368
   A28        2.08936  -0.00014  -0.00014   0.00006  -0.00012   2.08924
   A29        1.89408  -0.00044   0.00013  -0.00234  -0.00222   1.89186
   A30        1.96585  -0.00002  -0.00303   0.00122  -0.00182   1.96403
   A31        1.92710   0.00002  -0.00071   0.00066  -0.00005   1.92705
   A32        1.88570   0.00018   0.00197  -0.00023   0.00173   1.88743
   A33        1.89672   0.00022   0.00060   0.00066   0.00126   1.89798
   A34        1.89289   0.00005   0.00121   0.00002   0.00123   1.89412
   A35        1.98451   0.00040  -0.00414   0.00379  -0.00037   1.98414
   A36        1.90514  -0.00056   0.00107  -0.00330  -0.00222   1.90292
   A37        1.92342   0.00010  -0.00191   0.00140  -0.00054   1.92289
   A38        1.87145   0.00002   0.00255  -0.00121   0.00134   1.87280
   A39        1.88599  -0.00007   0.00110  -0.00023   0.00082   1.88681
   A40        1.89060   0.00010   0.00179  -0.00068   0.00111   1.89171
   A41        1.95972   0.00068  -0.00464   0.00477   0.00011   1.95983
   A42        1.93635  -0.00026  -0.00156  -0.00043  -0.00200   1.93435
   A43        1.93756  -0.00023  -0.00206  -0.00016  -0.00225   1.93531
   A44        1.86206  -0.00021   0.00451  -0.00281   0.00169   1.86374
   A45        1.86927  -0.00020   0.00367  -0.00230   0.00135   1.87062
   A46        1.89544   0.00023   0.00071   0.00071   0.00139   1.89683
   A47        1.93685   0.00040  -0.00356   0.00340  -0.00017   1.93668
   A48        1.91598  -0.00019  -0.00021  -0.00094  -0.00115   1.91483
   A49        1.95957   0.00015  -0.00270   0.00229  -0.00042   1.95916
   A50        1.88679  -0.00012   0.00207  -0.00155   0.00052   1.88731
   A51        1.88052  -0.00024   0.00257  -0.00202   0.00053   1.88106
   A52        1.88175  -0.00002   0.00225  -0.00146   0.00078   1.88253
    D1       -0.00190   0.00113   0.00252   0.02833   0.03090   0.02900
    D2        3.13947  -0.00023  -0.00139  -0.00042  -0.00185   3.13761
    D3        0.85222   0.00058  -0.01292   0.00411  -0.00883   0.84339
    D4       -2.38292   0.00055  -0.02105   0.00814  -0.01288  -2.39580
    D5       -3.08882  -0.00069   0.00051  -0.01338  -0.01282  -3.10164
    D6        0.05300   0.00068   0.00446   0.01565   0.02012   0.07311
    D7       -0.05994  -0.00070  -0.00313  -0.01654  -0.01968  -0.07962
    D8        3.08188   0.00067   0.00082   0.01248   0.01325   3.09513
    D9       -2.84487  -0.00020  -0.00747  -0.01598  -0.02343  -2.86830
   D10        1.35129  -0.00011  -0.00813  -0.01488  -0.02299   1.32830
   D11       -0.76770  -0.00019  -0.00708  -0.01622  -0.02328  -0.79098
   D12        0.41271  -0.00020  -0.00381  -0.01270  -0.01653   0.39618
   D13       -1.67431  -0.00012  -0.00447  -0.01160  -0.01609  -1.69040
   D14        2.48988  -0.00019  -0.00342  -0.01294  -0.01638   2.47350
   D15        0.35977  -0.00026   0.00154  -0.00632  -0.00478   0.35499
   D16       -2.73943  -0.00014  -0.00113  -0.00125  -0.00239  -2.74182
   D17       -1.99506   0.00044  -0.00657   0.01104   0.00447  -1.99059
   D18        1.18892   0.00057  -0.00925   0.01611   0.00687   1.19579
   D19       -1.29681  -0.00005   0.00133   0.00464   0.00591  -1.29090
   D20        2.89784   0.00005   0.00001   0.00603   0.00600   2.90385
   D21        0.82357   0.00021  -0.00170   0.00804   0.00632   0.82989
   D22        1.08765  -0.00012   0.00761  -0.00985  -0.00222   1.08544
   D23       -1.00088  -0.00002   0.00629  -0.00845  -0.00212  -1.00300
   D24       -3.07515   0.00014   0.00459  -0.00645  -0.00180  -3.07696
   D25       -0.78605  -0.00019   0.00374  -0.00687  -0.00315  -0.78920
   D26       -2.87067  -0.00017   0.00356  -0.00648  -0.00294  -2.87361
   D27        1.31967  -0.00011   0.00262  -0.00549  -0.00287   1.31679
   D28        3.10379   0.00022  -0.00545   0.01152   0.00608   3.10987
   D29        1.01916   0.00024  -0.00563   0.01191   0.00629   1.02545
   D30       -1.07368   0.00030  -0.00657   0.01291   0.00635  -1.06733
   D31        3.07048   0.00007  -0.00899   0.00842  -0.00076   3.06972
   D32       -0.09440   0.00010  -0.00626   0.00707   0.00067  -0.09373
   D33        0.02589   0.00013  -0.00048   0.00422   0.00376   0.02965
   D34       -3.13899   0.00016   0.00226   0.00287   0.00519  -3.13381
   D35       -3.05531  -0.00030   0.00851  -0.00903  -0.00070  -3.05601
   D36        0.04987  -0.00024   0.01388  -0.01100   0.00273   0.05261
   D37       -0.00531  -0.00016   0.00049  -0.00457  -0.00407  -0.00938
   D38        3.09988  -0.00010   0.00585  -0.00654  -0.00064   3.09924
   D39        0.03508   0.00000  -0.00105   0.00053  -0.00055   0.03453
   D40       -3.11358  -0.00002   0.00012  -0.00016  -0.00005  -3.11363
   D41        3.13446  -0.00009   0.00149  -0.00435  -0.00287   3.13160
   D42       -0.01420  -0.00011   0.00265  -0.00505  -0.00237  -0.01657
   D43        3.13453  -0.00004   0.00021  -0.00043  -0.00023   3.13431
   D44        0.03673  -0.00002   0.00484  -0.00456   0.00025   0.03697
   D45        0.03431   0.00008  -0.00253   0.00462   0.00210   0.03641
   D46       -3.06350   0.00009   0.00210   0.00049   0.00257  -3.06092
   D47       -0.01607  -0.00000  -0.00111   0.00057  -0.00058  -0.01664
   D48       -3.13425  -0.00004  -0.00391   0.00191  -0.00206  -3.13631
   D49        3.11850  -0.00002   0.00005  -0.00013  -0.00008   3.11842
   D50        0.00032  -0.00006  -0.00275   0.00121  -0.00156  -0.00124
   D51       -0.02513   0.00004   0.00102   0.00004   0.00103  -0.02410
   D52       -3.13002  -0.00001  -0.00445   0.00209  -0.00241  -3.13243
   D53        3.07364   0.00006  -0.00356   0.00419   0.00060   3.07424
   D54       -0.03125   0.00001  -0.00903   0.00623  -0.00284  -0.03409
   D55       -1.60644   0.00000   0.00059   0.00177   0.00236  -1.60408
   D56        2.59484   0.00000  -0.00096   0.00245   0.00151   2.59635
   D57        0.48548   0.00004   0.00064   0.00195   0.00260   0.48809
   D58        1.57939   0.00000   0.00526  -0.00241   0.00283   1.58222
   D59       -0.50251   0.00000   0.00371  -0.00173   0.00197  -0.50054
   D60       -2.61187   0.00004   0.00531  -0.00223   0.00307  -2.60880
         Item               Value     Threshold  Converged?
 Maximum Force            0.003420     0.000450     NO 
 RMS     Force            0.000605     0.000300     NO 
 Maximum Displacement     0.064839     0.001800     NO 
 RMS     Displacement     0.017335     0.001200     NO 
 Predicted change in Energy=-1.345213D-04
 GradGradGradGradGradGradGradGradGradGradGradGradGradGradGradGradGradGrad

                          Input orientation:                          
 ---------------------------------------------------------------------
 Center     Atomic      Atomic             Coordinates (Angstroms)
 Number     Number       Type             X           Y           Z
 ---------------------------------------------------------------------
      1          8           0        8.088618    8.846233    3.452369
      2          8           0        6.337360    7.847846    4.547746
      3          7           0        7.206135    9.702891    5.373399
      4          1           0        6.529770    9.520611    6.092366
      5          7           0        5.588069    3.510594    1.117484
      6          6           0        7.308468    8.802195    4.367713
      7          6           0        6.229322    6.806968    3.637918
      8          6           0        5.807276    4.629891    1.953989
      9          6           0        7.091373    4.985630    2.371991
     10          1           0        7.940849    4.412706    2.023923
     11          6           0        7.314196    6.059123    3.216586
     12          1           0        8.315569    6.322234    3.525451
     13          6           0        4.708229    5.373057    2.421409
     14          6           0        4.947296    6.463390    3.249119
     15          1           0        4.113476    7.044005    3.626975
     16          6           0        8.123466   10.801969    5.501176
     17          1           0        8.565027   10.995499    4.526491
     18          1           0        8.933165   10.592383    6.206420
     19          1           0        7.599442   11.697638    5.832147
     20          6           0        6.630605    2.513992    1.083544
     21          1           0        7.523612    2.826337    0.517216
     22          1           0        6.244167    1.610814    0.608072
     23          1           0        6.942801    2.262488    2.096004
     24          6           0        3.300813    4.986989    2.097072
     25          1           0        2.933234    5.480245    1.192660
     26          1           0        2.625989    5.267906    2.905076
     27          1           0        3.220630    3.912260    1.932913
     28          6           0        5.087931    3.806615   -0.210565
     29          1           0        4.281965    4.534466   -0.169222
     30          1           0        4.699577    2.895272   -0.669390
     31          1           0        5.871627    4.209863   -0.871067
 ---------------------------------------------------------------------
                    Distance matrix (angstroms):
                    1          2          3          4          5
     1  O    0.000000
     2  O    2.294238   0.000000
     3  N    2.281006   2.208543   0.000000
     4  H    3.139168   2.284954   1.003798   0.000000
     5  N    6.338255   5.580313   7.686058   7.858534   0.000000
     6  C    1.203506   1.373406   1.353931   2.024085   6.443974
     7  C    2.765865   1.386682   3.514602   3.671300   4.198794
     8  C    5.022668   4.166989   6.275707   6.447271   1.414432
     9  C    4.131098   3.673517   5.592331   5.892592   2.451416
    10  H    4.660307   4.554234   6.304352   6.680874   2.677875
    11  C    2.902293   2.434282   4.235630   4.568078   3.725687
    12  H    2.535236   2.699239   4.009314   4.473002   4.598139
    13  C    4.955083   3.646911   5.805277   5.830621   2.437849
    14  C    3.948056   2.352749   4.484337   4.464849   3.697765
    15  H    4.368096   2.537645   4.436690   4.248554   4.577877
    16  C    2.832618   3.581347   1.437287   2.128674   8.877451
    17  H    2.449500   3.856251   2.057833   2.961340   8.746852
    18  H    3.368545   4.125759   2.113706   2.634010   9.340164
    19  H    3.746084   4.250110   2.084264   2.439541   9.659263
    20  C    6.916242   6.366842   8.391326   8.613430   1.442654
    21  H    6.721124   6.547360   8.424387   8.768314   2.138892
    22  H    7.990201   7.377688   9.440097   9.629327   2.073435
    23  H    6.818967   6.129748   8.134510   8.295894   2.085803
    24  C    6.297116   4.838484   6.944465   6.851443   2.893246
    25  H    6.558517   5.333875   7.318948   7.298408   3.306558
    26  H    6.553187   4.809234   6.836625   6.594226   3.880406
    27  H    7.095783   5.660406   7.826404   7.726905   2.535947
    28  C    6.915125   6.366643   8.392468   8.628766   1.449648
    29  H    6.796900   6.119879   8.123055   8.313949   2.099959
    30  H    7.993024   7.377590   9.441494   9.641892   2.088291
    31  H    6.715883   6.543345   8.423041   8.782175   2.126903
                    6          7          8          9         10
     6  C    0.000000
     7  C    2.382874   0.000000
     8  C    5.048540   2.784493   0.000000
     9  C    4.312332   2.379700   1.396489   0.000000
    10  H    5.016062   3.356605   2.145739   1.082129   0.000000
    11  C    2.974823   1.383382   2.430568   1.383972   2.127399
    12  H    2.806041   2.144771   3.409553   2.148403   2.457906
    13  C    4.723169   2.418619   1.406656   2.414936   3.395601
    14  C    3.506621   1.383040   2.403882   2.747762   3.829853
    15  H    3.721277   2.129111   3.390544   3.831418   4.913482
    16  C    2.438863   4.797869   7.486108   6.684819   7.276491
    17  H    2.532733   4.877384   7.398914   6.552256   7.070051
    18  H    3.037311   5.313882   7.962767   7.037807   7.527708
    19  H    3.257733   5.532678   8.258633   7.568479   8.227355
    20  C    7.126483   5.011536   2.431578   2.825136   2.491217
    21  H    7.112208   5.221053   2.874532   2.879161   2.227290
    22  H    8.184351   6.014998   3.334246   3.901096   3.568468
    23  H    6.932686   4.851685   2.629483   2.741121   2.371652
    24  C    5.981045   3.776598   2.535813   3.800517   4.676012
    25  H    6.344997   4.313198   3.092385   4.350356   5.187182
    26  H    6.046165   3.986198   3.381157   4.505943   5.454864
    27  H    6.822766   4.509834   2.684432   4.040738   4.747547
    28  C    7.130725   5.011558   2.424981   3.474687   3.674156
    29  H    6.925100   4.842600   2.616047   3.814981   4.267568
    30  H    8.189656   6.016177   3.334370   4.397759   4.479106
    31  H    7.113287   5.215731   2.856835   3.550637   3.564238
                   11         12         13         14         15
    11  C    0.000000
    12  H    1.080450   0.000000
    13  C    2.809636   3.890083   0.000000
    14  C    2.401397   3.382536   1.389634   0.000000
    15  H    3.373874   4.264839   2.144572   1.084041   0.000000
    16  C    5.326242   4.899838   7.114906   5.829500   5.806457
    17  H    5.258160   4.785783   7.135693   5.937985   6.019946
    18  H    5.666623   5.079684   7.708291   6.456110   6.517202
    19  H    6.222169   5.893102   7.745487   6.411182   6.218605
    20  C    4.193461   4.827496   3.695898   4.808429   5.772867
    21  H    4.216795   4.679527   4.247130   5.227701   6.252068
    22  H    5.266570   5.916020   4.449918   5.674901   6.570631
    23  H    3.975936   4.517670   3.843806   4.791586   5.762973
    24  C    4.302328   5.382465   1.495013   2.493568   2.689301
    25  H    4.860475   5.926247   2.161463   3.041718   3.124773
    26  H    4.764699   5.819605   2.140261   2.633632   2.426578
    27  H    4.797304   5.856839   2.141380   3.349932   3.670810
    28  C    4.666413   5.541102   3.086293   4.364361   5.114389
    29  H    4.794027   5.754710   2.756139   3.981013   4.553821
    30  H    5.652168   6.512770   3.961381   5.305427   6.001188
    31  H    4.712714   5.455671   3.680613   4.786304   5.599628
                   16         17         18         19         20
    16  C    0.000000
    17  H    1.087401   0.000000
    18  H    1.094033   1.766406   0.000000
    19  H    1.089205   1.769206   1.772142   0.000000
    20  C    9.509714   9.355845   9.839006  10.383989   0.000000
    21  H    9.423926   9.159370   9.729612  10.341868   1.102609
    22  H   10.580716  10.431334  10.919743  11.439919   1.091393
    23  H    9.268867   9.208929   9.499695  10.169169   1.088943
    24  C    8.286126   8.349624   8.945981   8.801239   4.269715
    25  H    8.592006   8.558596   9.341891   9.052862   4.741426
    26  H    8.221182   8.408715   8.889848   8.639701   5.190277
    27  H    9.178147   9.244540   9.773431   9.746288   3.782131
    28  C    9.527509   9.284932  10.100008  10.251356   2.392788
    29  H    9.283971   9.063073   9.948911   9.916305   3.341833
    30  H   10.597866  10.370756  11.155517  11.320815   2.635721
    31  H    9.440981   9.079257  10.010015  10.197314   2.696763
                   21         22         23         24         25
    21  H    0.000000
    22  H    1.767125   0.000000
    23  H    1.774215   1.768251   0.000000
    24  C    4.999640   4.720065   4.548295   0.000000
    25  H    5.345188   5.126063   5.219830   1.093790   0.000000
    26  H    5.970750   5.633983   5.321842   1.089575   1.752672
    27  H    4.658227   4.024132   4.074666   1.090147   1.757598
    28  C    2.724546   2.613157   3.338433   3.148375   3.068029
    29  H    3.727892   3.605851   4.168115   2.510682   2.137357
    30  H    3.063978   2.380652   3.616611   3.739671   3.642703
    31  H    2.563305   3.013585   3.707182   4.002856   3.808805
                   26         27         28         29         30
    26  H    0.000000
    27  H    1.771010   0.000000
    28  C    4.231283   2.844728   0.000000
    29  H    3.568123   2.435682   1.086765   0.000000
    30  H    4.765079   3.161255   1.091735   1.763952   0.000000
    31  H    5.090470   3.870227   1.101386   1.767761   1.772717
                   31
    31  H    0.000000
 Stoichiometry    C11H16N2O2
 Framework group  C1[X(C11H16N2O2)]
 Deg. of freedom    87
 Full point group                 C1      NOp   1
 Largest Abelian subgroup         C1      NOp   1
 Largest concise Abelian subgroup C1      NOp   1
                         Standard orientation:                         
 ---------------------------------------------------------------------
 Center     Atomic      Atomic             Coordinates (Angstroms)
 Number     Number       Type             X           Y           Z
 ---------------------------------------------------------------------
      1          8           0       -2.819000   -1.051675    0.912065
      2          8           0       -2.074117    0.571656   -0.527892
      3          7           0       -4.245730    0.336631   -0.201506
      4          1           0       -4.275335    1.064971   -0.891618
      5          7           0        3.406744   -0.366996   -0.059940
      6          6           0       -3.030790   -0.156225    0.136345
      7          6           0       -0.734816    0.262601   -0.344464
      8          6           0        2.010155   -0.158026   -0.140482
      9          6           0        1.123475   -1.223513   -0.309952
     10          1           0        1.508858   -2.233937   -0.349030
     11          6           0       -0.241922   -1.027628   -0.422625
     12          1           0       -0.913005   -1.864998   -0.548450
     13          6           0        1.501054    1.152737   -0.103096
     14          6           0        0.126231    1.334208   -0.192618
     15          1           0       -0.285585    2.336813   -0.174315
     16          6           0       -5.463154   -0.250606    0.287193
     17          1           0       -5.238207   -0.797355    1.199829
     18          1           0       -5.908001   -0.949250   -0.427590
     19          1           0       -6.194148    0.524220    0.514477
     20          6           0        3.907419   -1.608486   -0.597785
     21          1           0        3.688518   -2.485160    0.034095
     22          1           0        4.992343   -1.541911   -0.696010
     23          1           0        3.483566   -1.788285   -1.584608
     24          6           0        2.399647    2.345110   -0.026676
     25          1           0        2.590656    2.655236    1.004690
     26          1           0        1.953614    3.199595   -0.534697
     27          1           0        3.366505    2.133017   -0.483428
     28          6           0        4.016813   -0.052862    1.217015
     29          1           0        3.655792    0.899288    1.596661
     30          1           0        5.100087    0.016510    1.100436
     31          1           0        3.807511   -0.819911    1.979170
 ---------------------------------------------------------------------
 Rotational constants (GHZ):           1.6379707           0.2610827           0.2384796
 Standard basis: def2TZVP (5D, 7F)
 There are   636 symmetry adapted cartesian basis functions of A   symmetry.
 There are   561 symmetry adapted basis functions of A   symmetry.
   561 basis functions,   893 primitive gaussians,   636 cartesian basis functions
    56 alpha electrons       56 beta electrons
       nuclear repulsion energy       991.0970452182 Hartrees.
 NAtoms=   31 NActive=   31 NUniq=   31 SFac= 1.00D+00 NAtFMM=   60 NAOKFM=F Big=F
 Integral buffers will be    131072 words long.
 Raffenetti 2 integral format.
 Two-electron integral symmetry is turned on.
 Nuclear repulsion after empirical dispersion term =      991.0954244186 Hartrees.
 One-electron integrals computed using PRISM.
   1 Symmetry operations used in ECPInt.
 ECPInt:  NShTT=   26335 NPrTT=   78984 LenC2=   23054 LenP2D=   51038.
 LDataN:  DoStor=T MaxTD1= 6 Len=  172
 NBasis=   561 RedAO= T EigKep=  5.56D-06  NBF=   561
 NBsUse=   561 1.00D-06 EigRej= -1.00D+00 NBFU=   561
 Initial guess from the checkpoint file:  "/mnt/lustre/users/oakerele/pdoc/ty/aminocarb/AC/6219407.sched01/Gau-44329.chk"
 B after Tr=    -0.000000    0.000000    0.000000
         Rot=    0.999999    0.001168    0.000260   -0.000378 Ang=   0.14 deg.
 ExpMin= 9.52D-02 ExpMax= 2.70D+04 ExpMxC= 9.22D+02 IAcc=3 IRadAn=         5 AccDes= 0.00D+00
 Harris functional with IExCor= 1009 and IRadAn=       5 diagonalized for initial guess.
 HarFok:  IExCor= 1009 AccDes= 0.00D+00 IRadAn=         5 IDoV= 1 UseB2=F ITyADJ=14
 ICtDFT=  3500011 ScaDFX=  1.000000  1.000000  1.000000  1.000000
 FoFCou: FMM=F IPFlag=           0 FMFlag=      100000 FMFlg1=           0
         NFxFlg=           0 DoJE=T BraDBF=F KetDBF=T FulRan=T
         wScrn=  0.000000 ICntrl=       500 IOpCl=  0 I1Cent=   200000004 NGrid=           0
         NMat0=    1 NMatS0=      1 NMatT0=    0 NMatD0=    1 NMtDS0=    0 NMtDT0=    0
 Petite list used in FoFCou.
 Requested convergence on RMS density matrix=1.00D-08 within 128 cycles.
 Requested convergence on MAX density matrix=1.00D-06.
 Requested convergence on             energy=1.00D-06.
 No special actions if energy rises.
 Integral accuracy reduced to 1.0D-05 until final iterations.
 Initial convergence to 1.0D-05 achieved.  Increase integral accuracy.
 SCF Done:  E(RM06L) =  -688.931073042     A.U. after   17 cycles
            NFock= 17  Conv=0.56D-08     -V/T= 2.0041
   1 Symmetry operations used in ECPInt.
 ECPInt:  NShTT=   26335 NPrTT=   78984 LenC2=   23054 LenP2D=   51038.
 LDataN:  DoStor=T MaxTD1= 7 Len=  274
 Calling FoFJK, ICntrl=      2527 FMM=F ISym2X=0 I1Cent= 0 IOpClX= 0 NMat=1 NMatS=1 NMatT=0.
 ***** Axes restored to original set *****
 -------------------------------------------------------------------
 Center     Atomic                   Forces (Hartrees/Bohr)
 Number     Number              X              Y              Z
 -------------------------------------------------------------------
      1        8           0.000794006   -0.000624524    0.000088583
      2        8           0.001279637    0.000914820   -0.000291678
      3        7           0.000487843   -0.000186700    0.000065648
      4        1           0.000402734   -0.000156243    0.000038727
      5        7          -0.000812280   -0.000695607    0.001249171
      6        6          -0.003123191    0.000137728   -0.000691634
      7        6           0.000846897   -0.000069952    0.000995961
      8        6           0.001274972   -0.000171960   -0.000434116
      9        6          -0.000647388   -0.000078976   -0.000207769
     10        1          -0.000208045    0.000425639    0.000249663
     11        6           0.000121330    0.000537559    0.000209069
     12        1          -0.000556942   -0.000067003   -0.000133128
     13        6          -0.000333560    0.000674150    0.000853313
     14        6          -0.000579408   -0.000609664   -0.000924591
     15        1           0.000550606   -0.000318522    0.000147200
     16        6           0.000525443    0.000158243    0.000451546
     17        1          -0.000178730   -0.000397607    0.000389094
     18        1          -0.000539989    0.000337644   -0.000327902
     19        1           0.000160713   -0.000252369   -0.000207689
     20        6           0.000894607   -0.000019834   -0.000822029
     21        1          -0.000619378   -0.000487786    0.000389210
     22        1           0.000192454    0.000664022    0.000260869
     23        1          -0.000130405   -0.000099760   -0.000359745
     24        6          -0.000104891    0.000429365   -0.000263519
     25        1          -0.000142581   -0.000568425    0.000671635
     26        1           0.000299536   -0.000003385   -0.000566081
     27        1          -0.000004093    0.000422794   -0.000130404
     28        6           0.000210926    0.000263134   -0.001081997
     29        1           0.000442581   -0.000389761   -0.000212425
     30        1           0.000127357    0.000476978    0.000239671
     31        1          -0.000630759   -0.000243999    0.000355348
 -------------------------------------------------------------------
 Cartesian Forces:  Max     0.003123191 RMS     0.000604246

 GradGradGradGradGradGradGradGradGradGradGradGradGradGradGradGradGradGrad
 Berny optimization.
 Using GEDIIS/GDIIS optimizer.
 FormGI is forming the generalized inverse of G from B-inverse, IUseBI=4.
 Internal  Forces:  Max     0.001706162 RMS     0.000376071
 Search for a local minimum.
 Step number   9 out of a maximum of  153
 All quantities printed in internal units (Hartrees-Bohrs-Radians)
 Mixed Optimization -- En-DIIS/RFO-DIIS
 Swapping is turned off.
 Update second derivatives using D2CorX and points    6    7    8    9
 DE= -8.80D-05 DEPred=-1.35D-04 R= 6.54D-01
 TightC=F SS=  1.41D+00  RLast= 7.55D-02 DXNew= 1.9593D+00 2.2645D-01
 Trust test= 6.54D-01 RLast= 7.55D-02 DXMaxT set to 1.17D+00
 ITU=  1  1  1  1  0  1  0  1  0
     Eigenvalues ---    0.00276   0.00660   0.00870   0.00952   0.01235
     Eigenvalues ---    0.01486   0.01724   0.01788   0.01952   0.02035
     Eigenvalues ---    0.02177   0.02221   0.02225   0.02261   0.02312
     Eigenvalues ---    0.02342   0.02552   0.02651   0.03026   0.04549
     Eigenvalues ---    0.07101   0.07141   0.07180   0.07201   0.07341
     Eigenvalues ---    0.07492   0.07646   0.07763   0.13023   0.15924
     Eigenvalues ---    0.15936   0.15993   0.15999   0.16000   0.16000
     Eigenvalues ---    0.16000   0.16000   0.16000   0.16002   0.16015
     Eigenvalues ---    0.16023   0.16085   0.16160   0.17647   0.20118
     Eigenvalues ---    0.21957   0.22111   0.22535   0.23476   0.24051
     Eigenvalues ---    0.24741   0.24954   0.25265   0.27111   0.30539
     Eigenvalues ---    0.30968   0.34259   0.36288   0.38352   0.38785
     Eigenvalues ---    0.42571   0.44713   0.45396   0.45952   0.46891
     Eigenvalues ---    0.47583   0.48072   0.49398   0.50003   0.51106
     Eigenvalues ---    0.51371   0.51373   0.51379   0.51385   0.51385
     Eigenvalues ---    0.51389   0.51391   0.51418   0.51510   0.52728
     Eigenvalues ---    0.54920   0.55823   0.57707   0.57830   0.60136
     Eigenvalues ---    0.71142   0.98626
 En-DIIS/RFO-DIIS/Sim-DIIS IScMMF=       -3 using points:     9    8    7    6
 RFO step:  Lambda=-1.00692771D-04.
 DidBck=F Rises=F RFO-DIIS coefs:    1.21656   -0.17205    0.31261   -0.35712
 Iteration  1 RMS(Cart)=  0.01422471 RMS(Int)=  0.00009858
 Iteration  2 RMS(Cart)=  0.00020451 RMS(Int)=  0.00002453
 Iteration  3 RMS(Cart)=  0.00000002 RMS(Int)=  0.00002453
 Variable       Old X    -DE/DX   Delta X   Delta X   Delta X     New X
                                 (Linear)    (Quad)   (Total)
    R1        2.27430   0.00042   0.00032   0.00027   0.00058   2.27488
    R2        2.59536  -0.00171   0.00017  -0.00221  -0.00204   2.59332
    R3        2.62045  -0.00038  -0.00000  -0.00028  -0.00028   2.62017
    R4        1.89690  -0.00021   0.00198  -0.00105   0.00093   1.89784
    R5        2.55856  -0.00009  -0.00019  -0.00009  -0.00028   2.55828
    R6        2.71608  -0.00011   0.00150  -0.00071   0.00079   2.71687
    R7        2.67289   0.00046   0.00033   0.00036   0.00069   2.67358
    R8        2.72622   0.00022   0.00179  -0.00010   0.00169   2.72791
    R9        2.73944   0.00061   0.00092   0.00105   0.00197   2.74141
   R10        2.61421  -0.00081   0.00054  -0.00102  -0.00048   2.61373
   R11        2.61357   0.00019   0.00049   0.00023   0.00073   2.61430
   R12        2.63898  -0.00044   0.00069  -0.00105  -0.00037   2.63861
   R13        2.65819   0.00059  -0.00083   0.00117   0.00034   2.65854
   R14        2.04493  -0.00047   0.00080  -0.00097  -0.00017   2.04476
   R15        2.61533   0.00006   0.00062  -0.00010   0.00052   2.61584
   R16        2.04176  -0.00057   0.00046  -0.00119  -0.00073   2.04103
   R17        2.62603  -0.00061   0.00013  -0.00106  -0.00092   2.62510
   R18        2.82516  -0.00006   0.00152  -0.00067   0.00085   2.82601
   R19        2.04854  -0.00054   0.00080  -0.00111  -0.00031   2.04823
   R20        2.05489  -0.00049   0.00019  -0.00085  -0.00066   2.05423
   R21        2.06742  -0.00068   0.00015  -0.00114  -0.00099   2.06643
   R22        2.05830  -0.00035   0.00042  -0.00072  -0.00031   2.05799
   R23        2.08363  -0.00084   0.00006  -0.00134  -0.00128   2.08235
   R24        2.06243  -0.00073   0.00031  -0.00123  -0.00092   2.06151
   R25        2.05780  -0.00035   0.00015  -0.00063  -0.00048   2.05732
   R26        2.06696  -0.00076   0.00025  -0.00128  -0.00103   2.06594
   R27        2.05900  -0.00061   0.00025  -0.00103  -0.00078   2.05822
   R28        2.06008  -0.00040   0.00019  -0.00074  -0.00055   2.05953
   R29        2.05369  -0.00060   0.00057  -0.00115  -0.00059   2.05310
   R30        2.06308  -0.00054   0.00022  -0.00094  -0.00072   2.06237
   R31        2.08132  -0.00075   0.00008  -0.00122  -0.00114   2.08018
    A1        2.08366  -0.00133   0.00601  -0.00310   0.00291   2.08657
    A2        2.05121  -0.00002   0.00067  -0.00025   0.00035   2.05156
    A3        2.10045  -0.00008  -0.00108  -0.00002  -0.00116   2.09929
    A4        2.12528   0.00010  -0.00004   0.00021   0.00010   2.12538
    A5        2.03598   0.00052   0.00129  -0.00103   0.00024   2.03622
    A6        2.01936   0.00003  -0.00043  -0.00093  -0.00139   2.01797
    A7        1.94855  -0.00069   0.00086  -0.00369  -0.00285   1.94570
    A8        2.19380  -0.00043   0.00084  -0.00043   0.00033   2.19413
    A9        2.20135  -0.00001  -0.00023  -0.00002  -0.00034   2.20101
   A10        1.88752   0.00048  -0.00074   0.00124   0.00041   1.88793
   A11        2.14661  -0.00024   0.00404  -0.00032   0.00367   2.15027
   A12        2.02989   0.00056  -0.00491   0.00222  -0.00273   2.02717
   A13        2.10253  -0.00029   0.00053  -0.00119  -0.00067   2.10186
   A14        2.11895   0.00063   0.00152   0.00043   0.00195   2.12090
   A15        2.08692  -0.00011  -0.00135   0.00078  -0.00057   2.08635
   A16        2.07646  -0.00052  -0.00014  -0.00124  -0.00139   2.07507
   A17        2.08367   0.00009  -0.00013   0.00043   0.00030   2.08396
   A18        2.12740   0.00034   0.00047   0.00107   0.00153   2.12893
   A19        2.07210  -0.00043  -0.00033  -0.00150  -0.00183   2.07027
   A20        2.07022   0.00014  -0.00094   0.00034  -0.00059   2.06964
   A21        2.10379  -0.00015   0.00161  -0.00053   0.00107   2.10486
   A22        2.10896   0.00001  -0.00064   0.00017  -0.00048   2.10849
   A23        2.06922   0.00004   0.00041  -0.00008   0.00034   2.06955
   A24        2.12588   0.00003  -0.00076   0.00066  -0.00011   2.12577
   A25        2.08724  -0.00006   0.00028  -0.00051  -0.00024   2.08701
   A26        2.11979   0.00029  -0.00033   0.00113   0.00081   2.12060
   A27        2.07368  -0.00039   0.00056  -0.00167  -0.00113   2.07255
   A28        2.08924   0.00009  -0.00011   0.00047   0.00035   2.08959
   A29        1.89186  -0.00040  -0.00069  -0.00140  -0.00209   1.88977
   A30        1.96403   0.00029  -0.00176   0.00123  -0.00054   1.96349
   A31        1.92705   0.00003  -0.00017   0.00034   0.00017   1.92722
   A32        1.88743   0.00004   0.00139  -0.00028   0.00111   1.88854
   A33        1.89798   0.00014   0.00049   0.00040   0.00088   1.89887
   A34        1.89412  -0.00010   0.00086  -0.00032   0.00054   1.89466
   A35        1.98414   0.00038  -0.00197   0.00200   0.00002   1.98415
   A36        1.90292  -0.00028   0.00009  -0.00149  -0.00140   1.90152
   A37        1.92289   0.00015  -0.00114   0.00140   0.00024   1.92313
   A38        1.87280  -0.00013   0.00152  -0.00123   0.00029   1.87309
   A39        1.88681  -0.00010   0.00059   0.00013   0.00070   1.88751
   A40        1.89171  -0.00005   0.00116  -0.00099   0.00017   1.89189
   A41        1.95983   0.00060  -0.00227   0.00293   0.00065   1.96049
   A42        1.93435  -0.00002  -0.00117   0.00024  -0.00094   1.93341
   A43        1.93531  -0.00001  -0.00151   0.00053  -0.00099   1.93432
   A44        1.86374  -0.00033   0.00256  -0.00213   0.00043   1.86417
   A45        1.87062  -0.00034   0.00214  -0.00202   0.00011   1.87073
   A46        1.89683   0.00006   0.00063   0.00023   0.00084   1.89768
   A47        1.93668   0.00023  -0.00175   0.00187   0.00011   1.93679
   A48        1.91483  -0.00005  -0.00034  -0.00023  -0.00058   1.91425
   A49        1.95916   0.00016  -0.00120   0.00086  -0.00035   1.95880
   A50        1.88731  -0.00012   0.00106  -0.00093   0.00012   1.88743
   A51        1.88106  -0.00018   0.00132  -0.00114   0.00017   1.88122
   A52        1.88253  -0.00005   0.00112  -0.00055   0.00056   1.88309
    D1        0.02900  -0.00041   0.00789  -0.00480   0.00311   0.03210
    D2        3.13761   0.00085   0.00021   0.02012   0.02033  -3.12524
    D3        0.84339  -0.00026  -0.02171   0.00213  -0.01959   0.82379
    D4       -2.39580   0.00001  -0.02688   0.01042  -0.01645  -2.41225
    D5       -3.10164   0.00065  -0.00035   0.01266   0.01233  -3.08931
    D6        0.07311  -0.00060   0.00738  -0.01239  -0.00500   0.06812
    D7       -0.07962   0.00060  -0.00645   0.01211   0.00565  -0.07397
    D8        3.09513  -0.00066   0.00128  -0.01294  -0.01167   3.08346
    D9       -2.86830  -0.00018  -0.01398  -0.00839  -0.02235  -2.89066
   D10        1.32830  -0.00014  -0.01416  -0.00787  -0.02202   1.30629
   D11       -0.79098  -0.00023  -0.01391  -0.00856  -0.02246  -0.81344
   D12        0.39618  -0.00013  -0.00778  -0.00781  -0.01560   0.38058
   D13       -1.69040  -0.00009  -0.00796  -0.00729  -0.01526  -1.70566
   D14        2.47350  -0.00018  -0.00771  -0.00798  -0.01570   2.45780
   D15        0.35499  -0.00024   0.00004  -0.00207  -0.00204   0.35295
   D16       -2.74182  -0.00024  -0.00070  -0.00108  -0.00178  -2.74359
   D17       -1.99059   0.00024  -0.00228   0.00617   0.00389  -1.98670
   D18        1.19579   0.00024  -0.00301   0.00716   0.00415   1.19995
   D19       -1.29090  -0.00000   0.00115   0.00406   0.00520  -1.28570
   D20        2.90385   0.00011   0.00043   0.00537   0.00580   2.90964
   D21        0.82989   0.00025  -0.00036   0.00666   0.00629   0.83618
   D22        1.08544  -0.00018   0.00278  -0.00271   0.00006   1.08550
   D23       -1.00300  -0.00007   0.00206  -0.00140   0.00067  -1.00234
   D24       -3.07696   0.00007   0.00126  -0.00011   0.00116  -3.07579
   D25       -0.78920   0.00003   0.00047  -0.00138  -0.00091  -0.79011
   D26       -2.87361   0.00007   0.00048  -0.00124  -0.00077  -2.87438
   D27        1.31679   0.00006   0.00008  -0.00094  -0.00086   1.31593
   D28        3.10987  -0.00003  -0.00196   0.00535   0.00339   3.11325
   D29        1.02545   0.00000  -0.00195   0.00549   0.00353   1.02898
   D30       -1.06733   0.00000  -0.00235   0.00579   0.00344  -1.06389
   D31        3.06972   0.00026  -0.00470   0.00755   0.00275   3.07247
   D32       -0.09373   0.00021  -0.00334   0.00660   0.00319  -0.09054
   D33        0.02965  -0.00006   0.00083  -0.00126  -0.00042   0.02922
   D34       -3.13381  -0.00011   0.00220  -0.00221   0.00002  -3.13379
   D35       -3.05601  -0.00024   0.00426  -0.00802  -0.00386  -3.05987
   D36        0.05261  -0.00027   0.00757  -0.01042  -0.00293   0.04967
   D37       -0.00938   0.00002  -0.00065   0.00009  -0.00055  -0.00993
   D38        3.09924  -0.00001   0.00266  -0.00231   0.00038   3.09961
   D39        0.03453   0.00005  -0.00083   0.00160   0.00076   0.03529
   D40       -3.11363   0.00001   0.00009  -0.00007   0.00002  -3.11361
   D41        3.13160   0.00006  -0.00013   0.00066   0.00052   3.13212
   D42       -0.01657   0.00002   0.00078  -0.00101  -0.00022  -0.01679
   D43        3.13431  -0.00003   0.00023  -0.00113  -0.00089   3.13341
   D44        0.03697  -0.00008   0.00237  -0.00291  -0.00055   0.03643
   D45        0.03641  -0.00006  -0.00053  -0.00020  -0.00072   0.03569
   D46       -3.06092  -0.00011   0.00161  -0.00198  -0.00038  -3.06130
   D47       -0.01664   0.00004  -0.00092   0.00173   0.00080  -0.01585
   D48       -3.13631   0.00009  -0.00233   0.00269   0.00033  -3.13598
   D49        3.11842  -0.00000  -0.00001   0.00007   0.00006   3.11849
   D50       -0.00124   0.00004  -0.00142   0.00103  -0.00040  -0.00164
   D51       -0.02410   0.00004   0.00047   0.00063   0.00109  -0.02301
   D52       -3.13243   0.00008  -0.00289   0.00310   0.00018  -3.13225
   D53        3.07424   0.00008  -0.00164   0.00240   0.00075   3.07499
   D54       -0.03409   0.00013  -0.00500   0.00486  -0.00016  -0.03424
   D55       -1.60408   0.00004   0.00022   0.00216   0.00239  -1.60169
   D56        2.59635   0.00006  -0.00070   0.00274   0.00205   2.59840
   D57        0.48809   0.00000   0.00034   0.00193   0.00228   0.49037
   D58        1.58222  -0.00001   0.00238   0.00035   0.00272   1.58494
   D59       -0.50054   0.00001   0.00146   0.00093   0.00239  -0.49815
   D60       -2.60880  -0.00005   0.00249   0.00013   0.00261  -2.60618
         Item               Value     Threshold  Converged?
 Maximum Force            0.001706     0.000450     NO 
 RMS     Force            0.000376     0.000300     NO 
 Maximum Displacement     0.061620     0.001800     NO 
 RMS     Displacement     0.014209     0.001200     NO 
 Predicted change in Energy=-4.896180D-05
 GradGradGradGradGradGradGradGradGradGradGradGradGradGradGradGradGradGrad

                          Input orientation:                          
 ---------------------------------------------------------------------
 Center     Atomic      Atomic             Coordinates (Angstroms)
 Number     Number       Type             X           Y           Z
 ---------------------------------------------------------------------
      1          8           0        8.091727    8.852695    3.451510
      2          8           0        6.324403    7.865339    4.529866
      3          7           0        7.203120    9.708320    5.370106
      4          1           0        6.522483    9.526960    6.085958
      5          7           0        5.587680    3.507497    1.120965
      6          6           0        7.300098    8.814882    4.357637
      7          6           0        6.223013    6.817522    3.627497
      8          6           0        5.805703    4.631274    1.952375
      9          6           0        7.088620    4.995006    2.366449
     10          1           0        7.940431    4.425373    2.018973
     11          6           0        7.309858    6.073060    3.206084
     12          1           0        8.310955    6.340810    3.510476
     13          6           0        4.704934    5.372194    2.419853
     14          6           0        4.941454    6.465932    3.242970
     15          1           0        4.106553    7.044669    3.620849
     16          6           0        8.135482   10.793160    5.514406
     17          1           0        8.597635   10.976325    4.547688
     18          1           0        8.927389   10.571275    6.235110
     19          1           0        7.619682   11.697577    5.833770
     20          6           0        6.634984    2.514647    1.085863
     21          1           0        7.525530    2.830518    0.518932
     22          1           0        6.250812    1.611161    0.610261
     23          1           0        6.948651    2.263508    2.097685
     24          6           0        3.297789    4.979452    2.100319
     25          1           0        2.926500    5.465506    1.194182
     26          1           0        2.624604    5.262953    2.908234
     27          1           0        3.221950    3.903702    1.942853
     28          6           0        5.087116    3.798868   -0.209088
     29          1           0        4.280375    4.525538   -0.170368
     30          1           0        4.700262    2.885581   -0.664403
     31          1           0        5.870269    4.200801   -0.870028
 ---------------------------------------------------------------------
                    Distance matrix (angstroms):
                    1          2          3          4          5
     1  O    0.000000
     2  O    2.293722   0.000000
     3  N    2.280949   2.207878   0.000000
     4  H    3.139661   2.285091   1.004291   0.000000
     5  N    6.346088   5.581591   7.688631   7.858686   0.000000
     6  C    1.203816   1.372325   1.353784   2.024558   6.448004
     7  C    2.768573   1.386532   3.514827   3.670799   4.200312
     8  C    5.029286   4.167936   6.277743   6.447327   1.414797
     9  C    4.131022   3.674671   5.590204   5.890149   2.452903
    10  H    4.655775   4.555162   6.299464   6.676611   2.680364
    11  C    2.897917   2.436346   4.231961   4.565419   3.727698
    12  H    2.522123   2.703652   4.003204   4.470267   4.599310
    13  C    4.964733   3.645629   5.809209   5.831457   2.437918
    14  C    3.957822   2.350955   4.489200   4.466780   3.697682
    15  H    4.379412   2.533509   4.443384   4.251499   4.577635
    16  C    2.832465   3.580707   1.437706   2.128779   8.881132
    17  H    2.442817   3.853069   2.056425   2.961957   8.751323
    18  H    3.376429   4.123770   2.113298   2.626102   9.338367
    19  H    3.740500   4.250172   2.084623   2.445204   9.665246
    20  C    6.920205   6.370834   8.392046   8.613137   1.443547
    21  H    6.722143   6.548261   8.422707   8.765855   2.139160
    22  H    7.993841   7.381292   9.440710   9.628964   2.072837
    23  H    6.823259   6.138868   8.136259   8.297330   2.086560
    24  C    6.309484   4.836470   6.950202   6.853014   2.892989
    25  H    6.576333   5.332141   7.330026   7.304517   3.304700
    26  H    6.562837   4.805269   6.839949   6.593417   3.880178
    27  H    7.105161   5.657952   7.828752   7.725275   2.535579
    28  C    6.925954   6.365905   8.398005   8.631275   1.450690
    29  H    6.809457   6.117558   8.130222   8.317625   2.100713
    30  H    8.003076   7.376737   9.446129   9.643431   2.088499
    31  H    6.726863   6.541707   8.429028   8.785163   2.127106
                    6          7          8          9         10
     6  C    0.000000
     7  C    2.383834   0.000000
     8  C    5.051839   2.785653   0.000000
     9  C    4.312888   2.379303   1.396293   0.000000
    10  H    5.014695   3.355481   2.145669   1.082038   0.000000
    11  C    2.973845   1.383129   2.431670   1.384245   2.126436
    12  H    2.803666   2.144866   3.409763   2.148043   2.455763
    13  C    4.726730   2.419078   1.406836   2.413934   3.394940
    14  C    3.510449   1.383427   2.403857   2.746312   3.828304
    15  H    3.724948   2.128624   3.390485   3.829798   4.911755
    16  C    2.439173   4.798297   7.488977   6.680130   7.266692
    17  H    2.528154   4.876600   7.402041   6.543020   7.052751
    18  H    3.042680   5.310740   7.960550   7.031528   7.518112
    19  H    3.254387   5.534732   8.263679   7.564972   8.218304
    20  C    7.130206   5.014415   2.432829   2.828050   2.495147
    21  H    7.113303   5.220721   2.873201   2.879100   2.228413
    22  H    8.187639   6.017531   3.334738   3.903400   3.571985
    23  H    6.939121   4.858593   2.633204   2.748256   2.379808
    24  C    5.985356   3.777262   2.536286   3.800193   4.676297
    25  H    6.352489   4.314622   3.092023   4.349577   5.186681
    26  H    6.047909   3.985294   3.381135   4.504749   5.454388
    27  H    6.825112   4.509407   2.684256   4.039989   4.747842
    28  C    7.135311   5.012177   2.425116   3.474213   3.673986
    29  H    6.929648   4.842604   2.616074   3.813408   4.266059
    30  H    8.193694   6.016588   3.334211   4.397725   4.479973
    31  H    7.117768   5.215303   2.855772   3.548228   3.561226
                   11         12         13         14         15
    11  C    0.000000
    12  H    1.080065   0.000000
    13  C    2.809804   3.889866   0.000000
    14  C    2.401051   3.382418   1.389146   0.000000
    15  H    3.373012   4.264340   2.144207   1.083877   0.000000
    16  C    5.318772   4.885687   7.122625   5.838334   5.819709
    17  H    5.244071   4.758781   7.147524   5.950933   6.040428
    18  H    5.659093   5.069561   7.708161   6.457122   6.520105
    19  H    6.215779   5.879669   7.756356   6.423026   6.236076
    20  C    4.196796   4.829819   3.697322   4.809761   5.774098
    21  H    4.216798   4.678502   4.246101   5.226286   6.250628
    22  H    5.269576   5.918194   4.450812   5.675771   6.571491
    23  H    3.983932   4.525069   3.847335   4.795924   5.766892
    24  C    4.302952   5.382720   1.495462   2.493373   2.689095
    25  H    4.861142   5.926528   2.161898   3.042766   3.126498
    26  H    4.764094   5.818854   2.139678   2.631919   2.424562
    27  H    4.797172   5.856186   2.140850   3.348435   3.669314
    28  C    4.666469   5.539835   3.087514   4.364762   5.115187
    29  H    4.793018   5.752339   2.757956   3.981586   4.555168
    30  H    5.652493   6.511937   3.961805   5.305153   6.001157
    31  H    4.710887   5.452101   3.681505   4.786467   5.600558
                   16         17         18         19         20
    16  C    0.000000
    17  H    1.087051   0.000000
    18  H    1.093509   1.766408   0.000000
    19  H    1.089043   1.769351   1.771928   0.000000
    20  C    9.507747   9.350734   9.832554  10.384529   0.000000
    21  H    9.419685   9.150653   9.724156  10.338332   1.101934
    22  H   10.578834  10.426755  10.912683  11.440920   1.090905
    23  H    9.264854   9.199720   9.489610  10.169085   1.088688
    24  C    8.298100   8.369019   8.947479   8.817632   4.270978
    25  H    8.612881   8.589349   9.353636   9.076918   4.740480
    26  H    8.230741   8.426597   8.886590   8.655284   5.192049
    27  H    9.184956   9.257708   9.768932   9.758267   3.783214
    28  C    9.537874   9.298740  10.106477  10.262535   2.392074
    29  H    9.298472   9.083581   9.958706   9.931706   3.341554
    30  H   10.606989  10.383426  11.159828  11.331396   2.635179
    31  H    9.452585   9.093838  10.020574  10.207987   2.693216
                   21         22         23         24         25
    21  H    0.000000
    22  H    1.766375   0.000000
    23  H    1.773909   1.767757   0.000000
    24  C    4.999250   4.720805   4.550291   0.000000
    25  H    5.343239   5.123279   5.219847   1.093246   0.000000
    26  H    5.970308   5.636102   5.324570   1.089164   1.752182
    27  H    4.658334   4.025612   4.074618   1.089855   1.756994
    28  C    2.722789   2.609901   3.338240   3.151004   3.068405
    29  H    3.725488   3.603554   4.168998   2.515458   2.139746
    30  H    3.063568   2.377629   3.615433   3.740977   3.640959
    31  H    2.558666   3.007043   3.704502   4.005860   3.811327
                   26         27         28         29         30
    26  H    0.000000
    27  H    1.770973   0.000000
    28  C    4.233817   2.849681   0.000000
    29  H    3.572554   2.443899   1.086453   0.000000
    30  H    4.766968   3.165400   1.091357   1.763472   0.000000
    31  H    5.092914   3.874811   1.100782   1.767129   1.772287
                   31
    31  H    0.000000
 Stoichiometry    C11H16N2O2
 Framework group  C1[X(C11H16N2O2)]
 Deg. of freedom    87
 Full point group                 C1      NOp   1
 Largest Abelian subgroup         C1      NOp   1
 Largest concise Abelian subgroup C1      NOp   1
                         Standard orientation:                         
 ---------------------------------------------------------------------
 Center     Atomic      Atomic             Coordinates (Angstroms)
 Number     Number       Type             X           Y           Z
 ---------------------------------------------------------------------
      1          8           0       -2.825061   -1.056298    0.908526
      2          8           0       -2.073777    0.585348   -0.506299
      3          7           0       -4.246666    0.340594   -0.200734
      4          1           0       -4.273409    1.074450   -0.885819
      5          7           0        3.407905   -0.369845   -0.067055
      6          6           0       -3.032748   -0.147979    0.146295
      7          6           0       -0.735070    0.268605   -0.333071
      8          6           0        2.010897   -0.158806   -0.141107
      9          6           0        1.119920   -1.221149   -0.306092
     10          1           0        1.501282   -2.232958   -0.346252
     11          6           0       -0.245899   -1.022701   -0.412352
     12          1           0       -0.918522   -1.858896   -0.534404
     13          6           0        1.504582    1.153176   -0.101913
     14          6           0        0.130338    1.337861   -0.185994
     15          1           0       -0.279275    2.341166   -0.166395
     16          6           0       -5.466406   -0.262205    0.263881
     17          1           0       -5.244270   -0.832092    1.162526
     18          1           0       -5.904100   -0.942052   -0.472322
     19          1           0       -6.200571    0.504514    0.507107
     20          6           0        3.904571   -1.614010   -0.604831
     21          1           0        3.683198   -2.489123    0.027173
     22          1           0        4.989212   -1.549883   -0.702372
     23          1           0        3.480807   -1.792537   -1.591641
     24          6           0        2.406339    2.343982   -0.029629
     25          1           0        2.604646    2.652885    1.000148
     26          1           0        1.958434    3.198987   -0.534233
     27          1           0        3.369375    2.129475   -0.492587
     28          6           0        4.022263   -0.060299    1.210148
     29          1           0        3.663961    0.891008    1.593572
     30          1           0        5.104892    0.007660    1.090335
     31          1           0        3.813660   -0.829090    1.969863
 ---------------------------------------------------------------------
 Rotational constants (GHZ):           1.6397016           0.2609123           0.2381387
 Standard basis: def2TZVP (5D, 7F)
 There are   636 symmetry adapted cartesian basis functions of A   symmetry.
 There are   561 symmetry adapted basis functions of A   symmetry.
   561 basis functions,   893 primitive gaussians,   636 cartesian basis functions
    56 alpha electrons       56 beta electrons
       nuclear repulsion energy       990.9613600150 Hartrees.
 NAtoms=   31 NActive=   31 NUniq=   31 SFac= 1.00D+00 NAtFMM=   60 NAOKFM=F Big=F
 Integral buffers will be    131072 words long.
 Raffenetti 2 integral format.
 Two-electron integral symmetry is turned on.
 Nuclear repulsion after empirical dispersion term =      990.9597393169 Hartrees.
 One-electron integrals computed using PRISM.
   1 Symmetry operations used in ECPInt.
 ECPInt:  NShTT=   26335 NPrTT=   78984 LenC2=   23050 LenP2D=   51028.
 LDataN:  DoStor=T MaxTD1= 6 Len=  172
 NBasis=   561 RedAO= T EigKep=  5.55D-06  NBF=   561
 NBsUse=   561 1.00D-06 EigRej= -1.00D+00 NBFU=   561
 Initial guess from the checkpoint file:  "/mnt/lustre/users/oakerele/pdoc/ty/aminocarb/AC/6219407.sched01/Gau-44329.chk"
 B after Tr=     0.000000    0.000000   -0.000000
         Rot=    0.999999   -0.001438   -0.000040    0.000336 Ang=  -0.17 deg.
 ExpMin= 9.52D-02 ExpMax= 2.70D+04 ExpMxC= 9.22D+02 IAcc=3 IRadAn=         5 AccDes= 0.00D+00
 Harris functional with IExCor= 1009 and IRadAn=       5 diagonalized for initial guess.
 HarFok:  IExCor= 1009 AccDes= 0.00D+00 IRadAn=         5 IDoV= 1 UseB2=F ITyADJ=14
 ICtDFT=  3500011 ScaDFX=  1.000000  1.000000  1.000000  1.000000
 FoFCou: FMM=F IPFlag=           0 FMFlag=      100000 FMFlg1=           0
         NFxFlg=           0 DoJE=T BraDBF=F KetDBF=T FulRan=T
         wScrn=  0.000000 ICntrl=       500 IOpCl=  0 I1Cent=   200000004 NGrid=           0
         NMat0=    1 NMatS0=      1 NMatT0=    0 NMatD0=    1 NMtDS0=    0 NMtDT0=    0
 Petite list used in FoFCou.
 Requested convergence on RMS density matrix=1.00D-08 within 128 cycles.
 Requested convergence on MAX density matrix=1.00D-06.
 Requested convergence on             energy=1.00D-06.
 No special actions if energy rises.
 Integral accuracy reduced to 1.0D-05 until final iterations.
 Initial convergence to 1.0D-05 achieved.  Increase integral accuracy.
 SCF Done:  E(RM06L) =  -688.931125313     A.U. after   16 cycles
            NFock= 16  Conv=0.65D-08     -V/T= 2.0041
   1 Symmetry operations used in ECPInt.
 ECPInt:  NShTT=   26335 NPrTT=   78984 LenC2=   23050 LenP2D=   51028.
 LDataN:  DoStor=T MaxTD1= 7 Len=  274
 Calling FoFJK, ICntrl=      2527 FMM=F ISym2X=0 I1Cent= 0 IOpClX= 0 NMat=1 NMatS=1 NMatT=0.
 ***** Axes restored to original set *****
 -------------------------------------------------------------------
 Center     Atomic                   Forces (Hartrees/Bohr)
 Number     Number              X              Y              Z
 -------------------------------------------------------------------
      1        8          -0.000067631   -0.000044388   -0.000289417
      2        8           0.000734350    0.000790239   -0.000343751
      3        7          -0.000035018    0.000389570    0.000295421
      4        1           0.000598353   -0.000121170   -0.000354571
      5        7          -0.000439282   -0.000649513    0.000709604
      6        6          -0.000781291   -0.001212931    0.000363010
      7        6           0.000227540    0.000231700    0.000557163
      8        6           0.001139277   -0.000055249   -0.000271087
      9        6          -0.000432083   -0.000259790   -0.000295299
     10        1          -0.000182633    0.000263434    0.000187944
     11        6          -0.000018526    0.000418011    0.000238114
     12        1          -0.000372780    0.000000588   -0.000101049
     13        6          -0.000639198    0.000400392    0.000676752
     14        6          -0.000345981   -0.000445485   -0.000841227
     15        1           0.000427592   -0.000271470    0.000138940
     16        6          -0.000113389   -0.000082729    0.000190839
     17        1          -0.000045855   -0.000256342    0.000272128
     18        1          -0.000326333    0.000240546   -0.000177580
     19        1           0.000194201   -0.000034722   -0.000172877
     20        6           0.000336196    0.000425115   -0.000505526
     21        1          -0.000335832   -0.000361704    0.000223609
     22        1           0.000149741    0.000386405    0.000173865
     23        1          -0.000054944   -0.000085808   -0.000186889
     24        6           0.000457838    0.000403424   -0.000068997
     25        1          -0.000198220   -0.000395569    0.000407642
     26        1           0.000078381    0.000003713   -0.000415864
     27        1          -0.000092530    0.000230630   -0.000165691
     28        6           0.000222036    0.000159711   -0.000394553
     29        1           0.000262464   -0.000239890   -0.000140682
     30        1           0.000058631    0.000302952    0.000121406
     31        1          -0.000405075   -0.000129669    0.000168621
 -------------------------------------------------------------------
 Cartesian Forces:  Max     0.001212931 RMS     0.000383507

 GradGradGradGradGradGradGradGradGradGradGradGradGradGradGradGradGradGrad
 Berny optimization.
 Using GEDIIS/GDIIS optimizer.
 FormGI is forming the generalized inverse of G from B-inverse, IUseBI=4.
 Internal  Forces:  Max     0.001419821 RMS     0.000277048
 Search for a local minimum.
 Step number  10 out of a maximum of  153
 All quantities printed in internal units (Hartrees-Bohrs-Radians)
 Mixed Optimization -- En-DIIS/RFO-DIIS
 Swapping is turned off.
 Update second derivatives using D2CorX and points    6    7    8    9   10
 DE= -5.23D-05 DEPred=-4.90D-05 R= 1.07D+00
 TightC=F SS=  1.41D+00  RLast= 6.32D-02 DXNew= 1.9593D+00 1.8956D-01
 Trust test= 1.07D+00 RLast= 6.32D-02 DXMaxT set to 1.17D+00
 ITU=  1  1  1  1  1  0  1  0  1  0
     Eigenvalues ---    0.00182   0.00656   0.00853   0.00941   0.01134
     Eigenvalues ---    0.01487   0.01742   0.01788   0.01950   0.02080
     Eigenvalues ---    0.02180   0.02192   0.02223   0.02271   0.02310
     Eigenvalues ---    0.02388   0.02414   0.02657   0.03106   0.07042
     Eigenvalues ---    0.07099   0.07150   0.07193   0.07259   0.07389
     Eigenvalues ---    0.07495   0.07640   0.07827   0.13754   0.15801
     Eigenvalues ---    0.15924   0.15951   0.15994   0.15999   0.16000
     Eigenvalues ---    0.16000   0.16000   0.16000   0.16002   0.16017
     Eigenvalues ---    0.16081   0.16091   0.16178   0.17321   0.20059
     Eigenvalues ---    0.21957   0.22138   0.22591   0.23409   0.24674
     Eigenvalues ---    0.24781   0.24967   0.25098   0.26501   0.29912
     Eigenvalues ---    0.33146   0.35287   0.37181   0.38347   0.38831
     Eigenvalues ---    0.42291   0.42646   0.44929   0.46111   0.46825
     Eigenvalues ---    0.47535   0.48081   0.49394   0.49949   0.50969
     Eigenvalues ---    0.51371   0.51373   0.51377   0.51384   0.51386
     Eigenvalues ---    0.51387   0.51393   0.51400   0.51482   0.52639
     Eigenvalues ---    0.53379   0.55256   0.57769   0.57803   0.60540
     Eigenvalues ---    0.72362   0.98577
 En-DIIS/RFO-DIIS/Sim-DIIS IScMMF=       -3 using points:    10    9    8    7    6
 RFO step:  Lambda=-9.36290424D-05.
 DidBck=F Rises=F RFO-DIIS coefs:    2.07449   -0.35451   -0.62034   -0.40896    0.30931
 Iteration  1 RMS(Cart)=  0.02116029 RMS(Int)=  0.00044070
 Iteration  2 RMS(Cart)=  0.00058986 RMS(Int)=  0.00001498
 Iteration  3 RMS(Cart)=  0.00000031 RMS(Int)=  0.00001498
 Variable       Old X    -DE/DX   Delta X   Delta X   Delta X     New X
                                 (Linear)    (Quad)   (Total)
    R1        2.27488   0.00017   0.00101  -0.00015   0.00086   2.27574
    R2        2.59332  -0.00121  -0.00281  -0.00148  -0.00429   2.58902
    R3        2.62017  -0.00038   0.00022  -0.00149  -0.00127   2.61890
    R4        1.89784  -0.00063   0.00179  -0.00155   0.00024   1.89807
    R5        2.55828   0.00012  -0.00088   0.00090   0.00002   2.55830
    R6        2.71687  -0.00028   0.00151  -0.00125   0.00026   2.71713
    R7        2.67358   0.00008  -0.00028   0.00125   0.00097   2.67455
    R8        2.72791  -0.00017   0.00232  -0.00068   0.00164   2.72955
    R9        2.74141   0.00019   0.00337  -0.00074   0.00263   2.74404
   R10        2.61373  -0.00062   0.00010  -0.00135  -0.00125   2.61248
   R11        2.61430   0.00015   0.00140   0.00004   0.00144   2.61574
   R12        2.63861  -0.00056  -0.00127  -0.00020  -0.00147   2.63714
   R13        2.65854   0.00051   0.00044   0.00087   0.00131   2.65984
   R14        2.04476  -0.00034  -0.00009  -0.00068  -0.00077   2.04398
   R15        2.61584  -0.00001   0.00076  -0.00007   0.00069   2.61654
   R16        2.04103  -0.00037  -0.00171  -0.00000  -0.00172   2.03931
   R17        2.62510  -0.00042  -0.00153  -0.00040  -0.00194   2.62317
   R18        2.82601  -0.00024   0.00210  -0.00189   0.00022   2.82623
   R19        2.04823  -0.00043  -0.00057  -0.00050  -0.00107   2.04716
   R20        2.05423  -0.00031  -0.00129  -0.00004  -0.00133   2.05290
   R21        2.06643  -0.00040  -0.00178  -0.00008  -0.00186   2.06457
   R22        2.05799  -0.00017  -0.00055  -0.00003  -0.00057   2.05742
   R23        2.08235  -0.00049  -0.00215  -0.00014  -0.00229   2.08006
   R24        2.06151  -0.00045  -0.00172  -0.00006  -0.00178   2.05973
   R25        2.05732  -0.00017  -0.00088   0.00000  -0.00088   2.05644
   R26        2.06594  -0.00045  -0.00183  -0.00011  -0.00193   2.06400
   R27        2.05822  -0.00036  -0.00142  -0.00006  -0.00149   2.05673
   R28        2.05953  -0.00020  -0.00115   0.00016  -0.00099   2.05853
   R29        2.05310  -0.00036  -0.00108  -0.00020  -0.00128   2.05182
   R30        2.06237  -0.00032  -0.00130  -0.00008  -0.00137   2.06099
   R31        2.08018  -0.00044  -0.00195  -0.00009  -0.00204   2.07814
    A1        2.08657  -0.00142   0.01251  -0.01079   0.00172   2.08828
    A2        2.05156  -0.00013   0.00048  -0.00088  -0.00044   2.05112
    A3        2.09929   0.00001  -0.00219   0.00094  -0.00130   2.09799
    A4        2.12538   0.00012   0.00018   0.00053   0.00066   2.12603
    A5        2.03622   0.00016  -0.00369   0.00310  -0.00065   2.03557
    A6        2.01797   0.00001  -0.00164  -0.00114  -0.00282   2.01515
    A7        1.94570  -0.00028  -0.00481  -0.00039  -0.00524   1.94046
    A8        2.19413  -0.00041   0.00298  -0.00341  -0.00048   2.19364
    A9        2.20101  -0.00001  -0.00195   0.00128  -0.00071   2.20030
   A10        1.88793   0.00041  -0.00095   0.00205   0.00105   1.88898
   A11        2.15027  -0.00068   0.01081  -0.00666   0.00416   2.15444
   A12        2.02717   0.00087  -0.00888   0.00682  -0.00205   2.02512
   A13        2.10186  -0.00018  -0.00185   0.00035  -0.00150   2.10036
   A14        2.12090   0.00022   0.00027   0.00249   0.00276   2.12365
   A15        2.08635  -0.00005   0.00182  -0.00250  -0.00067   2.08568
   A16        2.07507  -0.00017  -0.00218   0.00007  -0.00212   2.07296
   A17        2.08396   0.00010  -0.00048   0.00129   0.00081   2.08478
   A18        2.12893   0.00010   0.00312  -0.00070   0.00242   2.13135
   A19        2.07027  -0.00020  -0.00264  -0.00060  -0.00324   2.06703
   A20        2.06964   0.00018  -0.00130   0.00076  -0.00054   2.06909
   A21        2.10486  -0.00018   0.00275  -0.00147   0.00128   2.10614
   A22        2.10849  -0.00000  -0.00144   0.00070  -0.00073   2.10776
   A23        2.06955  -0.00008  -0.00001   0.00017   0.00016   2.06971
   A24        2.12577  -0.00003   0.00081  -0.00095  -0.00014   2.12563
   A25        2.08701   0.00011  -0.00080   0.00085   0.00006   2.08707
   A26        2.12060   0.00014   0.00215  -0.00051   0.00165   2.12225
   A27        2.07255  -0.00026  -0.00239  -0.00023  -0.00261   2.06994
   A28        2.08959   0.00011   0.00029   0.00062   0.00092   2.09051
   A29        1.88977  -0.00023  -0.00419   0.00035  -0.00385   1.88592
   A30        1.96349   0.00015  -0.00125   0.00053  -0.00072   1.96277
   A31        1.92722   0.00023   0.00048   0.00179   0.00228   1.92950
   A32        1.88854  -0.00002   0.00217  -0.00112   0.00105   1.88959
   A33        1.89887   0.00000   0.00166  -0.00071   0.00096   1.89982
   A34        1.89466  -0.00014   0.00126  -0.00094   0.00032   1.89498
   A35        1.98415   0.00033   0.00060   0.00062   0.00122   1.98538
   A36        1.90152  -0.00014  -0.00323   0.00111  -0.00212   1.89940
   A37        1.92313   0.00009   0.00009   0.00082   0.00091   1.92404
   A38        1.87309  -0.00014   0.00083  -0.00127  -0.00044   1.87265
   A39        1.88751  -0.00010   0.00101  -0.00019   0.00083   1.88833
   A40        1.89189  -0.00007   0.00075  -0.00124  -0.00050   1.89139
   A41        1.96049   0.00047   0.00152   0.00087   0.00240   1.96288
   A42        1.93341   0.00011  -0.00216   0.00183  -0.00032   1.93309
   A43        1.93432   0.00009  -0.00236   0.00187  -0.00048   1.93384
   A44        1.86417  -0.00034   0.00090  -0.00202  -0.00111   1.86306
   A45        1.87073  -0.00034   0.00053  -0.00214  -0.00160   1.86913
   A46        1.89768  -0.00003   0.00177  -0.00071   0.00106   1.89873
   A47        1.93679   0.00013   0.00062   0.00017   0.00080   1.93759
   A48        1.91425  -0.00000  -0.00141   0.00075  -0.00066   1.91359
   A49        1.95880   0.00016   0.00002   0.00016   0.00017   1.95898
   A50        1.88743  -0.00010   0.00009  -0.00052  -0.00043   1.88700
   A51        1.88122  -0.00015   0.00007  -0.00046  -0.00038   1.88085
   A52        1.88309  -0.00006   0.00062  -0.00015   0.00047   1.88356
    D1        0.03210   0.00015   0.02513  -0.00435   0.02079   0.05290
    D2       -3.12524  -0.00010   0.02227  -0.00910   0.01315  -3.11209
    D3        0.82379  -0.00018  -0.04118  -0.00204  -0.04321   0.78058
    D4       -2.41225  -0.00001  -0.03975   0.00422  -0.03553  -2.44778
    D5       -3.08931  -0.00010   0.00650  -0.00295   0.00356  -3.08575
    D6        0.06812   0.00016   0.00936   0.00188   0.01123   0.07935
    D7       -0.07397  -0.00007  -0.00835   0.00238  -0.00596  -0.07993
    D8        3.08346   0.00019  -0.00549   0.00721   0.00171   3.08517
    D9       -2.89066  -0.00017  -0.04585  -0.00189  -0.04773  -2.93839
   D10        1.30629  -0.00008  -0.04500  -0.00105  -0.04605   1.26023
   D11       -0.81344  -0.00017  -0.04610  -0.00149  -0.04759  -0.86103
   D12        0.38058  -0.00019  -0.03079  -0.00724  -0.03803   0.34255
   D13       -1.70566  -0.00011  -0.02994  -0.00640  -0.03635  -1.74201
   D14        2.45780  -0.00019  -0.03104  -0.00684  -0.03788   2.41992
   D15        0.35295  -0.00019  -0.00552  -0.00209  -0.00762   0.34533
   D16       -2.74359  -0.00020  -0.00300  -0.00367  -0.00666  -2.75026
   D17       -1.98670   0.00007   0.00845  -0.00371   0.00474  -1.98196
   D18        1.19995   0.00006   0.01097  -0.00529   0.00569   1.20564
   D19       -1.28570   0.00000   0.00870   0.00004   0.00874  -1.27696
   D20        2.90964   0.00006   0.00952   0.00047   0.01000   2.91964
   D21        0.83618   0.00017   0.01053   0.00083   0.01135   0.84754
   D22        1.08550  -0.00013  -0.00334   0.00117  -0.00216   1.08334
   D23       -1.00234  -0.00007  -0.00252   0.00161  -0.00091  -1.00324
   D24       -3.07579   0.00003  -0.00151   0.00197   0.00045  -3.07534
   D25       -0.79011  -0.00004  -0.00467   0.00140  -0.00326  -0.79337
   D26       -2.87438   0.00000  -0.00427   0.00146  -0.00280  -2.87718
   D27        1.31593  -0.00002  -0.00411   0.00104  -0.00306   1.31287
   D28        3.11325   0.00002   0.00820  -0.00172   0.00646   3.11972
   D29        1.02898   0.00006   0.00860  -0.00167   0.00692   1.03590
   D30       -1.06389   0.00004   0.00876  -0.00208   0.00666  -1.05723
   D31        3.07247   0.00018   0.00374   0.00239   0.00618   3.07865
   D32       -0.09054   0.00014   0.00445   0.00182   0.00631  -0.08423
   D33        0.02922  -0.00005   0.00263  -0.00444  -0.00181   0.02741
   D34       -3.13379  -0.00009   0.00335  -0.00501  -0.00168  -3.13547
   D35       -3.05987  -0.00010  -0.00576  -0.00194  -0.00765  -3.06752
   D36        0.04967  -0.00017  -0.00326  -0.00586  -0.00908   0.04059
   D37       -0.00993   0.00003  -0.00360   0.00371   0.00011  -0.00982
   D38        3.09961  -0.00003  -0.00110  -0.00020  -0.00132   3.09830
   D39        0.03529   0.00003   0.00037   0.00113   0.00152   0.03681
   D40       -3.11361   0.00001   0.00001   0.00039   0.00040  -3.11321
   D41        3.13212   0.00003  -0.00203   0.00263   0.00060   3.13272
   D42       -0.01679   0.00001  -0.00239   0.00189  -0.00051  -0.01730
   D43        3.13341  -0.00003  -0.00094  -0.00106  -0.00201   3.13141
   D44        0.03643  -0.00010  -0.00127  -0.00297  -0.00423   0.03219
   D45        0.03569  -0.00004   0.00146  -0.00266  -0.00121   0.03448
   D46       -3.06130  -0.00011   0.00113  -0.00457  -0.00343  -3.06473
   D47       -0.01585   0.00003   0.00033   0.00167   0.00201  -0.01384
   D48       -3.13598   0.00007  -0.00044   0.00228   0.00186  -3.13412
   D49        3.11849   0.00001  -0.00002   0.00094   0.00092   3.11941
   D50       -0.00164   0.00006  -0.00079   0.00155   0.00077  -0.00087
   D51       -0.02301   0.00002   0.00144  -0.00007   0.00138  -0.02163
   D52       -3.13225   0.00009  -0.00103   0.00390   0.00289  -3.12936
   D53        3.07499   0.00009   0.00179   0.00175   0.00355   3.07854
   D54       -0.03424   0.00016  -0.00067   0.00572   0.00506  -0.02919
   D55       -1.60169   0.00004   0.00349   0.00131   0.00480  -1.59689
   D56        2.59840   0.00008   0.00279   0.00204   0.00483   2.60323
   D57        0.49037  -0.00001   0.00358   0.00046   0.00404   0.49441
   D58        1.58494  -0.00002   0.00314  -0.00059   0.00255   1.58749
   D59       -0.49815   0.00001   0.00244   0.00013   0.00258  -0.49557
   D60       -2.60618  -0.00008   0.00323  -0.00144   0.00179  -2.60440
         Item               Value     Threshold  Converged?
 Maximum Force            0.001420     0.000450     NO 
 RMS     Force            0.000277     0.000300     YES
 Maximum Displacement     0.108575     0.001800     NO 
 RMS     Displacement     0.021114     0.001200     NO 
 Predicted change in Energy=-4.677962D-05
 GradGradGradGradGradGradGradGradGradGradGradGradGradGradGradGradGradGrad

                          Input orientation:                          
 ---------------------------------------------------------------------
 Center     Atomic      Atomic             Coordinates (Angstroms)
 Number     Number       Type             X           Y           Z
 ---------------------------------------------------------------------
      1          8           0        8.105655    8.842235    3.461048
      2          8           0        6.307949    7.884728    4.511619
      3          7           0        7.201182    9.713345    5.365206
      4          1           0        6.510929    9.540135    6.074010
      5          7           0        5.586554    3.503924    1.126078
      6          6           0        7.301035    8.815758    4.356679
      7          6           0        6.213660    6.828044    3.619916
      8          6           0        5.802823    4.632673    1.952065
      9          6           0        7.083488    5.006709    2.361271
     10          1           0        7.938643    4.442828    2.013892
     11          6           0        7.302700    6.089496    3.195939
     12          1           0        8.303203    6.363587    3.493337
     13          6           0        4.699371    5.369764    2.421350
     14          6           0        4.932730    6.466059    3.240225
     15          1           0        4.097046    7.040274    3.621635
     16          6           0        8.148056   10.783711    5.523768
     17          1           0        8.655091   10.928178    4.573929
     18          1           0        8.901373   10.565293    6.284305
     19          1           0        7.639120   11.707195    5.794906
     20          6           0        6.643461    2.520290    1.084202
     21          1           0        7.528597    2.844477    0.515851
     22          1           0        6.264519    1.616930    0.606324
     23          1           0        6.961858    2.266624    2.093413
     24          6           0        3.293198    4.970655    2.104903
     25          1           0        2.917758    5.448893    1.197553
     26          1           0        2.620386    5.256281    2.911318
     27          1           0        3.221478    3.894394    1.952729
     28          6           0        5.084872    3.791989   -0.205792
     29          1           0        4.275835    4.515192   -0.169161
     30          1           0        4.701601    2.877009   -0.658992
     31          1           0        5.865893    4.195436   -0.866539
 ---------------------------------------------------------------------
                    Distance matrix (angstroms):
                    1          2          3          4          5
     1  O    0.000000
     2  O    2.291782   0.000000
     3  N    2.280947   2.206879   0.000000
     4  H    3.139711   2.285309   1.004417   0.000000
     5  N    6.347875   5.583346   7.689872   7.859538   0.000000
     6  C    1.204271   1.370052   1.353794   2.024404   6.449171
     7  C    2.768004   1.385860   3.513716   3.669657   4.202649
     8  C    5.029958   4.169213   6.278389   6.447870   1.415310
     9  C    4.118931   3.675385   5.584792   5.887632   2.454562
    10  H    4.634321   4.554611   6.289158   6.671242   2.683668
    11  C    2.879686   2.437910   4.224726   4.562576   3.730236
    12  H    2.486717   2.707731   3.992396   4.467950   4.600192
    13  C    4.974112   3.644420   5.813092   5.832295   2.438480
    14  C    3.970192   2.349531   4.495140   4.468891   3.697479
    15  H    4.397931   2.528491   4.452079   4.253266   4.577359
    16  C    2.833010   3.579740   1.437844   2.128247   8.882357
    17  H    2.427250   3.843896   2.053238   2.962150   8.742032
    18  H    3.401893   4.129611   2.112157   2.609482   9.351912
    19  H    3.724587   4.246186   2.086114   2.459037   9.659433
    20  C    6.910455   6.374712   8.389165   8.613592   1.444417
    21  H    6.706733   6.546776   8.414558   8.761313   2.139807
    22  H    7.983999   7.385019   9.438020   9.629822   2.071358
    23  H    6.813028   6.151293   8.137294   8.303761   2.087608
    24  C    6.323607   4.834546   6.956653   6.854761   2.892902
    25  H    6.599427   5.330077   7.341838   7.309512   3.303103
    26  H    6.576431   4.802898   6.846217   6.594722   3.880205
    27  H    7.114164   5.656588   7.832192   7.725272   2.535627
    28  C    6.933673   6.363992   8.401026   8.631960   1.452083
    29  H    6.824165   6.114979   8.136809   8.320029   2.101974
    30  H    8.009134   7.375149   9.448510   9.643869   2.088693
    31  H    6.733296   6.536886   8.430003   8.783683   2.127614
                    6          7          8          9         10
     6  C    0.000000
     7  C    2.382480   0.000000
     8  C    5.052228   2.787502   0.000000
     9  C    4.305559   2.378665   1.395513   0.000000
    10  H    5.001772   3.353227   2.145132   1.081630   0.000000
    11  C    2.963077   1.382467   2.432938   1.384613   2.124424
    12  H    2.786188   2.144279   3.409323   2.147183   2.451729
    13  C    4.731705   2.419961   1.407529   2.412351   3.393835
    14  C    3.518014   1.384189   2.403689   2.743725   3.825293
    15  H    3.736065   2.127228   3.390233   3.826584   4.908099
    16  C    2.439750   4.797275   7.489489   6.671465   7.250510
    17  H    2.518527   4.866397   7.392089   6.513799   7.009055
    18  H    3.055764   5.318815   7.972785   7.042212   7.526477
    19  H    3.247030   5.528891   8.257620   7.549510   8.194926
    20  C    7.125618   5.017102   2.433520   2.829630   2.497593
    21  H    7.103516   5.218532   2.870305   2.877315   2.228674
    22  H    8.183071   6.019968   3.334499   3.903991   3.573462
    23  H    6.937476   4.867911   2.638470   2.755831   2.386691
    24  C    5.993169   3.778129   2.536890   3.799122   4.676221
    25  H    6.366237   4.316580   3.091780   4.347767   5.185350
    26  H    6.055364   3.985495   3.381857   4.503790   5.454442
    27  H    6.829465   4.509874   2.684846   4.039712   4.749333
    28  C    7.139032   5.012767   2.424572   3.472726   3.673499
    29  H    6.937574   4.843713   2.616313   3.811508   4.264636
    30  H    8.196509   6.017146   3.333566   4.396703   4.480462
    31  H    7.119622   5.213429   2.853013   3.543933   3.557299
                   11         12         13         14         15
    11  C    0.000000
    12  H    1.079156   0.000000
    13  C    2.809862   3.889016   0.000000
    14  C    2.400108   3.381516   1.388120   0.000000
    15  H    3.370669   4.262173   2.143381   1.083312   0.000000
    16  C    5.307454   4.866644   7.129464   5.847650   5.834562
    17  H    5.209670   4.703934   7.153830   5.961982   6.066171
    18  H    5.668026   5.079532   7.718339   6.466859   6.526647
    19  H    6.198899   5.855970   7.757966   6.428098   6.248964
    20  C    4.199198   4.830073   3.699588   4.810834   5.775210
    21  H    4.214741   4.674352   4.244116   5.222699   6.247091
    22  H    5.271410   5.917923   4.452838   5.676719   6.572875
    23  H    3.993255   4.532559   3.854331   4.802894   5.773243
    24  C    4.303286   5.382208   1.495577   2.492641   2.688861
    25  H    4.861237   5.925394   2.162887   3.044215   3.130397
    26  H    4.764380   5.818873   2.138954   2.630338   2.422335
    27  H    4.797959   5.856135   2.140208   3.346564   3.667210
    28  C    4.665734   5.536634   3.088666   4.364496   5.116283
    29  H    4.792102   5.748926   2.760511   3.982625   4.558304
    30  H    5.652104   6.509193   3.962617   5.304582   6.001835
    31  H    4.706974   5.445170   3.681037   4.784561   5.600502
                   16         17         18         19         20
    16  C    0.000000
    17  H    1.086347   0.000000
    18  H    1.092524   1.765709   0.000000
    19  H    1.088740   1.769138   1.771083   0.000000
    20  C    9.500404   9.322951   9.841814  10.372141   0.000000
    21  H    9.407146   9.114998   9.735018  10.316414   1.100720
    22  H   10.571605  10.399810  10.920881  11.429101   1.089964
    23  H    9.258249   9.167470   9.497010  10.162879   1.088223
    24  C    8.309628   8.386779   8.956506   8.825199   4.274386
    25  H    8.633217   8.622033   9.373165   9.088083   4.740298
    26  H    8.242119   8.447032   8.888951   8.667011   5.197031
    27  H    9.191636   9.266550   9.773671   9.763081   3.788465
    28  C    9.544377   9.301472  10.127422  10.255879   2.389666
    29  H    9.311169   9.099514   9.982311   9.930090   3.340091
    30  H   10.612281  10.384356  11.178424  11.324928   2.633779
    31  H    9.457783   9.094400  10.046083  10.195377   2.686283
                   21         22         23         24         25
    21  H    0.000000
    22  H    1.764355   0.000000
    23  H    1.773079   1.766300   0.000000
    24  C    4.998432   4.724611   4.557519   0.000000
    25  H    5.339244   5.121943   5.223422   1.092222   0.000000
    26  H    5.970393   5.642479   5.334360   1.088376   1.750005
    27  H    4.660281   4.032337   4.081650   1.089329   1.754709
    28  C    2.718518   2.604224   3.337088   3.152564   3.067750
    29  H    3.720348   3.599467   4.170134   2.518807   2.141046
    30  H    3.061572   2.373086   3.613456   3.742468   3.639154
    31  H    2.549642   2.996151   3.699023   4.006144   3.810922
                   26         27         28         29         30
    26  H    0.000000
    27  H    1.770576   0.000000
    28  C    4.234881   2.853408   0.000000
    29  H    3.574783   2.449383   1.085774   0.000000
    30  H    4.768595   3.169688   1.090631   1.762060   0.000000
    31  H    5.092240   3.877090   1.099704   1.765464   1.771130
                   31
    31  H    0.000000
 Stoichiometry    C11H16N2O2
 Framework group  C1[X(C11H16N2O2)]
 Deg. of freedom    87
 Full point group                 C1      NOp   1
 Largest Abelian subgroup         C1      NOp   1
 Largest concise Abelian subgroup C1      NOp   1
                         Standard orientation:                         
 ---------------------------------------------------------------------
 Center     Atomic      Atomic             Coordinates (Angstroms)
 Number     Number       Type             X           Y           Z
 ---------------------------------------------------------------------
      1          8           0       -2.826770   -1.072251    0.888818
      2          8           0       -2.073838    0.605005   -0.479455
      3          7           0       -4.246889    0.346584   -0.194182
      4          1           0       -4.272760    1.092908   -0.865886
      5          7           0        3.408279   -0.373589   -0.076350
      6          6           0       -3.033119   -0.147628    0.145338
      7          6           0       -0.736123    0.279220   -0.321375
      8          6           0        2.010903   -0.158897   -0.142289
      9          6           0        1.113796   -1.215924   -0.301513
     10          1           0        1.488430   -2.229775   -0.342493
     11          6           0       -0.252371   -1.013446   -0.400213
     12          1           0       -0.927105   -1.847641   -0.516105
     13          6           0        1.508910    1.155443   -0.101662
     14          6           0        0.135997    1.344774   -0.180022
     15          1           0       -0.270546    2.348748   -0.162026
     16          6           0       -5.467568   -0.271366    0.247949
     17          1           0       -5.237514   -0.893887    1.108002
     18          1           0       -5.918028   -0.903021   -0.521275
     19          1           0       -6.192910    0.484412    0.544654
     20          6           0        3.896926   -1.624419   -0.608319
     21          1           0        3.670350   -2.494808    0.026245
     22          1           0        4.981155   -1.566459   -0.703761
     23          1           0        3.474932   -1.804318   -1.595126
     24          6           0        2.415113    2.343108   -0.030958
     25          1           0        2.621863    2.649735    0.996750
     26          1           0        1.967109    3.200390   -0.529878
     27          1           0        3.374318    2.126249   -0.499505
     28          6           0        4.026891   -0.069635    1.201725
     29          1           0        3.674159    0.881567    1.588638
     30          1           0        5.108759   -0.005817    1.079396
     31          1           0        3.816794   -0.838661    1.959225
 ---------------------------------------------------------------------
 Rotational constants (GHZ):           1.6406684           0.2610443           0.2378804
 Standard basis: def2TZVP (5D, 7F)
 There are   636 symmetry adapted cartesian basis functions of A   symmetry.
 There are   561 symmetry adapted basis functions of A   symmetry.
   561 basis functions,   893 primitive gaussians,   636 cartesian basis functions
    56 alpha electrons       56 beta electrons
       nuclear repulsion energy       991.0960350448 Hartrees.
 NAtoms=   31 NActive=   31 NUniq=   31 SFac= 1.00D+00 NAtFMM=   60 NAOKFM=F Big=F
 Integral buffers will be    131072 words long.
 Raffenetti 2 integral format.
 Two-electron integral symmetry is turned on.
 Nuclear repulsion after empirical dispersion term =      991.0944143232 Hartrees.
 One-electron integrals computed using PRISM.
   1 Symmetry operations used in ECPInt.
 ECPInt:  NShTT=   26335 NPrTT=   78984 LenC2=   23048 LenP2D=   51020.
 LDataN:  DoStor=T MaxTD1= 6 Len=  172
 NBasis=   561 RedAO= T EigKep=  5.55D-06  NBF=   561
 NBsUse=   561 1.00D-06 EigRej= -1.00D+00 NBFU=   561
 Initial guess from the checkpoint file:  "/mnt/lustre/users/oakerele/pdoc/ty/aminocarb/AC/6219407.sched01/Gau-44329.chk"
 B after Tr=    -0.000000   -0.000000    0.000000
         Rot=    0.999997   -0.002394   -0.000130    0.000488 Ang=  -0.28 deg.
 ExpMin= 9.52D-02 ExpMax= 2.70D+04 ExpMxC= 9.22D+02 IAcc=3 IRadAn=         5 AccDes= 0.00D+00
 Harris functional with IExCor= 1009 and IRadAn=       5 diagonalized for initial guess.
 HarFok:  IExCor= 1009 AccDes= 0.00D+00 IRadAn=         5 IDoV= 1 UseB2=F ITyADJ=14
 ICtDFT=  3500011 ScaDFX=  1.000000  1.000000  1.000000  1.000000
 FoFCou: FMM=F IPFlag=           0 FMFlag=      100000 FMFlg1=           0
         NFxFlg=           0 DoJE=T BraDBF=F KetDBF=T FulRan=T
         wScrn=  0.000000 ICntrl=       500 IOpCl=  0 I1Cent=   200000004 NGrid=           0
         NMat0=    1 NMatS0=      1 NMatT0=    0 NMatD0=    1 NMtDS0=    0 NMtDT0=    0
 Petite list used in FoFCou.
 Requested convergence on RMS density matrix=1.00D-08 within 128 cycles.
 Requested convergence on MAX density matrix=1.00D-06.
 Requested convergence on             energy=1.00D-06.
 No special actions if energy rises.
 Integral accuracy reduced to 1.0D-05 until final iterations.
 Initial convergence to 1.0D-05 achieved.  Increase integral accuracy.
 SCF Done:  E(RM06L) =  -688.931170021     A.U. after   16 cycles
            NFock= 16  Conv=0.59D-08     -V/T= 2.0040
   1 Symmetry operations used in ECPInt.
 ECPInt:  NShTT=   26335 NPrTT=   78984 LenC2=   23048 LenP2D=   51020.
 LDataN:  DoStor=T MaxTD1= 7 Len=  274
 Calling FoFJK, ICntrl=      2527 FMM=F ISym2X=0 I1Cent= 0 IOpClX= 0 NMat=1 NMatS=1 NMatT=0.
 ***** Axes restored to original set *****
 -------------------------------------------------------------------
 Center     Atomic                   Forces (Hartrees/Bohr)
 Number     Number              X              Y              Z
 -------------------------------------------------------------------
      1        8           0.000069101    0.000000308    0.000187752
      2        8           0.000293046   -0.000227406    0.000422529
      3        7           0.000118104    0.000352299    0.000935108
      4        1           0.000534660   -0.000119360   -0.000453845
      5        7           0.000169369   -0.000314383   -0.000200469
      6        6          -0.000359923    0.000101534   -0.000810127
      7        6          -0.000439831    0.000173639   -0.000277736
      8        6           0.000473581    0.000201064    0.000086399
      9        6           0.000024825   -0.000379730   -0.000284789
     10        1          -0.000023945   -0.000060869    0.000012672
     11        6          -0.000264920   -0.000060919    0.000164232
     12        1           0.000056207    0.000015464    0.000000318
     13        6          -0.000633614   -0.000079830    0.000049494
     14        6           0.000162630    0.000052068   -0.000186958
     15        1          -0.000004747   -0.000045416    0.000059497
     16        6          -0.000596064   -0.000489407   -0.000084343
     17        1           0.000174922   -0.000025537   -0.000063983
     18        1           0.000050524    0.000099533    0.000179273
     19        1           0.000056006    0.000269396   -0.000098715
     20        6          -0.000419382    0.000604153    0.000063247
     21        1           0.000151791    0.000014538   -0.000077548
     22        1           0.000001987   -0.000157841   -0.000031022
     23        1           0.000057267   -0.000040062    0.000145294
     24        6           0.000887325    0.000167658    0.000234838
     25        1          -0.000156831    0.000039784   -0.000155502
     26        1          -0.000241073    0.000016086    0.000016554
     27        1          -0.000150980   -0.000160099   -0.000093646
     28        6           0.000070129    0.000006193    0.000426811
     29        1          -0.000087421    0.000066390    0.000014966
     30        1          -0.000059818   -0.000082930   -0.000071086
     31        1           0.000087075    0.000063679   -0.000109217
 -------------------------------------------------------------------
 Cartesian Forces:  Max     0.000935108 RMS     0.000272282

 GradGradGradGradGradGradGradGradGradGradGradGradGradGradGradGradGradGrad
 Berny optimization.
 Using GEDIIS/GDIIS optimizer.
 FormGI is forming the generalized inverse of G from B-inverse, IUseBI=4.
 Internal  Forces:  Max     0.000665277 RMS     0.000147933
 Search for a local minimum.
 Step number  11 out of a maximum of  153
 All quantities printed in internal units (Hartrees-Bohrs-Radians)
 Mixed Optimization -- En-DIIS/RFO-DIIS
 Swapping is turned off.
 Update second derivatives using D2CorX and points    7    8    9   10   11
 DE= -4.47D-05 DEPred=-4.68D-05 R= 9.56D-01
 TightC=F SS=  1.41D+00  RLast= 1.27D-01 DXNew= 1.9593D+00 3.7994D-01
 Trust test= 9.56D-01 RLast= 1.27D-01 DXMaxT set to 1.17D+00
 ITU=  1  1  1  1  1  1  0  1  0  1  0
     Eigenvalues ---    0.00193   0.00648   0.00803   0.00921   0.01057
     Eigenvalues ---    0.01486   0.01748   0.01787   0.01953   0.02142
     Eigenvalues ---    0.02158   0.02187   0.02224   0.02286   0.02317
     Eigenvalues ---    0.02392   0.02523   0.02673   0.03103   0.07079
     Eigenvalues ---    0.07128   0.07142   0.07186   0.07261   0.07383
     Eigenvalues ---    0.07501   0.07650   0.07852   0.13856   0.15719
     Eigenvalues ---    0.15916   0.15956   0.15994   0.16000   0.16000
     Eigenvalues ---    0.16000   0.16000   0.16001   0.16013   0.16035
     Eigenvalues ---    0.16077   0.16090   0.16258   0.17326   0.19935
     Eigenvalues ---    0.21942   0.22095   0.22897   0.23289   0.24654
     Eigenvalues ---    0.24775   0.24929   0.25150   0.27355   0.30815
     Eigenvalues ---    0.33049   0.35484   0.37211   0.38315   0.38731
     Eigenvalues ---    0.42440   0.43992   0.45251   0.45945   0.47344
     Eigenvalues ---    0.47924   0.48505   0.49560   0.49962   0.50938
     Eigenvalues ---    0.51371   0.51374   0.51377   0.51384   0.51386
     Eigenvalues ---    0.51388   0.51395   0.51433   0.51472   0.52851
     Eigenvalues ---    0.53078   0.55215   0.57757   0.57793   0.60838
     Eigenvalues ---    0.72883   0.98594
 En-DIIS/RFO-DIIS/Sim-DIIS IScMMF=       -3 using points:    11   10    9    8    7    6
 RFO step:  Lambda=-2.92334622D-05.
 DidBck=F Rises=F RFO-DIIS coefs:    1.01863    0.57441   -0.37532   -0.30086    0.08325
                  RFO-DIIS coefs:   -0.00011
 Iteration  1 RMS(Cart)=  0.00542701 RMS(Int)=  0.00002277
 Iteration  2 RMS(Cart)=  0.00002624 RMS(Int)=  0.00001209
 Iteration  3 RMS(Cart)=  0.00000000 RMS(Int)=  0.00001209
 Variable       Old X    -DE/DX   Delta X   Delta X   Delta X     New X
                                 (Linear)    (Quad)   (Total)
    R1        2.27574  -0.00009   0.00054  -0.00038   0.00016   2.27590
    R2        2.58902   0.00017  -0.00171   0.00093  -0.00078   2.58824
    R3        2.61890   0.00014   0.00050  -0.00029   0.00021   2.61911
    R4        1.89807  -0.00067   0.00056  -0.00107  -0.00051   1.89756
    R5        2.55830   0.00035  -0.00044   0.00074   0.00030   2.55860
    R6        2.71713  -0.00033   0.00058  -0.00102  -0.00044   2.71669
    R7        2.67455  -0.00022   0.00039  -0.00023   0.00016   2.67471
    R8        2.72955  -0.00043   0.00132  -0.00157  -0.00025   2.72930
    R9        2.74404  -0.00024   0.00198  -0.00159   0.00039   2.74443
   R10        2.61248   0.00004  -0.00048   0.00008  -0.00040   2.61208
   R11        2.61574  -0.00004   0.00048  -0.00031   0.00016   2.61590
   R12        2.63714  -0.00041  -0.00062  -0.00022  -0.00084   2.63630
   R13        2.65984   0.00019   0.00049   0.00029   0.00078   2.66063
   R14        2.04398   0.00001  -0.00030   0.00007  -0.00024   2.04375
   R15        2.61654   0.00001   0.00034  -0.00018   0.00016   2.61670
   R16        2.03931   0.00006  -0.00077   0.00047  -0.00030   2.03901
   R17        2.62317   0.00003  -0.00086   0.00047  -0.00039   2.62278
   R18        2.82623  -0.00034   0.00063  -0.00124  -0.00062   2.82561
   R19        2.04716   0.00000  -0.00046   0.00018  -0.00028   2.04688
   R20        2.05290   0.00013  -0.00068   0.00052  -0.00016   2.05274
   R21        2.06457   0.00014  -0.00103   0.00072  -0.00031   2.06426
   R22        2.05742   0.00018  -0.00045   0.00048   0.00002   2.05744
   R23        2.08006   0.00017  -0.00134   0.00092  -0.00042   2.07964
   R24        2.05973   0.00014  -0.00102   0.00072  -0.00030   2.05943
   R25        2.05644   0.00016  -0.00050   0.00047  -0.00003   2.05641
   R26        2.06400   0.00020  -0.00110   0.00082  -0.00028   2.06372
   R27        2.05673   0.00016  -0.00084   0.00065  -0.00019   2.05654
   R28        2.05853   0.00018  -0.00060   0.00057  -0.00003   2.05851
   R29        2.05182   0.00011  -0.00075   0.00047  -0.00028   2.05153
   R30        2.06099   0.00012  -0.00078   0.00056  -0.00022   2.06077
   R31        2.07814   0.00015  -0.00121   0.00084  -0.00037   2.07777
    A1        2.08828  -0.00010   0.00253  -0.00305  -0.00052   2.08776
    A2        2.05112  -0.00018   0.00044  -0.00102  -0.00054   2.05057
    A3        2.09799   0.00009  -0.00075   0.00102   0.00029   2.09828
    A4        2.12603   0.00010   0.00003   0.00045   0.00051   2.12654
    A5        2.03557  -0.00026  -0.00079  -0.00011  -0.00096   2.03460
    A6        2.01515  -0.00003  -0.00122   0.00032  -0.00095   2.01420
    A7        1.94046   0.00027  -0.00315   0.00191  -0.00128   1.93918
    A8        2.19364   0.00011   0.00068  -0.00051   0.00014   2.19378
    A9        2.20030  -0.00012  -0.00091   0.00035  -0.00059   2.19971
   A10        1.88898   0.00001   0.00035   0.00017   0.00049   1.88948
   A11        2.15444  -0.00040   0.00250  -0.00330  -0.00080   2.15364
   A12        2.02512   0.00041  -0.00136   0.00269   0.00133   2.02645
   A13        2.10036  -0.00002  -0.00092   0.00042  -0.00050   2.09986
   A14        2.12365  -0.00027   0.00107  -0.00102   0.00005   2.12370
   A15        2.08568  -0.00000   0.00012  -0.00019  -0.00008   2.08560
   A16        2.07296   0.00027  -0.00122   0.00120  -0.00002   2.07293
   A17        2.08478   0.00008   0.00022   0.00026   0.00049   2.08526
   A18        2.13135  -0.00024   0.00124  -0.00141  -0.00017   2.13118
   A19        2.06703   0.00017  -0.00147   0.00115  -0.00032   2.06671
   A20        2.06909   0.00017  -0.00020   0.00074   0.00054   2.06963
   A21        2.10614  -0.00008   0.00064  -0.00080  -0.00016   2.10598
   A22        2.10776  -0.00009  -0.00043   0.00005  -0.00038   2.10738
   A23        2.06971  -0.00011   0.00019  -0.00031  -0.00012   2.06959
   A24        2.12563  -0.00007   0.00022  -0.00025  -0.00003   2.12560
   A25        2.08707   0.00018  -0.00040   0.00061   0.00020   2.08727
   A26        2.12225  -0.00008   0.00092  -0.00066   0.00026   2.12251
   A27        2.06994   0.00004  -0.00114   0.00059  -0.00055   2.06939
   A28        2.09051   0.00004   0.00023   0.00002   0.00025   2.09077
   A29        1.88592   0.00001  -0.00147   0.00072  -0.00075   1.88517
   A30        1.96277   0.00007  -0.00040   0.00064   0.00024   1.96301
   A31        1.92950   0.00023   0.00001   0.00129   0.00130   1.93080
   A32        1.88959  -0.00006   0.00069  -0.00089  -0.00020   1.88939
   A33        1.89982  -0.00012   0.00082  -0.00108  -0.00026   1.89957
   A34        1.89498  -0.00013   0.00041  -0.00079  -0.00038   1.89460
   A35        1.98538   0.00004   0.00043   0.00016   0.00059   1.98597
   A36        1.89940   0.00009  -0.00158   0.00140  -0.00018   1.89922
   A37        1.92404  -0.00002   0.00046  -0.00030   0.00015   1.92419
   A38        1.87265  -0.00005   0.00009  -0.00034  -0.00026   1.87239
   A39        1.88833  -0.00003   0.00059  -0.00055   0.00005   1.88838
   A40        1.89139  -0.00005  -0.00000  -0.00041  -0.00041   1.89097
   A41        1.96288   0.00005   0.00121  -0.00031   0.00090   1.96379
   A42        1.93309   0.00020  -0.00079   0.00153   0.00074   1.93383
   A43        1.93384   0.00016  -0.00075   0.00137   0.00062   1.93446
   A44        1.86306  -0.00015  -0.00008  -0.00105  -0.00113   1.86193
   A45        1.86913  -0.00015  -0.00030  -0.00086  -0.00116   1.86796
   A46        1.89873  -0.00013   0.00074  -0.00086  -0.00012   1.89861
   A47        1.93759  -0.00003   0.00056  -0.00031   0.00025   1.93785
   A48        1.91359   0.00004  -0.00059   0.00057  -0.00001   1.91358
   A49        1.95898   0.00004  -0.00013   0.00027   0.00014   1.95912
   A50        1.88700  -0.00002  -0.00006  -0.00018  -0.00024   1.88676
   A51        1.88085  -0.00001  -0.00012  -0.00010  -0.00022   1.88063
   A52        1.88356  -0.00002   0.00035  -0.00029   0.00006   1.88362
    D1        0.05290  -0.00004   0.00860  -0.00519   0.00342   0.05632
    D2       -3.11209   0.00010   0.01052  -0.00528   0.00524  -3.10685
    D3        0.78058   0.00023   0.00425   0.00430   0.00855   0.78913
    D4       -2.44778   0.00017   0.00703   0.00188   0.00891  -2.43887
    D5       -3.08575   0.00007   0.00183  -0.00069   0.00115  -3.08460
    D6        0.07935  -0.00007  -0.00010  -0.00059  -0.00069   0.07867
    D7       -0.07993   0.00015   0.00024   0.00313   0.00338  -0.07655
    D8        3.08517   0.00000  -0.00168   0.00323   0.00154   3.08671
    D9       -2.93839  -0.00011  -0.01163  -0.00149  -0.01311  -2.95151
   D10        1.26023  -0.00008  -0.01126  -0.00125  -0.01251   1.24772
   D11       -0.86103  -0.00012  -0.01152  -0.00161  -0.01313  -0.87415
   D12        0.34255  -0.00017  -0.01009  -0.00525  -0.01534   0.32721
   D13       -1.74201  -0.00014  -0.00972  -0.00501  -0.01474  -1.75675
   D14        2.41992  -0.00018  -0.00999  -0.00537  -0.01535   2.40456
   D15        0.34533  -0.00004  -0.00302  -0.00151  -0.00454   0.34079
   D16       -2.75026  -0.00003  -0.00199  -0.00127  -0.00326  -2.75351
   D17       -1.98196  -0.00013   0.00443  -0.00478  -0.00035  -1.98231
   D18        1.20564  -0.00012   0.00547  -0.00454   0.00094   1.20658
   D19       -1.27696   0.00002   0.00528  -0.00275   0.00252  -1.27444
   D20        2.91964  -0.00001   0.00600  -0.00340   0.00259   2.92223
   D21        0.84754   0.00000   0.00669  -0.00357   0.00311   0.85065
   D22        1.08334  -0.00001  -0.00109  -0.00028  -0.00136   1.08198
   D23       -1.00324  -0.00004  -0.00037  -0.00093  -0.00129  -1.00453
   D24       -3.07534  -0.00003   0.00033  -0.00110  -0.00077  -3.07611
   D25       -0.79337  -0.00008  -0.00103  -0.00014  -0.00116  -0.79453
   D26       -2.87718  -0.00006  -0.00093  -0.00009  -0.00101  -2.87819
   D27        1.31287  -0.00008  -0.00088  -0.00029  -0.00116   1.31171
   D28        3.11972   0.00007   0.00505  -0.00236   0.00268   3.12239
   D29        1.03590   0.00008   0.00515  -0.00232   0.00283   1.03873
   D30       -1.05723   0.00006   0.00519  -0.00251   0.00267  -1.05456
   D31        3.07865  -0.00002   0.00315  -0.00248   0.00070   3.07936
   D32       -0.08423  -0.00002   0.00364  -0.00288   0.00080  -0.08343
   D33        0.02741   0.00002   0.00030  -0.00005   0.00024   0.02765
   D34       -3.13547   0.00002   0.00080  -0.00045   0.00034  -3.13513
   D35       -3.06752   0.00006  -0.00421   0.00328  -0.00088  -3.06840
   D36        0.04059   0.00003  -0.00370   0.00140  -0.00226   0.03834
   D37       -0.00982  -0.00001  -0.00128   0.00073  -0.00055  -0.01037
   D38        3.09830  -0.00005  -0.00077  -0.00115  -0.00193   3.09637
   D39        0.03681  -0.00002   0.00076  -0.00045   0.00031   0.03713
   D40       -3.11321   0.00001  -0.00006   0.00053   0.00047  -3.11274
   D41        3.13272  -0.00003  -0.00024  -0.00073  -0.00096   3.13176
   D42       -0.01730  -0.00001  -0.00106   0.00026  -0.00081  -0.01810
   D43        3.13141  -0.00001  -0.00087   0.00010  -0.00077   3.13064
   D44        0.03219  -0.00005  -0.00104  -0.00110  -0.00214   0.03006
   D45        0.03448   0.00001   0.00008   0.00039   0.00047   0.03495
   D46       -3.06473  -0.00003  -0.00009  -0.00081  -0.00090  -3.06563
   D47       -0.01384  -0.00001   0.00086  -0.00043   0.00044  -0.01340
   D48       -3.13412  -0.00001   0.00035  -0.00002   0.00034  -3.13378
   D49        3.11941   0.00001   0.00005   0.00054   0.00060   3.12001
   D50       -0.00087   0.00002  -0.00046   0.00095   0.00050  -0.00037
   D51       -0.02163   0.00000   0.00105  -0.00086   0.00019  -0.02144
   D52       -3.12936   0.00004   0.00056   0.00102   0.00160  -3.12776
   D53        3.07854   0.00004   0.00123   0.00029   0.00153   3.08007
   D54       -0.02919   0.00007   0.00074   0.00218   0.00293  -0.02626
   D55       -1.59689   0.00002   0.00264  -0.00111   0.00153  -1.59536
   D56        2.60323   0.00005   0.00247  -0.00061   0.00185   2.60509
   D57        0.49441  -0.00002   0.00256  -0.00147   0.00109   0.49549
   D58        1.58749  -0.00001   0.00245  -0.00230   0.00016   1.58765
   D59       -0.49557   0.00001   0.00228  -0.00181   0.00048  -0.49509
   D60       -2.60440  -0.00006   0.00237  -0.00266  -0.00029  -2.60468
         Item               Value     Threshold  Converged?
 Maximum Force            0.000665     0.000450     NO 
 RMS     Force            0.000148     0.000300     YES
 Maximum Displacement     0.023819     0.001800     NO 
 RMS     Displacement     0.005430     0.001200     NO 
 Predicted change in Energy=-1.328089D-05
 GradGradGradGradGradGradGradGradGradGradGradGradGradGradGradGradGradGrad

                          Input orientation:                          
 ---------------------------------------------------------------------
 Center     Atomic      Atomic             Coordinates (Angstroms)
 Number     Number       Type             X           Y           Z
 ---------------------------------------------------------------------
      1          8           0        8.093050    8.848697    3.451802
      2          8           0        6.308356    7.882197    4.515755
      3          7           0        7.204799    9.710193    5.367785
      4          1           0        6.522205    9.532107    6.082393
      5          7           0        5.586001    3.503274    1.127136
      6          6           0        7.296559    8.816751    4.354604
      7          6           0        6.212606    6.825719    3.623789
      8          6           0        5.802285    4.631759    1.953624
      9          6           0        7.082295    5.004181    2.364829
     10          1           0        7.937620    4.439918    2.018880
     11          6           0        7.301113    6.086424    3.200446
     12          1           0        8.301399    6.359337    3.499078
     13          6           0        4.698484    5.369343    2.422560
     14          6           0        4.931815    6.464573    3.242517
     15          1           0        4.096410    7.038249    3.624927
     16          6           0        8.148625   10.783846    5.520049
     17          1           0        8.654928   10.923378    4.569179
     18          1           0        8.902767   10.572004    6.281390
     19          1           0        7.638416   11.708258    5.785622
     20          6           0        6.644917    2.522086    1.083254
     21          1           0        7.529566    2.848796    0.516021
     22          1           0        6.267890    1.619227    0.603281
     23          1           0        6.963381    2.266307    2.091891
     24          6           0        3.292761    4.972428    2.102914
     25          1           0        2.919147    5.451129    1.195231
     26          1           0        2.617978    5.258518    2.907379
     27          1           0        3.219307    3.896480    1.949465
     28          6           0        5.086313    3.793415   -0.205258
     29          1           0        4.277482    4.516645   -0.169079
     30          1           0        4.703409    2.879300   -0.660230
     31          1           0        5.868174    4.197567   -0.864249
 ---------------------------------------------------------------------
                    Distance matrix (angstroms):
                    1          2          3          4          5
     1  O    0.000000
     2  O    2.291561   0.000000
     3  N    2.280824   2.207065   0.000000
     4  H    3.139206   2.285233   1.004148   0.000000
     5  N    6.345306   5.583860   7.689568   7.859890   0.000000
     6  C    1.204355   1.369638   1.353955   2.024009   6.447914
     7  C    2.767325   1.385971   3.513710   3.669485   4.202921
     8  C    5.027395   4.169648   6.278059   6.448133   1.415394
     9  C    4.121096   3.675383   5.583843   5.885244   2.454282
    10  H    4.638400   4.553918   6.287129   6.666778   2.683769
    11  C    2.884526   2.437294   4.223545   4.559062   3.729998
    12  H    2.498511   2.706465   3.990343   4.461560   4.599629
    13  C    4.968734   3.645214   5.813686   5.835147   2.438856
    14  C    3.965003   2.350671   4.496361   4.472583   3.697579
    15  H    4.390994   2.529530   4.454090   4.259454   4.577541
    16  C    2.832938   3.579772   1.437610   2.127986   8.880960
    17  H    2.422507   3.841619   2.052429   2.962087   8.736355
    18  H    3.410572   4.133219   2.111987   2.605390   9.355972
    19  H    3.718938   4.245040   2.086833   2.463662   9.655861
    20  C    6.908916   6.373863   8.386869   8.610857   1.444285
    21  H    6.703367   6.544031   8.409748   8.755908   2.139918
    22  H    7.981886   7.384705   9.436208   9.628032   2.070997
    23  H    6.815671   6.151617   8.136413   8.301241   2.087586
    24  C    6.315674   4.835532   6.957718   6.859755   2.893010
    25  H    6.588236   5.331294   7.342795   7.315788   3.303164
    26  H    6.569794   4.805148   6.849082   6.602065   3.880632
    27  H    7.108786   5.658091   7.833793   7.729846   2.536154
    28  C    6.926069   6.363921   8.399706   8.633014   1.452289
    29  H    6.814397   6.115477   8.136276   8.323133   2.102217
    30  H    8.002010   7.375341   9.447488   9.645249   2.088778
    31  H    6.723940   6.535648   8.426972   8.782990   2.127741
                    6          7          8          9         10
     6  C    0.000000
     7  C    2.381859   0.000000
     8  C    5.050913   2.787700   0.000000
     9  C    4.305903   2.378937   1.395067   0.000000
    10  H    5.002323   3.353126   2.144928   1.081505   0.000000
    11  C    2.964251   1.382253   2.432509   1.384698   2.124199
    12  H    2.789357   2.143856   3.408595   2.146900   2.451018
    13  C    4.729420   2.420031   1.407944   2.412308   3.393934
    14  C    3.515891   1.384276   2.403782   2.743656   3.825098
    15  H    3.733156   2.126841   3.390347   3.826328   4.907708
    16  C    2.440029   4.796951   7.488182   6.670607   7.249009
    17  H    2.515767   4.863076   7.386688   6.509164   7.003842
    18  H    3.061588   5.323012   7.976782   7.046575   7.530139
    19  H    3.244301   5.526811   8.254236   7.546903   8.191864
    20  C    7.123846   5.016221   2.432755   2.827461   2.494906
    21  H    7.099683   5.216179   2.868651   2.874687   2.226379
    22  H    8.181377   6.019475   3.334001   3.901822   3.570464
    23  H    6.938242   4.868122   2.638679   2.754014   2.383078
    24  C    5.989936   3.777995   2.536938   3.798707   4.676039
    25  H    6.361666   4.316742   3.091766   4.347359   5.185173
    26  H    6.053479   3.986316   3.382645   4.504351   5.455101
    27  H    6.827719   4.510392   2.685597   4.040075   4.750013
    28  C    7.135225   5.012485   2.424090   3.472067   3.673514
    29  H    6.933214   4.843798   2.616132   3.811215   4.264934
    30  H    8.193065   6.017036   3.333299   4.396044   4.480321
    31  H    7.114322   5.212322   2.851890   3.542832   3.557214
                   11         12         13         14         15
    11  C    0.000000
    12  H    1.078996   0.000000
    13  C    2.809447   3.888441   0.000000
    14  C    2.399654   3.380975   1.387913   0.000000
    15  H    3.369907   4.261301   2.143228   1.083163   0.000000
    16  C    5.307033   4.866615   7.128447   5.847319   5.834504
    17  H    5.205993   4.701125   7.149037   5.958401   6.063491
    18  H    5.672560   5.084238   7.722321   6.471027   6.530336
    19  H    6.196928   5.854809   7.754691   6.425675   6.246871
    20  C    4.197333   4.827487   3.699894   4.810441   5.775008
    21  H    4.211955   4.671001   4.243003   5.220722   6.245267
    22  H    5.269598   5.915186   4.453782   5.676974   6.573542
    23  H    3.992024   4.530272   3.855896   4.803816   5.774180
    24  C    4.302610   5.381379   1.495250   2.492327   2.688864
    25  H    4.860670   5.924625   2.163115   3.044549   3.131823
    26  H    4.764774   5.819208   2.139121   2.630728   2.422412
    27  H    4.798120   5.856161   2.140352   3.346606   3.667041
    28  C    4.664982   5.535597   3.088590   4.364185   5.116558
    29  H    4.791686   5.748286   2.760603   3.982658   4.559139
    30  H    5.651419   6.508151   3.962819   5.304507   6.002322
    31  H    4.705618   5.443570   3.680265   4.783473   5.600118
                   16         17         18         19         20
    16  C    0.000000
    17  H    1.086262   0.000000
    18  H    1.092358   1.765377   0.000000
    19  H    1.088752   1.768917   1.770718   0.000000
    20  C    9.497525   9.315231   9.844780  10.367501   0.000000
    21  H    9.401518   9.104581   9.735148  10.308764   1.100499
    22  H   10.568917  10.391993  10.924088  11.424689   1.089805
    23  H    9.257729   9.162051   9.502512  10.161189   1.088205
    24  C    8.308358   8.381474   8.960306   8.821477   4.275609
    25  H    8.630722   8.615580   9.375291   9.082667   4.740591
    26  H    8.242776   8.443754   8.894698   8.665346   5.199205
    27  H    9.191466   9.262082   9.779055   9.760558   3.791317
    28  C    9.540599   9.293365  10.128731  10.249323   2.388679
    29  H    9.307510   9.091719   9.983446   9.923388   3.339364
    30  H   10.608827  10.376339  11.180268  11.318736   2.633779
    31  H    9.451920   9.084309  10.045017  10.186512   2.683903
                   21         22         23         24         25
    21  H    0.000000
    22  H    1.763882   0.000000
    23  H    1.772915   1.765893   0.000000
    24  C    4.997855   4.726970   4.560336   0.000000
    25  H    5.337549   5.123276   5.225220   1.092076   0.000000
    26  H    5.970683   5.645809   5.338621   1.088276   1.749072
    27  H    4.661624   4.036329   4.086054   1.089314   1.753824
    28  C    2.716990   2.603258   3.336516   3.151913   3.066920
    29  H    3.718485   3.599069   4.170140   2.517810   2.140018
    30  H    3.061317   2.373151   3.613503   3.742469   3.638768
    31  H    2.546478   2.993536   3.697027   4.004649   3.809152
                   26         27         28         29         30
    26  H    0.000000
    27  H    1.770407   0.000000
    28  C    4.234113   2.852923   0.000000
    29  H    3.573363   2.447973   1.085624   0.000000
    30  H    4.768389   3.169815   1.090514   1.761687   0.000000
    31  H    5.090636   3.876099   1.099506   1.765042   1.770912
                   31
    31  H    0.000000
 Stoichiometry    C11H16N2O2
 Framework group  C1[X(C11H16N2O2)]
 Deg. of freedom    87
 Full point group                 C1      NOp   1
 Largest Abelian subgroup         C1      NOp   1
 Largest concise Abelian subgroup C1      NOp   1
                         Standard orientation:                         
 ---------------------------------------------------------------------
 Center     Atomic      Atomic             Coordinates (Angstroms)
 Number     Number       Type             X           Y           Z
 ---------------------------------------------------------------------
      1          8           0       -2.823474   -1.061738    0.900392
      2          8           0       -2.074436    0.603373   -0.484383
      3          7           0       -4.247129    0.341051   -0.198494
      4          1           0       -4.274509    1.079868   -0.877989
      5          7           0        3.408224   -0.373241   -0.076757
      6          6           0       -3.031743   -0.145008    0.147597
      7          6           0       -0.736265    0.279278   -0.325710
      8          6           0        2.010756   -0.158830   -0.143484
      9          6           0        1.114326   -1.215457   -0.305236
     10          1           0        1.488677   -2.229229   -0.347433
     11          6           0       -0.251815   -1.012855   -0.405239
     12          1           0       -0.926003   -1.847052   -0.522789
     13          6           0        1.508384    1.155800   -0.102532
     14          6           0        0.135734    1.344809   -0.182599
     15          1           0       -0.271194    2.348489   -0.165931
     16          6           0       -5.466149   -0.274547    0.250673
     17          1           0       -5.231395   -0.897576    1.108979
     18          1           0       -5.922285   -0.905465   -0.515571
     19          1           0       -6.189132    0.481542    0.552345
     20          6           0        3.895699   -1.625738   -0.605506
     21          1           0        3.666762   -2.494818    0.029621
     22          1           0        4.980053   -1.569659   -0.698822
     23          1           0        3.475846   -1.806530   -1.593043
     24          6           0        2.414124    2.343171   -0.027991
     25          1           0        2.619925    2.648288    1.000202
     26          1           0        1.967257    3.201930   -0.525169
     27          1           0        3.374377    2.127943   -0.495105
     28          6           0        4.024616   -0.070489    1.202910
     29          1           0        3.671788    0.880419    1.590033
     30          1           0        5.106616   -0.006933    1.082671
     31          1           0        3.812836   -0.839770    1.959396
 ---------------------------------------------------------------------
[truncated: 666,892 more chars]
